# Supplementary material for: Conformational dimorphism of 2,2′-methyl­enebis(isoindoline-1,3-dione)
Source: Acta Crystallogr E Crystallogr Commun. 2019 Jan 1;75(Pt 1):49–52. doi: 10.1107/S2056989018017425 (PMC6323873; doi:10.1107/S2056989018017425)
Supplement: Supplementary file 1 [file e-75-00049-sup1.cif]

##############################################################################
#                                                                            #
# This CIF contains the data in a paper accepted for publication in          #
# Acta Crystallographica Section E. It conforms to the requirements of       #
# Notes for Authors for Acta Crystallographica Section E, and has been       #
# peer reviewed under the auspices of the IUCr Commission on Journals.       #
#                                                                            #
# Full details of the Crystallographic Information File format               #
# are given in the paper "The Crystallographic Information File (CIF):       #
# a New Standard Archive File for Crystallography" by S. R. Hall, F. H.      #
# Allen and I. D. Brown [Acta Cryst. (1991), A47, 655-685].                  #
#                                                                            #
# The current version of the core CIF dictionary is obtainable from          #
# ftp://ftp.iucr.org/pub/cif_core.dic.                                       #
#                                                                            #
# Software is freely available for graphical display of the structure(s)     #
# in this CIF. For information consult the CIF software page                 #
# http://www.iucr.org/resources/cif/software.                                #
#                                                                            #
# This file may be used for bona fide research purposes within the           #
# scientific community so long as proper attribution is given to the journal # 
# article from which it was obtained.                                        #
#                                                                            #
##############################################################################
data_I
_audit_creation_method     'SHELXL-2014/7'
_journal_date_recd_electronic     2018-11-22
_journal_date_accepted     2018-12-10
_journal_name_full     'Acta Crystallographica, Section E'
_journal_year     2019
_journal_volume     75
_journal_issue      1
_journal_page_first     49
_journal_page_last     52
_journal_paper_category     GO
_journal_paper_doi     10.1107/S2056989018017425
_journal_coeditor_code     JJ2205
_publ_contact_author_name     'Md. Azharul Arafath'
_publ_contact_author_address
;
Department of Chemistry, Shahjalal University of Science and Technology, Sylhet,
 3114, Bangladesh
;
_publ_contact_author_email
                          'arafath sustche90@yahoo.com, chiatzeshyang@gmail.com'
_publ_contact_author_fax     ?
_publ_contact_author_phone     ?
_publ_section_title
;
Conformational dimorphism of 2,2'-methylenebis(isoindoline-1,3-dione)
;
loop_
    _publ_author_name
    _publ_author_footnote
    _publ_author_address
    'Chia, Tze Shyang'
;
Thomson Reuters ResearcherID: F-8816-2012.
;
;
X-ray Crystallography Unit, School of Physics, Universiti Sains Malaysia,
11800 USM, Penang,
Malaysia
;
    'Kwong, Huey Chong' .
;
School of Chemical Sciences, Universiti Sains Malaysia, 11800 USM, Penang,
Malaysia
;
    'Sim, Ai Jia' .
;
X-ray Crystallography Unit, School of Physics, Universiti Sains Malaysia,
11800 USM, Penang,
Malaysia
;
    'Ng, Weng Zhun' .
;
X-ray Crystallography Unit, School of Physics, Universiti Sains Malaysia,
11800 USM, Penang,
Malaysia
;
    'Wong, Qin Ai' .
;
X-ray Crystallography Unit, School of Physics, Universiti Sains Malaysia,
11800 USM, Penang,
Malaysia
;
    'Chidan Kumar, C. S.' .
;
Department of Engineering Chemistry
Vidya Vikas Institute of Engineering and Technology
Visvesvaraya Technological University, Alanahalli, Mysuru 570 028,
India
;
    'Quah, Ching Kheng'
;
Thomson Reuters ResearcherID: A-5525-2009.
;
;
X-ray Crystallography Unit, School of Physics, Universiti Sains Malaysia,
11800 USM, Penang,
Malaysia
;
    'Arafath, Md. Azharul' .
;
Department of Chemistry, Shahjalal University of Science and Technology, Sylhet
3114,
Bangladesh
;
_publ_section_synopsis
;
A new monoclinic polymorph of 2,2'-methylenebis(isoindoline-1,3-dione) with
<i>Z</i>' = 1 is reported.
;
_chemical_name_systematic
;
2,2'-Methylenebis(isoindoline-1,3-dione)
;
_chemical_name_common     ?
_chemical_formula_moiety     'C17 H10 N2 O4'
_chemical_formula_sum     'C17 H10 N2 O4'
_chemical_formula_iupac     'C17 H10 N2 O4'
_chemical_formula_weight     306.27
_chemical_melting_point     ?
_space_group_crystal_system     monoclinic
_space_group_name_H-M_alt     'C 2/c'
_space_group_name_Hall     '-C 2yc'
loop_
    _space_group_symop_operation_xyz
    'x, y, z'
    '-x, y, -z+1/2'
    'x+1/2, y+1/2, z'
    '-x+1/2, y+1/2, -z+1/2'
    '-x, -y, -z'
    'x, -y, z-1/2'
    '-x+1/2, -y+1/2, -z'
    'x+1/2, -y+1/2, z-1/2'
_cell_length_a     26.296(5)
_cell_length_b     7.9996(15)
_cell_length_c     16.987(4)
_cell_angle_alpha     90
_cell_angle_beta     129.165(10)
_cell_angle_gamma     90
_cell_volume     2770.5(10)
_cell_formula_units_Z     8
_cell_measurement_reflns_used     1601
_cell_measurement_theta_min     2.40
_cell_measurement_theta_max     26.40
_cell_measurement_temperature     296(2)
_exptl_crystal_description     'block'
_exptl_crystal_colour     'colourless'
_exptl_crystal_size_max     0.442
_exptl_crystal_size_mid     0.130
_exptl_crystal_size_min     0.018
_exptl_crystal_density_diffrn     1.469
_exptl_crystal_density_meas     ?
_exptl_crystal_density_method     ?
_exptl_crystal_F_000     1264
_exptl_absorpt_coefficient_mu     0.107
_exptl_absorpt_correction_type     multi-scan
_exptl_absorpt_process_details
;
(<i>SADABS</i>; Bruker, 2009)
;
_exptl_absorpt_correction_T_min     0.6486
_exptl_absorpt_correction_T_max     0.7454
_diffrn_ambient_temperature     296(2)
_diffrn_radiation_type     MoK\a
_diffrn_radiation_wavelength     0.71073
_diffrn_radiation_source     'fine-focus sealed tube'
_diffrn_radiation_monochromator     graphite
_diffrn_measurement_device_type     'Bruker SMART APEXII DUO CCD area-detector'
_diffrn_measurement_method     '\f and \w scans'
_diffrn_detector_area_resol_mean     ?
_diffrn_reflns_number     29675
_diffrn_reflns_av_R_equivalents     0.1283
_diffrn_reflns_av_unetI/netI     0.0685
_diffrn_reflns_theta_min     1.998
_diffrn_reflns_theta_max     24.998
_diffrn_reflns_theta_full     24.998
_diffrn_measured_fraction_theta_max     0.997
_diffrn_measured_fraction_theta_full     0.997
_diffrn_reflns_limit_h_min     -31
_diffrn_reflns_limit_h_max     31
_diffrn_reflns_limit_k_min     -9
_diffrn_reflns_limit_k_max     9
_diffrn_reflns_limit_l_min     -20
_diffrn_reflns_limit_l_max     20
_refine_special_details     ?
_reflns_number_total     2444
_reflns_number_gt     1213
_reflns_threshold_expression     'I > 2\s(I)'
_refine_ls_structure_factor_coef     Fsqd
_refine_ls_matrix_type     full
_refine_ls_R_factor_all     0.1471
_refine_ls_R_factor_gt     0.0632
_refine_ls_wR_factor_gt     0.1226
_refine_ls_wR_factor_ref     0.1581
_refine_ls_goodness_of_fit_ref     1.021
_refine_ls_restrained_S_all     1.021
_refine_ls_number_reflns     2444
_refine_ls_number_parameters     208
_refine_ls_number_restraints     0
_refine_ls_hydrogen_treatment     constr
_refine_ls_weighting_scheme     calc
_refine_ls_weighting_details
              'w=1/[\s^2^(Fo^2^)+(0.0624P)^2^+0.5204P] where P=(Fo^2^+2Fc^2^)/3'
_atom_sites_solution_hydrogens     geom
_atom_sites_solution_primary     ?
_atom_sites_solution_secondary     ?
_refine_ls_shift/su_max     0.000
_refine_ls_shift/su_mean     0.000
_refine_diff_density_max     0.143
_refine_diff_density_min     -0.173
_refine_ls_extinction_method     none
_refine_ls_extinction_coef     .
loop_
    _atom_type_symbol
    _atom_type_description
    _atom_type_scat_dispersion_real
    _atom_type_scat_dispersion_imag
    _atom_type_scat_source
    'C' 'C' 0.0033 0.0016
                         'International Tables Vol C Tables 4.2.6.8 and 6.1.1.4'
    'H' 'H' 0.0000 0.0000
                         'International Tables Vol C Tables 4.2.6.8 and 6.1.1.4'
    'N' 'N' 0.0061 0.0033
                         'International Tables Vol C Tables 4.2.6.8 and 6.1.1.4'
    'O' 'O' 0.0106 0.0060
                         'International Tables Vol C Tables 4.2.6.8 and 6.1.1.4'
_computing_data_collection
;
APEX2 (Bruker, 2009)
;
_computing_cell_refinement
;
SAINT (Bruker, 2009)
;
_computing_data_reduction
;
SAINT (Bruker, 2009)
;
_computing_structure_solution
;
SHELXS2013 (Sheldrick, 2008)
;
_computing_structure_refinement
;
SHELXL2014 (Sheldrick, 2015)
;
_computing_molecular_graphics
;
SHELXTL (Sheldrick, 2008) and Mercury (Macrae <i>et al.</i>,
2008)
;
_computing_publication_material
;
PLATON (Spek, 2009) and publCIF (Westrip, 2010)
;
loop_
    _atom_site_type_symbol
    _atom_site_label
    _atom_site_fract_x
    _atom_site_fract_y
    _atom_site_fract_z
    _atom_site_U_iso_or_equiv
    _atom_site_adp_type
    _atom_site_calc_flag
    _atom_site_occupancy
    _atom_site_disorder_assembly
    _atom_site_disorder_group
    O O1 0.05520(11) 0.9015(3) 0.12678(18) 0.0786(8) Uani d 1 . .
    O O2 0.20385(12) 0.6374(3) 0.11771(17) 0.0769(8) Uani d 1 . .
    O O3 0.32974(11) 0.7796(3) 0.34998(18) 0.0817(8) Uani d 1 . .
    O O4 0.15774(12) 0.6563(3) 0.34093(18) 0.0765(8) Uani d 1 . .
    N N1 0.14191(12) 0.7785(3) 0.14765(19) 0.0563(8) Uani d 1 . .
    N N2 0.23369(12) 0.7434(3) 0.32431(19) 0.0577(8) Uani d 1 . .
    C C1 0.07580(16) 0.8101(4) 0.0966(3) 0.0595(9) Uani d 1 . .
    C C2 0.04023(16) 0.7104(4) 0.0028(2) 0.0547(9) Uani d 1 . .
    C C3 -0.02562(16) 0.6944(4) -0.0726(2) 0.0620(10) Uani d 1 . .
    H H3A -0.0554 0.7553 -0.0718 0.074 Uiso calc 1 . .
    C C4 -0.04608(18) 0.5854(5) -0.1492(3) 0.0777(11) Uani d 1 . .
    H H4A -0.0908 0.5706 -0.2014 0.093 Uiso calc 1 . .
    C C5 -0.0021(2) 0.4972(5) -0.1507(3) 0.0798(12) Uani d 1 . .
    H H5A -0.0176 0.4222 -0.2033 0.096 Uiso calc 1 . .
    C C6 0.06535(19) 0.5173(5) -0.0753(3) 0.0697(10) Uani d 1 . .
    H H6A 0.0955 0.4600 -0.0768 0.084 Uiso calc 1 . .
    C C7 0.08469(15) 0.6259(4) 0.0011(2) 0.0531(9) Uani d 1 . .
    C C8 0.15090(17) 0.6749(4) 0.0923(2) 0.0568(9) Uani d 1 . .
    C C9 0.19381(15) 0.8576(5) 0.2405(2) 0.0671(10) Uani d 1 . .
    H H9A 0.1752 0.9399 0.2578 0.081 Uiso calc 1 . .
    H H9B 0.2216 0.9165 0.2305 0.081 Uiso calc 1 . .
    C C10 0.30011(17) 0.7197(5) 0.3748(3) 0.0625(10) Uani d 1 . .
    C C11 0.32396(17) 0.6090(4) 0.4617(2) 0.0591(9) Uani d 1 . .
    C C12 0.38561(19) 0.5506(5) 0.5381(3) 0.0765(11) Uani d 1 . .
    H H12A 0.4214 0.5788 0.5418 0.092 Uiso calc 1 . .
    C C13 0.3923(2) 0.4479(6) 0.6095(3) 0.0930(14) Uani d 1 . .
    H H13A 0.4336 0.4071 0.6628 0.112 Uiso calc 1 . .
    C C14 0.3398(3) 0.4050(5) 0.6036(3) 0.0956(14) Uani d 1 . .
    H H14A 0.3458 0.3341 0.6522 0.115 Uiso calc 1 . .
    C C15 0.2779(2) 0.4654(5) 0.5263(3) 0.0784(11) Uani d 1 . .
    H H15A 0.2420 0.4371 0.5222 0.094 Uiso calc 1 . .
    C C16 0.27123(18) 0.5674(4) 0.4564(3) 0.0607(9) Uani d 1 . .
    C C17 0.21289(18) 0.6552(4) 0.3696(3) 0.0590(9) Uani d 1 . .
loop_
    _atom_site_aniso_label
    _atom_site_aniso_U_11
    _atom_site_aniso_U_22
    _atom_site_aniso_U_33
    _atom_site_aniso_U_12
    _atom_site_aniso_U_13
    _atom_site_aniso_U_23
    O1 0.0699(17) 0.0814(19) 0.0879(18) 0.0089(14) 0.0514(15) -0.0122(15)
    O2 0.0556(16) 0.101(2) 0.0781(17) 0.0107(14) 0.0441(14) 0.0021(15)
    O3 0.0572(16) 0.107(2) 0.0841(18) -0.0104(14) 0.0462(15) 0.0008(15)
    O4 0.0587(16) 0.094(2) 0.0815(17) -0.0156(14) 0.0465(14) -0.0159(14)
    N1 0.0423(17) 0.072(2) 0.0512(17) 0.0008(14) 0.0278(15) -0.0056(15)
    N2 0.0450(18) 0.073(2) 0.0508(17) -0.0036(15) 0.0279(15) 0.0004(15)
    C1 0.054(2) 0.064(3) 0.063(2) 0.0040(19) 0.038(2) 0.003(2)
    C2 0.051(2) 0.058(2) 0.056(2) -0.0022(18) 0.0348(19) 0.0027(18)
    C3 0.049(2) 0.068(3) 0.058(2) 0.0026(18) 0.029(2) 0.007(2)
    C4 0.060(2) 0.093(3) 0.062(3) -0.010(2) 0.030(2) 0.003(2)
    C5 0.089(3) 0.093(3) 0.063(3) -0.020(3) 0.050(3) -0.010(2)
    C6 0.076(3) 0.082(3) 0.060(2) 0.001(2) 0.047(2) -0.002(2)
    C7 0.048(2) 0.067(2) 0.048(2) 0.0001(18) 0.0316(18) 0.0034(18)
    C8 0.049(2) 0.067(2) 0.059(2) 0.0068(19) 0.036(2) 0.0113(19)
    C9 0.059(2) 0.072(3) 0.057(2) -0.0047(19) 0.030(2) -0.001(2)
    C10 0.052(2) 0.075(3) 0.061(2) -0.008(2) 0.036(2) -0.012(2)
    C11 0.054(2) 0.067(2) 0.049(2) -0.0031(19) 0.029(2) -0.0094(19)
    C12 0.070(3) 0.080(3) 0.063(3) 0.009(2) 0.034(2) -0.008(2)
    C13 0.091(3) 0.090(3) 0.063(3) 0.022(3) 0.032(3) 0.003(2)
    C14 0.135(4) 0.070(3) 0.077(3) 0.010(3) 0.065(3) 0.001(2)
    C15 0.103(3) 0.065(3) 0.075(3) -0.010(2) 0.060(3) -0.012(2)
    C16 0.069(2) 0.057(2) 0.051(2) -0.009(2) 0.036(2) -0.0096(19)
    C17 0.063(2) 0.059(2) 0.060(2) -0.014(2) 0.041(2) -0.0183(19)
_geom_special_details
;
 All esds (except the esd in the dihedral angle between two l.s. planes)
 are estimated using the full covariance matrix.  The cell esds are taken
 into account individually in the estimation of esds in distances, angles
 and torsion angles; correlations between esds in cell parameters are only
 used when they are defined by crystal symmetry.  An approximate (isotropic)
 treatment of cell esds is used for estimating esds involving l.s. planes.
;
loop_
    _geom_bond_atom_site_label_1
    _geom_bond_atom_site_label_2
    _geom_bond_site_symmetry_2
    _geom_bond_distance
    _geom_bond_publ_flag
    O1 C1 . 1.201(4) ?
    O2 C8 . 1.207(3) ?
    O3 C10 . 1.195(4) ?
    O4 C17 . 1.203(4) ?
    N1 C8 . 1.381(4) ?
    N1 C1 . 1.391(4) ?
    N1 C9 . 1.425(4) ?
    N2 C17 . 1.386(4) ?
    N2 C10 . 1.389(4) ?
    N2 C9 . 1.441(4) ?
    C1 C2 . 1.473(4) ?
    C2 C3 . 1.362(4) ?
    C2 C7 . 1.366(4) ?
    C3 C4 . 1.364(5) ?
    C3 H3A . 0.9300 ?
    C4 C5 . 1.369(5) ?
    C4 H4A . 0.9300 ?
    C5 C6 . 1.394(5) ?
    C5 H5A . 0.9300 ?
    C6 C7 . 1.365(4) ?
    C6 H6A . 0.9300 ?
    C7 C8 . 1.476(4) ?
    C9 H9A . 0.9700 ?
    C9 H9B . 0.9700 ?
    C10 C11 . 1.480(5) ?
    C11 C12 . 1.369(4) ?
    C11 C16 . 1.372(4) ?
    C12 C13 . 1.380(5) ?
    C12 H12A . 0.9300 ?
    C13 C14 . 1.363(5) ?
    C13 H13A . 0.9300 ?
    C14 C15 . 1.382(5) ?
    C14 H14A . 0.9300 ?
    C15 C16 . 1.358(5) ?
    C15 H15A . 0.9300 ?
    C16 C17 . 1.470(5) ?
loop_
    _geom_angle_atom_site_label_1
    _geom_angle_atom_site_label_2
    _geom_angle_atom_site_label_3
    _geom_angle_site_symmetry_1
    _geom_angle_site_symmetry_3
    _geom_angle
    _geom_angle_publ_flag
    C8 N1 C1 . . 111.6(3) ?
    C8 N1 C9 . . 124.3(3) ?
    C1 N1 C9 . . 123.8(3) ?
    C17 N2 C10 . . 111.8(3) ?
    C17 N2 C9 . . 125.1(3) ?
    C10 N2 C9 . . 122.9(3) ?
    O1 C1 N1 . . 124.6(3) ?
    O1 C1 C2 . . 130.0(3) ?
    N1 C1 C2 . . 105.4(3) ?
    C3 C2 C7 . . 122.1(3) ?
    C3 C2 C1 . . 129.0(3) ?
    C7 C2 C1 . . 108.9(3) ?
    C2 C3 C4 . . 117.3(3) ?
    C2 C3 H3A . . 121.4 ?
    C4 C3 H3A . . 121.4 ?
    C3 C4 C5 . . 121.3(3) ?
    C3 C4 H4A . . 119.4 ?
    C5 C4 H4A . . 119.4 ?
    C4 C5 C6 . . 121.5(4) ?
    C4 C5 H5A . . 119.3 ?
    C6 C5 H5A . . 119.3 ?
    C7 C6 C5 . . 116.2(3) ?
    C7 C6 H6A . . 121.9 ?
    C5 C6 H6A . . 121.9 ?
    C6 C7 C2 . . 121.6(3) ?
    C6 C7 C8 . . 130.6(3) ?
    C2 C7 C8 . . 107.7(3) ?
    O2 C8 N1 . . 124.1(3) ?
    O2 C8 C7 . . 129.7(3) ?
    N1 C8 C7 . . 106.2(3) ?
    N1 C9 N2 . . 113.7(3) ?
    N1 C9 H9A . . 108.8 ?
    N2 C9 H9A . . 108.8 ?
    N1 C9 H9B . . 108.8 ?
    N2 C9 H9B . . 108.8 ?
    H9A C9 H9B . . 107.7 ?
    O3 C10 N2 . . 125.0(4) ?
    O3 C10 C11 . . 129.2(3) ?
    N2 C10 C11 . . 105.8(3) ?
    C12 C11 C16 . . 121.5(4) ?
    C12 C11 C10 . . 130.7(4) ?
    C16 C11 C10 . . 107.8(3) ?
    C11 C12 C13 . . 117.0(4) ?
    C11 C12 H12A . . 121.5 ?
    C13 C12 H12A . . 121.5 ?
    C14 C13 C12 . . 121.6(4) ?
    C14 C13 H13A . . 119.2 ?
    C12 C13 H13A . . 119.2 ?
    C13 C14 C15 . . 120.8(4) ?
    C13 C14 H14A . . 119.6 ?
    C15 C14 H14A . . 119.6 ?
    C16 C15 C14 . . 117.7(4) ?
    C16 C15 H15A . . 121.1 ?
    C14 C15 H15A . . 121.1 ?
    C15 C16 C11 . . 121.4(4) ?
    C15 C16 C17 . . 129.8(4) ?
    C11 C16 C17 . . 108.8(3) ?
    O4 C17 N2 . . 124.6(3) ?
    O4 C17 C16 . . 129.6(4) ?
    N2 C17 C16 . . 105.8(3) ?
loop_
    _geom_torsion_atom_site_label_1
    _geom_torsion_atom_site_label_2
    _geom_torsion_atom_site_label_3
    _geom_torsion_atom_site_label_4
    _geom_torsion_site_symmetry_1
    _geom_torsion_site_symmetry_2
    _geom_torsion_site_symmetry_3
    _geom_torsion_site_symmetry_4
    _geom_torsion
    _geom_torsion_publ_flag
    C8 N1 C1 O1 . . . . -177.0(3) ?
    C9 N1 C1 O1 . . . . -3.1(5) ?
    C8 N1 C1 C2 . . . . 2.8(3) ?
    C9 N1 C1 C2 . . . . 176.7(3) ?
    O1 C1 C2 C3 . . . . -1.7(6) ?
    N1 C1 C2 C3 . . . . 178.5(3) ?
    O1 C1 C2 C7 . . . . 179.8(4) ?
    N1 C1 C2 C7 . . . . 0.0(3) ?
    C7 C2 C3 C4 . . . . 2.1(5) ?
    C1 C2 C3 C4 . . . . -176.2(3) ?
    C2 C3 C4 C5 . . . . -0.7(5) ?
    C3 C4 C5 C6 . . . . -1.2(6) ?
    C4 C5 C6 C7 . . . . 1.7(5) ?
    C5 C6 C7 C2 . . . . -0.3(5) ?
    C5 C6 C7 C8 . . . . 179.1(3) ?
    C3 C2 C7 C6 . . . . -1.6(5) ?
    C1 C2 C7 C6 . . . . 177.0(3) ?
    C3 C2 C7 C8 . . . . 178.8(3) ?
    C1 C2 C7 C8 . . . . -2.5(3) ?
    C1 N1 C8 O2 . . . . 175.4(3) ?
    C9 N1 C8 O2 . . . . 1.5(5) ?
    C1 N1 C8 C7 . . . . -4.3(3) ?
    C9 N1 C8 C7 . . . . -178.1(3) ?
    C6 C7 C8 O2 . . . . 5.1(6) ?
    C2 C7 C8 O2 . . . . -175.5(3) ?
    C6 C7 C8 N1 . . . . -175.3(3) ?
    C2 C7 C8 N1 . . . . 4.1(3) ?
    C8 N1 C9 N2 . . . . -69.4(4) ?
    C1 N1 C9 N2 . . . . 117.4(3) ?
    C17 N2 C9 N1 . . . . -67.9(4) ?
    C10 N2 C9 N1 . . . . 117.6(3) ?
    C17 N2 C10 O3 . . . . 178.7(3) ?
    C9 N2 C10 O3 . . . . -6.2(5) ?
    C17 N2 C10 C11 . . . . -1.4(3) ?
    C9 N2 C10 C11 . . . . 173.8(3) ?
    O3 C10 C11 C12 . . . . 2.6(6) ?
    N2 C10 C11 C12 . . . . -177.4(3) ?
    O3 C10 C11 C16 . . . . -177.6(4) ?
    N2 C10 C11 C16 . . . . 2.5(4) ?
    C16 C11 C12 C13 . . . . 0.0(5) ?
    C10 C11 C12 C13 . . . . 179.8(3) ?
    C11 C12 C13 C14 . . . . 0.7(6) ?
    C12 C13 C14 C15 . . . . -1.0(6) ?
    C13 C14 C15 C16 . . . . 0.5(6) ?
    C14 C15 C16 C11 . . . . 0.3(5) ?
    C14 C15 C16 C17 . . . . -177.0(3) ?
    C12 C11 C16 C15 . . . . -0.6(5) ?
    C10 C11 C16 C15 . . . . 179.6(3) ?
    C12 C11 C16 C17 . . . . 177.2(3) ?
    C10 C11 C16 C17 . . . . -2.6(4) ?
    C10 N2 C17 O4 . . . . 179.2(3) ?
    C9 N2 C17 O4 . . . . 4.2(5) ?
    C10 N2 C17 C16 . . . . -0.2(3) ?
    C9 N2 C17 C16 . . . . -175.2(3) ?
    C15 C16 C17 O4 . . . . 0.0(6) ?
    C11 C16 C17 O4 . . . . -177.6(3) ?
    C15 C16 C17 N2 . . . . 179.3(3) ?
    C11 C16 C17 N2 . . . . 1.8(4) ?
loop_
    _geom_hbond_atom_site_label_D
    _geom_hbond_atom_site_label_H
    _geom_hbond_atom_site_label_A
    _geom_hbond_site_symmetry_A
    _geom_hbond_distance_DH
    _geom_hbond_distance_HA
    _geom_hbond_distance_DA
    _geom_hbond_angle_DHA
    _geom_hbond_publ_flag
    C3 H3A O3 8_465 0.93 2.43 3.150(6) 134 yes
    C4 H4A O4 5_565 0.93 2.60 3.300(5) 133 yes
    C15 H15A O2 6_566 0.93 2.46 3.271(7) 146 yes
_shelx_space_group_comment
;
The symmetry employed for this shelxl refinement is uniquely defined
by the following loop, which should always be used as a source of
symmetry information in preference to the above space-group names.
They are only intended as comments.
;
_shelx_estimated_absorpt_T_min     0.954
_shelx_estimated_absorpt_T_max     0.998
_shelx_hkl_file
;
  -1   0   0 274.677 9.05627   6
  -1   0   0 258.216 10.7195   7
  -1   0   0 252.829 13.6329   4
  -1   0   0 263.717 15.4978   5
  -1   0   0 269.258 15.8403   5
  -1   0   0 265.384 13.8964   4
  -1   0   0 260.924 10.0500   2
  -1   0   0 245.275 10.3215   3
  -1   0   0 252.760 10.5205   1
  -1   0   0 268.298 10.0518   2
   1   0   0 253.083 13.5964   4
   1   0   0 252.083 15.4339   5
   1   0   0 265.650 10.0773   2
   1   0   0 273.654 10.1729   2
   1   0   0 271.399 10.8548   7
   1   0   0 268.157 10.6560   1
   1   0   0 270.940 8.93485   6
   1   0   0 253.451 13.6970   4
   1   0   0 256.128 15.2482   5
   1   0   0 282.565 10.8241   3
  -2   0   0 5740.29 127.644   6
  -2   0   0 5542.93 143.742   4
  -2   0   0 5946.77 133.223   1
  -2   0   0 5869.69 131.113   2
  -2   0   0 5554.89 132.184   3
  -2   0   0 5710.28 133.159   7
   2   0   0 5504.40 149.922   5
   2   0   0 5781.09 127.198   6
   2   0   0 5561.82 143.647   4
   2   0   0 5627.58 130.576   2
   2   0   0 5813.19 130.638   2
  -3   0   0 3.44505 2.51110   6
  -3   0   0 12.1849 4.68270   3
  -3   0   0 6.39934 6.58002   4
  -3   0   0 2.75464 3.22143   7
  -3   0   0 0.22955 2.97076   1
  -3   0   0 3.41682 3.20257   2
   3   0   0 6.28654 5.52897   5
   3   0   0 1.99532 2.71297   2
   3   0   0 0.10773 5.22413   4
  -4   0   0 121.830 15.4505   1
  -4   0   0 114.424 16.2917   7
  -4   0   0 144.671 26.0166   4
  -4   0   0 133.279 10.6014   6
  -4   0   0 126.135 16.7798   3
   4   0   0 157.793 26.3337   4
   4   0   0 114.361 23.5770   5
   4   0   0 127.845 15.3372   2
  -5   0   0 -3.3959 8.47331   4
  -5   0   0 11.4693 6.44049   3
  -5   0   0 12.8034 6.92587   7
  -5   0   0 13.5476 5.30135   6
  -5   0   0 9.64733 5.72715   1
   5   0   0 3.26148 4.09720   1
   5   0   0 9.85799 9.19962   5
   5   0   0 -1.5457 8.43463   4
   5   0   0 15.3784 6.42304   2
  -6   0   0 22.9170 7.35259   6
  -6   0   0 30.7667 10.1470   3
  -6   0   0 12.4489 6.41247   1
  -6   0   0 41.8573 12.9576   7
   6   0   0 29.7374 9.58564   2
   6   0   0 21.9920 7.90672   6
   6   0   0 18.6401 13.1216   5
   6   0   0 33.4411 17.7704   4
   6   0   0 23.8851 8.33403   1
  -7   0   0 1.14366 6.90102   3
  -7   0   0 -2.3768 4.62436   1
  -7   0   0 -1.6893 7.12971   7
   7   0   0 7.15485 7.83885   1
   7   0   0 6.94127 12.7216   5
   7   0   0 -8.4751 9.44451   4
  -8   0   0 3.09242 6.36674   1
  -8   0   0 2.02892 8.77130   3
  -8   0   0 0.45241 9.72318   7
   8   0   0 -0.3385 7.78434   1
   8   0   0 -5.0806 10.4138   4
   8   0   0 3.38865 17.9054   5
  -9   0   0 4.08132 11.8338   7
  -9   0   0 2.63463 9.98968   1
   9   0   0 -3.8547 23.7070   4
   9   0   0 -0.7094 9.32334   1
   9  -1   0 -10.027 19.2672   4
   9  -1   0 -1.4688 11.2360   1
  -9   1   0 -3.0504 10.8963   1
  -9   1   0 -3.0966 10.6261   7
   8  -1   0 10.8109 14.5198   4
   8  -1   0 4.32981 14.7830   5
   8  -1   0 5.66780 8.20710   1
  -8   1   0 -4.0609 8.72768   7
  -8   1   0 4.57518 7.62962   1
  -8   1   0 6.83565 7.81083   3
   7  -1   0 -4.1628 7.62659   4
   7  -1   0 11.4162 12.0599   5
   7  -1   0 0.70458 6.08141   1
  -7   1   0 -0.5263 12.5801   4
  -7   1   0 2.03291 7.60289   7
  -7   1   0 -0.5240 5.72484   1
  -7   1   0 3.97011 6.92973   3
   6  -1   0 27.5045 9.24231   1
   6  -1   0 0.16816 10.5912   4
   6  -1   0 7.37753 5.88118   2
   6  -1   0 -1.9010 4.74312   6
   6  -1   0 0.95116 8.73337   5
  -6   1   0 12.1441 8.00592   3
  -6   1   0 2.35798 4.87239   6
  -6   1   0 25.5291 15.8271   4
  -6   1   0 19.0957 7.29057   1
  -6   1   0 10.3749 8.01822   7
   5  -1   0 41.5421 15.2758   4
   5  -1   0 17.7837 11.1071   5
   5  -1   0 21.2080 7.42779   1
   5  -1   0 20.8931 6.43483   6
   5  -1   0 21.3503 7.65586   2
  -5   1   0 24.1625 7.91804   1
  -5   1   0 36.0871 10.0618   7
  -5   1   0 43.3108 10.4370   3
  -5   1   0 31.6681 7.58611   6
  -5   1   0 39.2070 16.7895   4
   4  -1   0 0.55578 2.77683   2
   4  -1   0 10.8774 8.30154   5
   4  -1   0 -0.1014 6.45269   4
  -4   1   0 1.50058 6.27022   4
  -4   1   0 1.30297 5.76664   5
  -4   1   0 11.0979 5.14209   3
  -4   1   0 1.00952 3.31828   1
  -4   1   0 4.60150 4.52842   2
  -4   1   0 6.71474 3.79446   6
  -4   1   0 9.19788 4.27764   7
   3  -1   0 20.3892 9.38846   4
   3  -1   0 17.1446 9.05002   5
   3  -1   0 10.8200 4.95526   2
  -3   1   0 6.54036 3.25969   6
  -3   1   0 13.8743 4.94980   7
  -3   1   0 12.0236 4.43035   1
  -3   1   0 13.8684 5.15986   2
  -3   1   0 9.54098 4.26979   3
  -3   1   0 13.2602 7.59947   4
  -3   1   0 12.5403 7.92043   5
   2  -1   0 31.6632 6.12746   2
   2  -1   0 41.3026 7.17188   2
   2  -1   0 41.1726 10.3392   5
   2  -1   0 46.0054 6.78970   3
   2  -1   0 31.0613 4.96990   6
  -2   1   0 42.1562 9.93302   4
  -2   1   0 45.2027 6.35514   7
  -2   1   0 31.0533 9.02487   5
  -2   1   0 29.9876 5.40924   1
  -2   1   0 33.5402 5.81654   3
  -2   1   0 32.9457 6.36750   2
  -2   1   0 30.9217 5.14089   6
   1  -1   0 81.2101 5.15786   3
   1  -1   0 61.6139 4.66447   6
   1  -1   0 68.5458 4.92124   6
   1  -1   0 82.4102 8.56332   5
   1  -1   0 70.2282 5.53425   2
   1  -1   0 72.4935 4.77403   3
   1  -1   0 80.0163 4.57982   1
   1  -1   0 75.6065 6.77466   4
   1  -1   0 74.0059 4.33687   7
  -1   1   0 82.3637 5.13693   3
  -1   1   0 82.2583 8.64724   5
  -1   1   0 64.6474 5.40470   2
  -1   1   0 76.1343 4.39977   7
  -1   1   0 75.8195 6.77113   4
  -1   1   0 68.8392 4.93303   6
  -1   1   0 61.7330 4.10436   1
   0  -1   0 1.00821 0.49600   2
   0  -1   0 -0.7647 0.27174   1
   0  -1   0 -1.4548 1.08737   4
   0  -1   0 -0.1397 0.81228   5
   0  -1   0 0.17270 0.54881   7
   0  -1   0 0.43838 0.44353   1
   0  -1   0 -0.2006 0.56829   3
   0  -1   0 0.03589 0.53522   6
   0   1   0 0.24052 0.42275   1
   0   1   0 0.69311 0.83710   5
   0   1   0 1.28366 0.81883   6
   0   1   0 -0.3951 0.24503   1
   0   1   0 -0.8918 0.58237   4
   0   1   0 0.67959 0.43631   2
   0   1   0 -0.0872 0.55808   7
   0   1   0 -0.0875 0.31899   3
  -1  -1   0 305.315 12.4792   1
  -1  -1   0 326.828 13.3547   7
  -1  -1   0 314.741 9.59760   2
  -1  -1   0 293.300 9.17754   6
  -1  -1   0 301.909 17.2068   5
  -1  -1   0 303.624 12.6087   3
   1   1   0 312.191 15.9069   4
   1   1   0 276.515 12.1219   3
   1   1   0 294.283 16.9305   5
   1   1   0 305.821 9.13217   2
   1   1   0 312.964 9.36134   6
   1   1   0 278.481 12.0039   1
  -2  -1   0 122.768 12.5252   3
  -2  -1   0 132.075 7.06950   6
  -2  -1   0 144.567 8.21159   2
  -2  -1   0 169.414 15.7227   4
  -2  -1   0 135.824 13.2018   7
  -2  -1   0 122.436 11.8637   1
   2   1   0 139.775 7.93487   2
   2   1   0 127.672 6.84476   6
   2   1   0 131.237 7.97467   2
   2   1   0 128.350 14.1149   4
   2   1   0 142.321 15.6382   5
  -3  -1   0 261.530 12.4790   6
  -3  -1   0 291.982 18.0124   1
  -3  -1   0 282.825 24.6733   4
  -3  -1   0 275.230 17.6653   3
  -3  -1   0 262.562 17.9438   7
   3   1   0 267.220 14.3971   2
   3   1   0 261.298 25.1703   5
   3   1   0 235.339 22.1526   4
   3   1   0 283.588 14.3684   2
   3   1   0 267.472 12.5134   6
  -4  -1   0 39.0405 9.89391   3
  -4  -1   0 41.2836 10.5750   7
  -4  -1   0 63.8659 11.5555   1
  -4  -1   0 32.2757 6.76469   6
   4   1   0 33.3107 13.0552   4
   4   1   0 25.0680 7.75538   1
   4   1   0 29.6898 6.99916   2
   4   1   0 29.9467 12.0944   5
  -5  -1   0 1.50565 6.60813   7
  -5  -1   0 -3.8828 3.73656   1
  -5  -1   0 6.16619 4.96964   3
  -5  -1   0 1.47405 3.42804   6
   5   1   0 0.08081 4.46243   1
   5   1   0 1.22347 8.19836   5
   5   1   0 -4.8373 3.65555   2
   5   1   0 -1.2247 9.25371   4
  -6  -1   0 4.73889 7.36410   7
  -6  -1   0 11.5307 7.97156   1
  -6  -1   0 1.89917 6.84410   3
   6   1   0 4.09508 10.9508   5
   6   1   0 -1.3961 5.92459   1
   6   1   0 14.1345 13.7250   4
  -7  -1   0 20.3169 10.2344   3
  -7  -1   0 8.33103 9.64959   7
  -7  -1   0 16.6103 10.9491   1
   7   1   0 14.2657 8.80280   1
   7   1   0 1.10581 14.3556   5
   7   1   0 -2.5153 13.3573   4
  -8  -1   0 1.02045 8.59896   1
  -8  -1   0 2.79948 9.93198   7
   8   1   0 -1.3839 16.7939   5
   8   1   0 -2.9084 7.72616   1
   8   1   0 -3.2826 15.2074   4
   9  -2   0 11.4656 24.3909   5
   9  -2   0 1.13277 9.39754   1
   9  -2   0 24.5937 22.6987   4
   9  -2   0 1.20451 11.5122   7
  -9   2   0 4.58097 10.9648   7
  -9   2   0 -2.7785 6.27766   1
   8  -2   0 19.4900 15.1814   4
   8  -2   0 3.31071 8.48468   1
   8  -2   0 -0.8150 12.5512   5
  -8   2   0 1.32812 6.75429   1
  -8   2   0 -4.0086 11.4351   4
  -8   2   0 -7.1155 7.23078   3
  -8   2   0 -3.8614 7.23859   7
   7  -2   0 14.8688 8.82183   1
   7  -2   0 5.37644 8.83030   2
   7  -2   0 8.70850 12.0977   5
   7  -2   0 9.32120 10.3309   4
   7  -2   0 9.67371 9.08634   6
  -7   2   0 2.20563 6.71091   3
  -7   2   0 9.52416 8.72607   7
  -7   2   0 6.84432 13.2855   4
  -7   2   0 7.15032 9.45613   6
  -7   2   0 1.45698 6.55517   1
   6  -2   0 30.3336 9.84707   2
   6  -2   0 20.1995 13.4484   5
   6  -2   0 19.2782 13.4434   4
   6  -2   0 14.7545 7.27792   6
   6  -2   0 18.3141 8.06176   1
  -6   2   0 22.1910 13.5681   4
  -6   2   0 31.8894 9.28434   6
  -6   2   0 24.6053 8.91040   3
  -6   2   0 32.6116 9.93664   1
  -6   2   0 27.9579 9.98555   7
   5  -2   0 25.4324 9.09595   2
   5  -2   0 10.4731 6.09423   1
   5  -2   0 21.5144 12.6538   5
   5  -2   0 18.7999 12.1747   4
   5  -2   0 16.5301 6.18020   6
  -5   2   0 33.1629 9.82451   7
  -5   2   0 8.73963 8.58734   4
  -5   2   0 19.4295 7.09616   6
  -5   2   0 31.6653 9.15816   3
  -5   2   0 14.1637 7.09118   2
  -5   2   0 18.0726 13.5677   5
  -5   2   0 28.2476 8.50181   1
   4  -2   0 -2.6365 5.09334   4
   4  -2   0 -1.7192 2.32557   2
   4  -2   0 0.90993 2.69116   6
   4  -2   0 -0.1665 4.44688   5
  -4   2   0 -2.7680 4.03367   5
  -4   2   0 -0.7243 2.22624   3
  -4   2   0 3.65037 3.20381   6
  -4   2   0 2.15116 3.31968   2
  -4   2   0 -1.4123 4.53268   4
  -4   2   0 2.32430 3.85556   1
  -4   2   0 -4.4372 2.19764   7
   3  -2   0 53.3997 8.37520   6
   3  -2   0 43.6869 9.02485   2
   3  -2   0 48.2319 13.6536   5
  -3   2   0 54.6619 13.9853   4
  -3   2   0 40.9808 8.80615   2
  -3   2   0 51.1576 8.41270   3
  -3   2   0 51.9563 8.09774   7
  -3   2   0 49.4472 13.9813   5
  -3   2   0 49.2673 7.78695   1
  -3   2   0 38.3576 7.28840   6
   2  -2   0 545.217 19.2564   7
   2  -2   0 560.378 20.9616   3
   2  -2   0 542.319 21.4659   6
   2  -2   0 567.959 18.8743   7
   2  -2   0 557.749 21.3040   3
   2  -2   0 601.239 20.1120   1
  -2   2   0 515.890 23.3071   2
  -2   2   0 578.186 21.4148   3
  -2   2   0 574.498 27.7155   4
  -2   2   0 594.981 22.2440   6
  -2   2   0 582.618 33.6012   5
  -2   2   0 582.664 19.9520   1
  -2   2   0 582.539 19.5102   7
   1  -2   0 3369.96 73.6168   7
   1  -2   0 2955.93 77.9559   6
   1  -2   0 3275.39 80.6973   4
   1  -2   0 3377.62 88.4641   5
   1  -2   0 3332.59 77.6295   3
   1  -2   0 3389.96 79.2236   6
   1  -2   0 3389.82 73.3102   7
   1  -2   0 3388.56 72.8845   1
  -1   2   0 3277.84 73.2652   7
  -1   2   0 3359.30 72.9031   1
  -1   2   0 3313.23 89.3528   5
  -1   2   0 3384.01 79.0670   6
  -1   2   0 3280.85 81.5750   4
  -1   2   0 3363.13 77.6081   3
  -1   2   0 3394.92 80.9577   2
   0  -2   0 5.10986 1.95134   7
   0  -2   0 3.66257 1.16380   1
   0  -2   0 7.94126 4.32118   4
   0  -2   0 4.22386 2.06759   3
   0  -2   0 2.01303 4.38933   5
   0  -2   0 8.29643 2.22218   2
   0  -2   0 3.74554 1.82338   6
   0   2   0 3.85605 2.00616   6
   0   2   0 4.83935 1.37612   1
   0   2   0 12.5448 5.01081   5
   0   2   0 4.76646 1.29357   1
   0   2   0 4.87827 1.86219   7
   0   2   0 6.92766 2.12860   2
   0   2   0 5.62741 3.77229   4
  -1  -2   0 1554.43 44.0430   3
  -1  -2   0 1547.09 42.0716   1
  -1  -2   0 1594.74 37.9253   6
  -1  -2   0 1747.82 61.3407   5
  -1  -2   0 1579.05 44.0120   7
  -1  -2   0 1552.42 36.7781   2
   1   2   0 1574.64 37.0062   2
   1   2   0 1524.79 38.1189   6
   1   2   0 1528.48 48.9503   4
   1   2   0 1533.17 54.1454   5
  -2  -2   0 14.2777 4.77131   3
  -2  -2   0 15.0504 3.34583   2
  -2  -2   0 13.9920 4.91096   7
  -2  -2   0 13.0793 4.05424   1
  -2  -2   0 9.25796 2.51480   6
   2   2   0 19.2173 8.39196   5
   2   2   0 15.3162 3.12036   6
   2   2   0 15.6430 2.98763   2
   2   2   0 13.6851 8.54007   4
  -3  -2   0 774.423 24.1311   6
  -3  -2   0 762.217 25.3677   2
  -3  -2   0 748.832 33.8371   7
  -3  -2   0 791.384 34.0071   3
  -3  -2   0 724.408 32.0088   1
   3   2   0 772.181 42.0331   4
   3   2   0 744.509 25.3011   2
   3   2   0 706.473 23.4735   6
   3   2   0 715.514 30.4867   1
   3   2   0 771.997 24.1487   2
   3   2   0 803.603 46.2155   5
  -4  -2   0 55.3922 7.77016   6
  -4  -2   0 44.6709 10.2412   1
  -4  -2   0 62.3471 12.7224   7
  -4  -2   0 53.4718 11.9477   3
   4   2   0 52.9233 16.3552   5
   4   2   0 40.6701 15.8327   4
   4   2   0 62.8636 8.40838   2
   4   2   0 68.0980 12.1075   1
  -5  -2   0 1.70987 5.19806   3
  -5  -2   0 1.77442 3.36932   6
  -5  -2   0 -0.9745 6.14834   7
  -5  -2   0 4.74155 4.79793   1
   5   2   0 -2.9604 3.51147   2
   5   2   0 12.2463 13.9402   4
   5   2   0 -1.2361 8.77061   5
   5   2   0 -2.7882 3.57359   1
  -6  -2   0 28.1515 10.4574   1
  -6  -2   0 13.7024 8.87697   3
  -6  -2   0 29.4628 13.3187   7
   6   2   0 24.4616 9.65381   1
   6   2   0 29.6490 17.7293   5
   6   2   0 0.05034 11.5474   4
  -7  -2   0 6.35597 7.92731   1
  -7  -2   0 0.53354 5.58652   7
  -7  -2   0 1.12915 8.36419   3
   7   2   0 -14.404 12.1136   5
   7   2   0 -0.4656 7.18664   1
   7   2   0 -8.7600 12.5093   4
  -8  -2   0 6.01976 10.2855   1
  -8  -2   0 -3.3303 10.5225   7
   8   2   0 6.70059 19.2002   4
   8   2   0 -1.9636 7.91706   1
   8   2   0 -21.125 19.3964   5
   9  -3   0 6.75412 11.8331   1
   9  -3   0 -1.6908 20.3055   5
   9  -3   0 22.6756 22.1440   4
   9  -3   0 2.11282 10.5291   7
  -9   3   0 7.60569 10.9192   7
  -9   3   0 1.24446 8.78508   1
   8  -3   0 1.15222 10.2896   3
   8  -3   0 -0.9513 12.7895   5
   8  -3   0 26.7477 11.2282   1
   8  -3   0 17.1336 13.6002   4
   8  -3   0 -7.6566 7.13264   7
  -8   3   0 12.3954 17.5132   4
  -8   3   0 5.67185 9.17233   7
  -8   3   0 12.7365 9.61631   1
  -8   3   0 0.65103 7.69019   3
   7  -3   0 6.36276 6.52358   1
   7  -3   0 15.2614 12.1161   4
   7  -3   0 13.9221 8.31109   2
   7  -3   0 9.51814 12.1805   5
   7  -3   0 14.0562 8.58337   6
   7  -3   0 22.7044 9.96287   3
  -7   3   0 6.18279 7.29217   1
  -7   3   0 20.5811 9.90454   3
  -7   3   0 11.7502 8.08948   7
  -7   3   0 7.48526 11.1528   4
  -7   3   0 7.33711 7.77776   6
   6  -3   0 38.5503 12.6059   2
   6  -3   0 30.9634 9.68339   6
   6  -3   0 33.4353 9.82154   1
   6  -3   0 32.7108 9.78124   3
   6  -3   0 48.2294 19.0181   4
   6  -3   0 58.0253 22.1084   5
  -6   3   0 36.5678 11.1807   3
  -6   3   0 35.7225 10.1598   1
  -6   3   0 34.7088 9.99475   6
  -6   3   0 40.9672 11.2376   7
  -6   3   0 27.1573 13.6182   4
  -6   3   0 27.0130 18.3032   5
  -6   3   0 27.4906 11.0816   2
   5  -3   0 77.2072 15.6423   2
   5  -3   0 88.5020 14.2392   3
   5  -3   0 95.0314 13.9896   6
   5  -3   0 41.5541 16.7062   5
   5  -3   0 79.3091 21.0826   4
  -5   3   0 55.1174 20.6336   5
  -5   3   0 48.7413 10.5109   1
  -5   3   0 87.7622 14.8696   3
  -5   3   0 61.6564 11.8386   6
  -5   3   0 72.8373 20.0622   4
  -5   3   0 94.8903 14.7388   7
  -5   3   0 67.5659 14.8363   2
   4  -3   0 13.4188 6.52206   2
   4  -3   0 16.7064 5.94694   3
   4  -3   0 10.5702 8.13354   5
   4  -3   0 11.7565 5.37668   6
  -4   3   0 13.3437 5.64431   6
  -4   3   0 15.3679 6.10843   3
  -4   3   0 16.6721 5.45082   7
  -4   3   0 14.2436 8.87426   5
  -4   3   0 23.2881 10.3419   4
  -4   3   0 17.2546 6.95112   2
  -4   3   0 13.1627 4.96983   1
   3  -3   0 440.141 24.2579   2
   3  -3   0 409.578 21.3191   6
   3  -3   0 415.703 17.6862   7
   3  -3   0 411.356 20.2345   3
  -3   3   0 445.348 24.6450   2
  -3   3   0 424.569 27.9561   4
  -3   3   0 487.897 21.9617   3
  -3   3   0 400.991 33.4151   5
  -3   3   0 471.732 22.5873   6
  -3   3   0 401.711 18.4465   1
  -3   3   0 407.199 18.3411   7
   2  -3   0 25.3796 4.25231   7
   2  -3   0 24.0596 5.77207   6
   2  -3   0 26.5341 5.59665   3
   2  -3   0 25.1110 3.97491   1
   2  -3   0 25.2581 3.95831   7
  -2   3   0 26.7825 4.10111   7
  -2   3   0 32.5519 4.46366   1
  -2   3   0 24.7162 4.04783   7
  -2   3   0 24.4260 6.63085   2
  -2   3   0 26.9421 9.58609   5
  -2   3   0 25.9569 6.07103   6
  -2   3   0 49.9940 10.5588   4
   1  -3   0 698.028 24.7732   6
   1  -3   0 709.998 19.0689   7
   1  -3   0 705.893 25.2062   4
   1  -3   0 714.845 24.2474   3
   1  -3   0 694.255 16.0158   1
  -1   3   0 700.145 32.2283   5
  -1   3   0 698.787 18.8622   7
  -1   3   0 760.199 33.9308   3
  -1   3   0 690.397 25.8367   2
  -1   3   0 699.794 16.5254   1
  -1   3   0 684.257 25.5700   4
  -1   3   0 707.547 24.5362   6
   0  -3   0 0.28560 1.76026   7
   0  -3   0 -5.8690 1.88094   2
   0  -3   0 -0.4425 1.02091   1
   0  -3   0 -0.9711 2.08233   3
   0  -3   0 6.75336 5.94420   4
   0  -3   0 -1.5860 1.63710   6
   0   3   0 -1.7937 1.01015   1
   0   3   0 1.58903 2.12735   6
   0   3   0 0.39129 6.68484   5
   0   3   0 10.5101 8.28382   4
   0   3   0 -2.3110 0.77829   1
   0   3   0 -0.4995 1.50264   7
  -1  -3   0 22.2438 3.89453   6
  -1  -3   0 23.1421 5.45902   7
  -1  -3   0 24.6167 5.75122   3
  -1  -3   0 35.3118 5.01865   2
  -1  -3   0 26.0818 4.96390   1
   1   3   0 41.1786 10.9974   4
   1   3   0 23.2336 3.87247   2
   1   3   0 34.4284 13.6903   5
   1   3   0 24.5465 4.65351   1
   1   3   0 21.4910 4.00880   6
  -2  -3   0 10.4500 4.99566   7
  -2  -3   0 16.0786 4.83870   1
  -2  -3   0 11.1702 2.92280   6
  -2  -3   0 11.9583 2.85422   2
  -2  -3   0 11.4389 4.65365   3
   2   3   0 16.6584 10.2434   5
   2   3   0 16.3393 3.88464   2
   2   3   0 2.25455 2.53754   6
   2   3   0 14.5376 4.68569   1
   2   3   0 9.76090 9.04182   4
  -3  -3   0 67.0344 12.1388   3
  -3  -3   0 89.8137 6.92868   2
  -3  -3   0 84.4280 6.63340   6
  -3  -3   0 58.4843 11.7356   7
  -3  -3   0 68.6495 11.4465   1
   3   3   0 75.2519 8.19742   6
   3   3   0 79.3338 18.8186   5
   3   3   0 74.3484 6.71218   2
   3   3   0 92.2814 6.93281   2
   3   3   0 96.0852 20.4434   4
   3   3   0 78.7667 11.4952   1
  -4  -3   0 10.9109 6.86155   3
  -4  -3   0 10.3304 3.53551   6
  -4  -3   0 8.26341 5.31368   1
  -4  -3   0 15.3206 7.42662   7
   4   3   0 13.8199 12.8612   4
   4   3   0 -0.9366 4.45213   1
   4   3   0 10.6632 4.87898   2
   4   3   0 8.33062 3.92717   2
   4   3   0 4.68460 11.7248   5
  -5  -3   0 26.5398 10.3024   3
  -5  -3   0 37.4961 10.5580   1
  -5  -3   0 19.0936 9.72910   7
   5   3   0 52.0643 21.4058   4
   5   3   0 26.0431 16.6773   5
   5   3   0 32.8040 10.3088   1
  -6  -3   0 12.0278 9.28689   3
  -6  -3   0 5.63461 6.45837   1
  -6  -3   0 31.3267 14.3437   7
   6   3   0 -2.1206 9.14969   4
   6   3   0 3.41770 14.2821   5
   6   3   0 6.45916 6.91693   1
  -7  -3   0 -2.4056 9.43035   3
  -7  -3   0 24.3790 12.0467   7
  -7  -3   0 -1.8610 6.70390   1
   7   3   0 8.49846 6.73150   1
   7   3   0 4.00301 16.8549   5
   7   3   0 7.50301 20.4149   4
  -8  -3   0 -13.403 8.33275   1
  -8  -3   0 -1.5751 11.9362   7
   8   3   0 1.21259 7.95694   1
   8   3   0 -14.916 18.0830   4
   8   3   0 -10.361 26.2304   5
   9  -4   0 28.1105 19.5493   4
   9  -4   0 -9.2876 10.6295   7
   9  -4   0 7.34141 10.9035   1
   9  -4   0 2.82164 22.7666   5
  -9   4   0 -8.1846 15.1682   4
  -9   4   0 -3.3480 7.87781   1
  -9   4   0 -2.1461 8.73058   7
   8  -4   0 -7.8070 11.3744   3
   8  -4   0 1.56592 6.61952   1
   8  -4   0 -7.3747 11.6192   5
   8  -4   0 4.28491 7.48716   7
   8  -4   0 24.8589 11.2300   4
   8  -4   0 -9.2997 8.81040   2
  -8   4   0 0.87013 11.6887   4
  -8   4   0 0.44147 6.51832   1
  -8   4   0 -1.7867 5.99997   7
  -8   4   0 1.78579 7.18060   3
   7  -4   0 -3.7759 6.52679   2
   7  -4   0 3.87115 5.81796   1
   7  -4   0 6.44606 6.66495   6
   7  -4   0 -1.7479 6.14758   3
   7  -4   0 6.06606 10.2452   5
   7  -4   0 -2.5798 5.03101   7
   7  -4   0 12.4685 8.40796   4
  -7   4   0 -7.2500 6.60655   2
  -7   4   0 -9.4557 5.47365   6
  -7   4   0 6.07282 7.99791   3
  -7   4   0 6.24387 5.61412   1
  -7   4   0 4.35611 7.10680   7
  -7   4   0 -0.8644 8.60245   4
  -7   4   0 1.32876 19.0686   5
   6  -4   0 29.5493 16.6406   4
   6  -4   0 17.5414 7.57828   7
   6  -4   0 9.77228 10.4142   5
   6  -4   0 23.2100 8.24038   1
   6  -4   0 21.7843 9.21120   2
   6  -4   0 5.49468 5.57722   6
   6  -4   0 21.0396 8.41088   3
  -6   4   0 30.7056 9.68619   7
  -6   4   0 20.6134 8.34891   3
  -6   4   0 12.3996 6.84124   1
  -6   4   0 25.5278 14.0407   4
  -6   4   0 27.3049 20.3163   5
  -6   4   0 10.4099 7.10017   2
  -6   4   0 12.8585 6.92738   6
   5  -4   0 65.2021 12.4517   6
   5  -4   0 66.0935 21.2016   5
   5  -4   0 102.173 18.6960   2
   5  -4   0 113.283 16.0856   3
   5  -4   0 97.1217 13.3609   7
  -5   4   0 72.4156 20.1960   4
  -5   4   0 71.2924 12.7493   3
  -5   4   0 78.0351 16.4199   2
  -5   4   0 92.4377 12.9997   1
  -5   4   0 61.1469 10.9975   7
  -5   4   0 71.8566 13.2978   6
  -5   4   0 76.2877 25.0780   5
   4  -4   0 38.6176 9.11884   6
   4  -4   0 40.5167 10.9943   2
   4  -4   0 44.3390 9.19998   3
   4  -4   0 39.4312 7.34335   7
  -4   4   0 36.1617 10.1469   2
  -4   4   0 33.2499 14.9499   5
  -4   4   0 56.3445 15.6987   4
  -4   4   0 39.9518 8.07832   7
  -4   4   0 55.5345 10.4817   3
  -4   4   0 40.0302 7.68500   1
  -4   4   0 55.8000 10.6068   6
   3  -4   0 55.0329 9.28175   3
   3  -4   0 36.5919 8.62857   6
   3  -4   0 49.1467 6.53745   7
  -3   4   0 56.8435 13.7761   4
  -3   4   0 46.6933 14.4445   5
  -3   4   0 45.9494 9.07878   6
  -3   4   0 25.1718 8.26824   2
  -3   4   0 49.6554 6.61281   7
  -3   4   0 39.9326 6.10933   1
   2  -4   0 3.44729 2.21104   7
   2  -4   0 11.3107 2.73002   7
   2  -4   0 6.84870 3.62474   3
   2  -4   0 12.3257 2.42242   1
   2  -4   0 -0.3266 2.37851   6
  -2   4   0 8.50471 2.28248   1
  -2   4   0 2.88873 4.83296   5
  -2   4   0 7.55015 4.87590   2
  -2   4   0 7.15793 2.24300   7
  -2   4   0 7.98581 3.83883   6
  -2   4   0 8.47499 5.41925   4
   1  -4   0 197.006 5.55225   1
   1  -4   0 200.733 12.9499   6
   1  -4   0 207.540 12.9070   3
   1  -4   0 206.295 9.23364   7
  -1   4   0 205.670 5.70468   1
  -1   4   0 209.718 5.78501   1
  -1   4   0 201.930 18.3071   5
  -1   4   0 174.316 8.27123   7
  -1   4   0 191.637 13.2933   2
  -1   4   0 189.726 13.4057   4
   0  -4   0 472.459 19.5841   6
   0  -4   0 494.130 15.4253   1
   0  -4   0 479.613 21.5833   3
   0  -4   0 476.591 18.7830   7
   0  -4   0 444.250 19.6286   2
   0   4   0 449.561 24.8501   4
   0   4   0 478.797 14.8377   1
   0   4   0 485.892 19.4763   2
   0   4   0 440.845 15.6567   1
   0   4   0 481.840 31.2865   5
  -1  -4   0 46.9829 8.94126   3
  -1  -4   0 58.1937 9.22281   7
  -1  -4   0 56.7548 6.98443   6
  -1  -4   0 60.0100 7.50391   2
  -1  -4   0 43.4136 6.66360   1
   1   4   0 58.5468 15.5338   5
   1   4   0 41.3840 6.24806   1
   1   4   0 42.6874 13.8367   4
   1   4   0 56.5375 6.50618   2
  -2  -4   0 128.517 7.21905   2
  -2  -4   0 118.665 15.1331   7
  -2  -4   0 125.753 15.5604   3
  -2  -4   0 147.360 14.7367   1
  -2  -4   0 136.934 8.45273   6
   2   4   0 159.723 24.5725   4
   2   4   0 138.098 7.30820   2
   2   4   0 133.970 13.4406   1
   2   4   0 139.482 24.7473   5
  -3  -4   0 254.524 12.2567   6
  -3  -4   0 242.427 11.2320   2
  -3  -4   0 230.180 17.6791   1
  -3  -4   0 237.443 24.5631   7
  -3  -4   0 244.369 19.8551   3
   3   4   0 224.188 25.6478   4
   3   4   0 244.086 17.4569   1
   3   4   0 241.139 11.3888   2
   3   4   0 249.111 10.8054   2
   3   4   0 239.471 31.5316   5
  -4  -4   0 2.93143 2.92784   6
  -4  -4   0 1.11371 5.81501   7
  -4  -4   0 11.6266 7.36987   3
  -4  -4   0 0.14211 4.45317   1
   4   4   0 2.70018 4.85345   1
   4   4   0 13.1265 14.7127   5
   4   4   0 -3.6332 4.75219   2
   4   4   0 11.7660 12.4491   4
  -5  -4   0 -0.5552 5.88695   3
  -5  -4   0 1.45084 6.03132   7
  -5  -4   0 7.68328 7.23310   1
   5   4   0 -2.9657 4.62333   1
   5   4   0 -10.902 13.1651   5
   5   4   0 -1.1905 11.1027   4
  -6  -4   0 -2.5881 3.73091   1
  -6  -4   0 6.67079 7.37339   3
  -6  -4   0 -10.340 7.98814   7
   6   4   0 -12.091 13.6638   5
   6   4   0 -5.6445 15.2805   4
   6   4   0 4.70768 5.21863   1
  -7  -4   0 7.23370 8.94662   1
  -7  -4   0 3.52590 8.54894   7
  -7  -4   0 -1.8969 9.26652   3
   7   4   0 5.37183 8.37492   1
   7   4   0 -21.202 16.4060   4
   7   4   0 -26.755 19.6514   5
  -8  -4   0 -1.4447 13.0629   7
  -8  -4   0 -0.1957 6.38080   1
   8   4   0 -7.3096 6.64503   1
   8   4   0 -8.7789 17.9699   4
   9  -5   0 2.83225 17.3471   5
   9  -5   0 0.12481 9.96875   1
   9  -5   0 7.77274 13.7618   7
   9  -5   0 30.1280 15.4593   4
  -9   5   0 -1.7128 8.36266   1
  -9   5   0 -4.1084 8.76084   7
  -9   5   0 24.0537 20.1636   4
   8  -5   0 6.28657 13.8348   5
   8  -5   0 -0.0996 7.57400   7
   8  -5   0 29.3292 13.8802   4
   8  -5   0 4.81623 6.83656   1
   8  -5   0 6.44114 10.6731   3
   8  -5   0 -1.7181 11.8116   6
   8  -5   0 6.07777 9.25769   2
  -8   5   0 0.78992 9.49079   2
  -8   5   0 22.4208 30.3274   5
  -8   5   0 2.91021 7.34767   3
  -8   5   0 3.65034 7.07772   1
  -8   5   0 1.84992 10.4943   4
  -8   5   0 -0.6815 6.40669   6
  -8   5   0 7.36034 8.71658   7
   7  -5   0 6.60047 6.23393   1
   7  -5   0 6.72055 7.64432   6
   7  -5   0 7.92353 12.1401   5
   7  -5   0 -1.1857 5.35280   7
   7  -5   0 -1.7548 5.14886   2
   7  -5   0 0.51824 6.41822   3
   7  -5   0 8.06426 9.35596   4
  -7   5   0 -0.4977 17.8880   5
  -7   5   0 0.47377 6.56294   6
  -7   5   0 -1.6484 5.44239   1
  -7   5   0 2.27930 7.26561   7
  -7   5   0 7.26433 7.51525   3
  -7   5   0 0.16095 9.89208   4
  -7   5   0 2.30682 7.37872   2
   6  -5   0 33.7995 9.23059   1
   6  -5   0 7.26510 6.98741   3
   6  -5   0 12.6869 6.09622   7
   6  -5   0 12.1891 7.80090   2
   6  -5   0 11.7753 12.2213   5
   6  -5   0 13.9891 8.08696   6
   6  -5   0 21.9635 13.8779   4
  -6   5   0 24.9141 9.97899   3
  -6   5   0 5.96912 6.31472   6
  -6   5   0 12.9011 9.26270   2
  -6   5   0 10.9947 11.2511   4
  -6   5   0 12.7367 14.1507   5
  -6   5   0 15.0822 6.68124   1
  -6   5   0 8.50304 6.40747   7
   5  -5   0 89.2295 18.4439   2
   5  -5   0 76.0084 14.4965   6
   5  -5   0 109.888 16.0595   3
   5  -5   0 74.3253 10.8567   7
  -5   5   0 113.735 30.6867   5
  -5   5   0 84.5919 14.4262   3
  -5   5   0 76.4123 12.1178   7
  -5   5   0 97.4591 16.5979   6
  -5   5   0 91.3767 18.4223   2
  -5   5   0 79.6366 20.9082   4
  -5   5   0 76.8130 11.4063   1
   4  -5   0 26.6133 5.78791   7
   4  -5   0 26.4377 8.65496   2
   4  -5   0 33.6884 8.46232   3
   4  -5   0 19.7853 7.14618   6
  -4   5   0 7.85761 7.31472   4
  -4   5   0 23.5826 5.60591   7
  -4   5   0 20.0953 7.65065   6
  -4   5   0 10.3738 9.89065   5
  -4   5   0 31.4007 6.46093   1
  -4   5   0 28.0628 9.25627   2
   3  -5   0 12.1044 5.85510   6
   3  -5   0 19.1521 6.09154   3
   3  -5   0 23.7321 4.61174   7
  -3   5   0 21.9984 4.28001   1
  -3   5   0 13.3258 6.22245   6
  -3   5   0 16.7927 7.84493   4
  -3   5   0 7.63583 7.23571   5
  -3   5   0 11.3090 6.17470   2
   2  -5   0 313.052 18.1105   3
   2  -5   0 313.091 19.3033   6
   2  -5   0 312.719 9.34006   1
   2  -5   0 320.762 12.5040   7
  -2   5   0 287.261 19.9956   2
  -2   5   0 309.233 12.1624   7
  -2   5   0 278.506 26.2049   5
  -2   5   0 315.369 10.0339   1
  -2   5   0 295.652 20.3633   4
  -2   5   0 331.710 19.3538   6
   1  -5   0 36.9373 7.83185   3
   1  -5   0 35.2382 7.57684   6
   1  -5   0 41.2175 5.55047   7
  -1   5   0 36.5657 2.64267   1
  -1   5   0 49.7683 10.4424   4
  -1   5   0 40.9572 2.36566   1
  -1   5   0 34.1391 8.05094   2
  -1   5   0 31.1199 10.3245   5
   0  -5   0 -0.1805 1.28186   1
   0  -5   0 -0.1590 2.37015   3
   0  -5   0 0.46842 2.54297   6
   0  -5   0 -0.1080 2.47435   7
   0   5   0 -9.7000 6.16056   5
   0   5   0 1.04622 2.45404   2
   0   5   0 3.13678 7.51112   4
   0   5   0 1.05300 1.95249   1
   0   5   0 -0.6564 1.10478   1
  -1  -5   0 134.690 10.1100   1
  -1  -5   0 159.854 16.4556   7
  -1  -5   0 165.974 18.0039   3
  -1  -5   0 151.559 10.6359   6
  -1  -5   0 171.885 12.7245   2
   1   5   0 205.463 26.8813   4
   1   5   0 163.614 10.2092   2
   1   5   0 150.296 10.1809   1
   1   5   0 156.638 26.7582   5
  -2  -5   0 60.0709 7.54537   6
  -2  -5   0 38.5764 9.49268   3
  -2  -5   0 48.5044 10.3498   7
  -2  -5   0 66.3697 7.13451   2
  -2  -5   0 52.4228 9.32001   1
   2   5   0 54.8238 5.09096   2
   2   5   0 59.8190 18.8033   4
   2   5   0 61.9121 21.9714   5
   2   5   0 46.8195 8.35912   1
  -3  -5   0 23.1922 8.59899   3
  -3  -5   0 35.5656 6.13357   6
  -3  -5   0 28.9839 7.74598   1
  -3  -5   0 36.5964 10.9324   7
  -3  -5   0 27.3703 4.93245   2
   3   5   0 40.9613 18.2061   4
   3   5   0 48.9191 5.26760   2
   3   5   0 27.9149 19.7926   5
   3   5   0 22.9988 6.99844   1
  -4  -5   0 11.8361 7.18010   7
  -4  -5   0 34.4212 11.1899   3
  -4  -5   0 23.4439 7.79364   1
   4   5   0 -3.6805 17.9007   5
   4   5   0 20.5194 19.8729   4
   4   5   0 23.0715 7.71105   1
  -5  -5   0 18.8951 11.1035   7
  -5  -5   0 13.5281 9.73497   3
  -5  -5   0 27.7552 10.4465   1
   5   5   0 19.2470 8.65129   1
   5   5   0 8.97957 14.0953   4
   5   5   0 4.18633 20.0715   5
  -6  -5   0 4.20336 9.60371   3
  -6  -5   0 -7.1926 7.21996   1
  -6  -5   0 -2.7434 7.10235   7
   6   5   0 -13.221 20.2040   5
   6   5   0 -2.8186 6.00665   1
   6   5   0 -24.742 13.8764   4
  -7  -5   0 -4.1101 4.04460   1
  -7  -5   0 -7.9987 9.03601   3
  -7  -5   0 3.55850 9.58397   7
   7   5   0 2.52312 22.7595   4
   7   5   0 1.32015 5.35290   1
   7   5   0 -42.013 22.5197   5
   9  -6   0 3.70412 11.6884   1
   9  -6   0 9.27882 15.9561   2
   9  -6   0 54.5097 16.8113   4
   9  -6   0 -2.8751 15.8543   5
  -9   6   0 1.01209 8.13107   1
  -9   6   0 1.78417 35.0336   5
  -9   6   0 -10.751 14.3015   4
   8  -6   0 3.87654 14.0663   5
   8  -6   0 -8.4100 6.92655   2
   8  -6   0 -4.0866 9.84822   3
   8  -6   0 9.04488 8.86942   1
   8  -6   0 -5.9778 9.50941   6
   8  -6   0 -10.099 8.22252   7
   8  -6   0 20.9322 7.89665   4
  -8   6   0 4.39626 9.91057   2
  -8   6   0 0.34342 6.07788   1
  -8   6   0 8.25712 8.38159   3
  -8   6   0 3.83729 28.8947   5
  -8   6   0 3.40583 6.02325   7
  -8   6   0 13.1825 9.68022   6
  -8   6   0 6.88333 13.0435   4
   7  -6   0 -0.9361 5.73383   1
   7  -6   0 -2.7471 6.67824   3
   7  -6   0 0.11446 9.44137   5
   7  -6   0 -1.4051 5.65920   2
   7  -6   0 -1.5370 7.08433   6
   7  -6   0 -4.3128 6.43334   7
   7  -6   0 15.6508 7.59778   4
  -7   6   0 -5.8765 18.5833   5
  -7   6   0 1.64672 6.26323   6
  -7   6   0 -0.1895 5.03752   1
  -7   6   0 -1.7406 7.01199   2
  -7   6   0 -3.1075 7.88741   4
  -7   6   0 4.30831 6.33353   7
  -7   6   0 6.78953 6.83362   3
   6  -6   0 12.3446 6.05028   1
   6  -6   0 14.2794 13.3785   5
   6  -6   0 9.54894 7.02133   3
   6  -6   0 12.2807 9.95295   2
   6  -6   0 12.5798 5.36411   7
   6  -6   0 12.2293 7.64932   6
  -6   6   0 10.8555 7.39100   3
  -6   6   0 17.4179 6.65147   1
  -6   6   0 15.5380 11.6747   4
  -6   6   0 17.6643 9.45649   6
  -6   6   0 25.2756 7.65572   7
  -6   6   0 22.8745 20.9240   5
  -6   6   0 27.3792 11.8064   2
   5  -6   0 5.62437 6.00214   2
   5  -6   0 0.72792 3.75180   7
   5  -6   0 4.48293 4.57917   1
   5  -6   0 8.89043 5.44621   3
   5  -6   0 7.81702 5.02682   6
  -5   6   0 1.34860 5.88504   4
  -5   6   0 0.47718 2.88126   7
  -5   6   0 0.60278 8.90044   5
  -5   6   0 -2.1280 4.08326   6
  -5   6   0 2.18703 2.92398   1
  -5   6   0 3.16441 6.49133   2
   4  -6   0 40.3554 11.7542   2
   4  -6   0 55.0291 7.80166   7
   4  -6   0 51.4312 10.8245   3
   4  -6   0 37.5690 9.69134   6
  -4   6   0 45.5742 12.4047   2
  -4   6   0 61.2985 12.6349   6
  -4   6   0 37.8848 16.3782   5
  -4   6   0 50.7648 7.61486   1
  -4   6   0 66.7032 17.5772   4
   3  -6   0 -0.4788 4.25588   6
   3  -6   0 12.2858 4.98527   3
   3  -6   0 2.18922 2.04482   7
   3  -6   0 1.70202 2.10417   1
  -3   6   0 3.20988 5.17974   4
  -3   6   0 5.05195 2.14429   1
  -3   6   0 3.85897 4.54433   6
  -3   6   0 0.32439 6.08196   5
  -3   6   0 1.73923 3.43123   2
   2  -6   0 99.8696 14.0729   6
   2  -6   0 84.4086 11.9906   3
   2  -6   0 104.050 3.13677   1
   2  -6   0 99.6736 7.17878   7
  -2   6   0 82.2096 3.39655   1
  -2   6   0 116.368 21.0365   5
  -2   6   0 132.646 17.8488   2
  -2   6   0 117.991 13.1702   4
   1  -6   0 2.85632 3.96709   3
   1  -6   0 16.4748 4.68820   7
   1  -6   0 9.61318 4.72727   6
  -1   6   0 8.30626 2.06311   1
  -1   6   0 5.70706 6.27862   5
  -1   6   0 2.78156 4.44251   4
  -1   6   0 9.68496 5.25497   2
  -1   6   0 14.6672 2.11535   1
   0  -6   0 428.865 21.7018   6
   0  -6   0 389.665 23.3050   3
   0  -6   0 418.426 20.9963   7
   0  -6   0 427.974 16.0423   1
   0   6   0 421.071 27.3616   4
   0   6   0 413.254 21.5142   2
   0   6   0 398.686 32.5408   5
   0   6   0 436.389 15.3737   1
  -1  -6   0 81.2134 10.3806   6
  -1  -6   0 78.8472 9.99084   1
  -1  -6   0 77.0188 12.5319   7
  -1  -6   0 77.8709 13.5749   3
   1   6   0 101.008 20.9917   4
   1   6   0 89.3811 9.85522   1
   1   6   0 89.8799 10.7457   2
   1   6   0 79.9672 22.6657   5
  -2  -6   0 -0.0104 3.05845   2
  -2  -6   0 1.17218 4.92621   3
  -2  -6   0 0.90498 2.47705   6
  -2  -6   0 -2.3953 3.07758   1
  -2  -6   0 2.94484 2.94877   7
   2   6   0 13.4786 15.3568   4
   2   6   0 4.42883 17.9328   5
   2   6   0 -0.1622 2.28957   1
   2   6   0 5.81217 2.56307   2
  -3  -6   0 4.68726 5.76691   7
  -3  -6   0 3.95962 3.92515   1
  -3  -6   0 11.1075 6.42567   3
  -3  -6   0 7.39500 3.96736   6
   3   6   0 1.70720 4.20539   1
   3   6   0 28.8083 23.3437   5
   3   6   0 9.09124 3.47288   2
   3   6   0 4.26153 16.1832   4
  -4  -6   0 9.16358 5.87822   1
  -4  -6   0 -2.3406 5.96958   3
  -4  -6   0 -2.1649 5.83655   7
   4   6   0 -2.0833 17.3941   4
   4   6   0 -1.8658 3.58295   1
   4   6   0 -12.941 20.9747   5
  -5  -6   0 0.11313 7.57571   3
  -5  -6   0 7.04232 8.02710   7
  -5  -6   0 -6.9212 5.29367   1
   5   6   0 1.51858 18.8396   4
   5   6   0 -14.464 21.7439   5
   5   6   0 9.23139 7.49811   1
  -6  -6   0 -0.0120 10.2532   3
  -6  -6   0 -6.2264 9.70164   7
  -6  -6   0 2.29632 7.37452   1
   6   6   0 0.27462 7.07394   1
   6   6   0 -24.756 24.6170   5
   6   6   0 -3.4636 20.4381   4
  -7  -6   0 -2.1075 8.95301   3
  -7  -6   0 3.63206 9.00918   1
  -7  -6   0 8.42394 15.2791   7
   7   6   0 4.92985 8.54029   1
   7   6   0 -32.381 19.6196   4
   7   6   0 -79.134 32.9707   5
   9  -7   0 55.9672 20.2918   4
   9  -7   0 -3.1635 11.6158   2
   9  -7   0 19.2872 18.7519   5
  -9   7   0 46.0928 40.4340   5
  -9   7   0 -4.2726 13.7254   4
  -9   7   0 14.7348 12.7876   2
   8  -7   0 5.28021 10.4847   3
   8  -7   0 8.78006 9.59596   2
   8  -7   0 6.70724 9.92272   6
   8  -7   0 11.9032 10.2859   1
   8  -7   0 11.7782 14.3532   5
   8  -7   0 30.3651 12.1427   4
  -8   7   0 10.8639 13.2324   4
  -8   7   0 6.30198 6.38200   1
  -8   7   0 4.20484 9.88829   2
  -8   7   0 14.6398 29.3682   5
   7  -7   0 4.42798 7.65586   2
   7  -7   0 1.88795 7.52206   3
   7  -7   0 8.88621 11.7952   5
   7  -7   0 24.7180 10.2324   4
   7  -7   0 12.9745 7.64551   1
   7  -7   0 1.86855 7.30663   7
   7  -7   0 3.40440 8.20644   6
  -7   7   0 -0.0270 5.73338   2
  -7   7   0 0.75109 6.54181   6
  -7   7   0 10.0847 6.18155   7
  -7   7   0 0.59069 5.49859   1
  -7   7   0 -3.4732 8.37690   4
  -7   7   0 -2.0607 21.8968   5
   6  -7   0 -3.6638 6.23553   6
   6  -7   0 5.61318 5.36191   7
   6  -7   0 5.59560 5.01524   1
   6  -7   0 -1.0113 5.36392   3
   6  -7   0 8.84353 6.38627   2
  -6   7   0 0.81391 4.19956   2
  -6   7   0 6.05189 4.82667   1
  -6   7   0 2.65705 17.3044   5
  -6   7   0 0.40673 8.39334   4
  -6   7   0 -1.9267 5.94837   6
   5  -7   0 2.08254 4.66282   6
   5  -7   0 0.81329 3.55757   7
   5  -7   0 1.56520 4.93498   3
   5  -7   0 1.97587 4.05694   2
   5  -7   0 4.24186 3.97059   1
  -5   7   0 -1.9779 4.74676   4
  -5   7   0 5.46042 5.61667   2
  -5   7   0 -0.5734 5.24229   6
  -5   7   0 -1.3810 2.56016   1
  -5   7   0 -8.8420 4.25961   5
   4  -7   0 7.50164 5.41357   3
   4  -7   0 4.49745 3.07769   7
   4  -7   0 14.3095 6.48453   6
  -4   7   0 -4.3160 6.59910   5
  -4   7   0 0.12728 2.05124   1
  -4   7   0 5.20639 4.79194   6
  -4   7   0 3.08152 5.65228   4
  -4   7   0 6.97213 5.19940   2
   3  -7   0 42.7322 10.1474   6
   3  -7   0 63.7642 12.0081   3
   3  -7   0 48.6806 3.60753   1
   3  -7   0 53.9872 6.93789   7
  -3   7   0 49.4964 4.58547   1
  -3   7   0 31.9805 9.58977   2
  -3   7   0 44.0003 15.8154   5
  -3   7   0 71.1867 16.7267   4
   2  -7   0 2.47590 4.32699   6
   2  -7   0 16.4753 6.36960   3
   2  -7   0 10.8874 3.67803   7
  -2   7   0 8.08868 6.87405   5
  -2   7   0 15.8362 7.30414   4
  -2   7   0 5.37582 4.88060   2
   1  -7   0 53.5686 10.5081   3
   1  -7   0 40.9139 9.48911   6
   1  -7   0 39.8183 7.86188   7
  -1   7   0 43.2287 11.7229   4
  -1   7   0 37.0350 12.9669   5
  -1   7   0 45.1337 4.17292   1
  -1   7   0 57.8750 12.0762   2
  -1   7   0 50.3513 5.15481   1
   0  -7   0 -1.8382 2.40659   6
   0  -7   0 1.70501 4.49441   7
   0  -7   0 -0.7428 2.76654   3
   0   7   0 0.52695 8.55025   5
   0   7   0 -2.0530 1.37930   1
   0   7   0 -5.9668 8.22200   4
   0   7   0 -0.8668 2.88702   2
  -1  -7   0 71.5056 14.0266   3
  -1  -7   0 76.1973 11.0307   6
  -1  -7   0 60.7073 8.80217   1
  -1  -7   0 65.0371 12.5913   7
   1   7   0 78.0989 21.5919   5
   1   7   0 114.089 25.0917   4
   1   7   0 82.6721 9.75806   1
   1   7   0 72.9721 10.7945   2
  -2  -7   0 213.274 16.2333   1
  -2  -7   0 185.646 23.0634   7
  -2  -7   0 220.162 14.0934   6
  -2  -7   0 210.960 24.9292   3
   2   7   0 235.892 37.1764   4
   2   7   0 154.925 16.2447   1
   2   7   0 213.331 39.9196   5
   2   7   0 232.044 13.8443   2
  -3  -7   0 21.9305 8.69591   1
  -3  -7   0 6.10865 5.50382   7
  -3  -7   0 20.9126 6.07491   6
  -3  -7   0 29.6956 10.7921   3
   3   7   0 15.6897 6.62321   1
   3   7   0 32.4283 22.3070   4
   3   7   0 22.2549 21.6643   5
  -4  -7   0 3.66981 8.05601   3
  -4  -7   0 4.17867 6.01733   1
  -4  -7   0 1.17560 7.85082   7
   4   7   0 3.94320 15.7208   4
   4   7   0 22.5339 29.6181   5
   4   7   0 6.28202 5.91738   1
  -5  -7   0 3.79593 9.59293   7
  -5  -7   0 1.53324 6.03296   1
  -5  -7   0 -0.1986 8.41472   3
   5   7   0 -10.113 19.4832   4
   5   7   0 2.57979 5.23290   1
   5   7   0 -46.166 20.3059   5
  -6  -7   0 -2.8562 11.5003   7
  -6  -7   0 -10.870 10.9135   3
  -6  -7   0 12.7034 8.84694   1
   6   7   0 -4.1763 5.98323   1
   6   7   0 -64.755 24.1811   5
   6   7   0 -29.207 20.8470   4
  -7  -7   0 6.73530 11.0526   1
   7   7   0 -2.5652 8.56829   1
   9  -8   0 -12.850 8.07661   2
   9  -8   0 12.6285 16.5366   5
   9  -8   0 -6.2605 13.9230   6
   9  -8   0 65.6290 22.2783   4
  -9   8   0 2.34642 14.3742   4
  -9   8   0 3.30332 11.3715   2
  -9   8   0 43.1999 39.2291   5
   8  -8   0 7.31037 12.7935   5
   8  -8   0 -5.7375 11.8888   3
   8  -8   0 6.63620 9.52583   2
   8  -8   0 62.8325 13.8039   4
   8  -8   0 -4.0250 8.95017   6
  -8   8   0 -5.2445 6.93253   2
  -8   8   0 5.62953 16.0858   4
  -8   8   0 -3.7788 29.9563   5
   7  -8   0 4.97631 10.8179   7
   7  -8   0 8.57873 9.05262   6
   7  -8   0 5.16919 7.19862   1
   7  -8   0 -3.6362 7.28704   3
   7  -8   0 -1.5036 6.89239   2
  -7   8   0 -0.2598 8.79837   4
  -7   8   0 22.6858 27.0143   5
  -7   8   0 -3.5785 7.91561   2
   6  -8   0 -4.0254 5.48125   3
   6  -8   0 1.96762 6.02762   6
   6  -8   0 4.99161 5.48459   1
   6  -8   0 -3.1978 4.86574   7
   6  -8   0 -0.1636 6.64640   2
  -6   8   0 -2.1551 3.69434   1
  -6   8   0 4.82329 8.57184   2
  -6   8   0 -0.5694 6.85213   4
  -6   8   0 1.44242 5.15225   6
  -6   8   0 -2.7003 13.8900   5
   5  -8   0 13.2418 5.30112   1
   5  -8   0 4.42607 5.74349   6
   5  -8   0 12.4202 5.44477   7
   5  -8   0 11.6125 7.92491   2
   5  -8   0 -0.5157 5.75435   3
  -5   8   0 21.7512 10.3233   2
  -5   8   0 15.6224 17.8888   5
  -5   8   0 5.56956 3.43886   1
  -5   8   0 11.0624 10.0001   4
   4  -8   0 145.496 8.68639   1
   4  -8   0 148.306 10.4876   7
   4  -8   0 178.342 23.2055   6
   4  -8   0 153.448 20.0070   3
   4  -8   0 179.218 13.0507   1
  -4   8   0 145.406 24.0928   2
  -4   8   0 162.889 28.0841   4
  -4   8   0 140.977 8.56442   1
  -4   8   0 143.241 34.0313   5
   3  -8   0 38.5459 9.60634   3
   3  -8   0 51.9372 7.40036   7
   3  -8   0 50.5191 12.2360   6
  -3   8   0 50.1411 14.3782   4
  -3   8   0 35.8062 15.3901   5
  -3   8   0 51.0797 13.2430   2
   2  -8   0 135.000 12.6140   7
   2  -8   0 92.9478 15.4024   6
   2  -8   0 152.645 19.1782   3
  -2   8   0 144.393 27.6917   5
  -2   8   0 122.084 18.5293   2
  -2   8   0 153.112 16.6128   4
   1  -8   0 99.7834 12.0886   7
   1  -8   0 94.6059 14.8568   6
   1  -8   0 90.8450 14.9309   3
  -1   8   0 107.719 16.7623   2
  -1   8   0 107.144 19.5367   4
  -1   8   0 86.8387 5.32473   1
  -1   8   0 86.5233 20.9403   5
  -1   8   0 81.7853 6.29660   1
   0  -8   0 229.630 17.5441   7
   0  -8   0 212.172 20.8203   6
   0  -8   0 222.206 24.3441   3
   0   8   0 218.606 23.9938   4
   0   8   0 254.186 11.9888   1
   0   8   0 223.196 18.1173   2
   0   8   0 254.569 30.8603   5
  -1  -8   0 -0.2495 3.21874   1
  -1  -8   0 -0.4725 3.89060   6
  -1  -8   0 -1.5789 5.84664   7
  -1  -8   0 -3.6070 4.65205   3
   1   8   0 -3.2251 3.48959   2
   1   8   0 -0.0696 2.17069   1
   1   8   0 3.57769 14.2548   4
   1   8   0 -4.5819 9.64397   5
  -2  -8   0 5.47646 3.92149   6
  -2  -8   0 2.05511 4.01860   1
  -2  -8   0 -1.3279 4.67192   7
  -2  -8   0 8.01054 6.89772   3
   2   8   0 -3.6109 13.0541   4
   2   8   0 -1.5085 4.21964   2
   2   8   0 1.03388 3.21845   1
   2   8   0 9.37433 20.5765   5
  -3  -8   0 21.0244 9.27707   3
  -3  -8   0 3.98910 7.31646   7
  -3  -8   0 7.40219 5.26475   1
   3   8   0 1.43527 4.26275   1
   3   8   0 7.42361 25.1198   5
   3   8   0 18.7717 19.4962   4
  -4  -8   0 6.25795 6.74470   1
  -4  -8   0 -7.9528 8.32050   7
  -4  -8   0 7.97079 9.73178   3
   4   8   0 5.74423 6.03079   1
   4   8   0 -40.349 20.3758   5
   4   8   0 -26.148 18.5826   4
  -5  -8   0 4.89651 8.90728   3
  -5  -8   0 -4.3443 7.52648   7
  -5  -8   0 7.48281 8.22057   1
   5   8   0 3.67239 6.52144   1
   5   8   0 -34.090 27.9486   5
   5   8   0 -9.7497 25.2464   4
  -6  -8   0 -4.3590 5.20269   1
  -6  -8   0 -0.1337 11.6038   7
  -6  -8   0 -10.318 10.0669   3
   6   8   0 -27.274 24.5661   4
   6   8   0 3.38970 8.57196   1
   9  -9   0 9.48803 19.5924   5
   9  -9   0 4.18038 13.6527   2
   9  -9   0 -8.3088 17.0429   6
  -9   9   0 48.1693 42.9049   5
  -9   9   0 18.0101 15.0732   2
   8  -9   0 -2.5969 8.87605   6
   8  -9   0 -2.2414 13.0413   3
   8  -9   0 6.00593 10.7302   2
   8  -9   0 15.7470 14.8004   5
  -8   9   0 8.72732 14.9177   4
  -8   9   0 -11.452 30.5675   5
  -8   9   0 13.0636 13.0265   2
   7  -9   0 5.30721 7.53629   3
   7  -9   0 -0.4856 8.42141   2
   7  -9   0 1.03083 7.95883   6
  -7   9   0 11.8284 29.2097   5
  -7   9   0 0.30000 6.20438   2
  -7   9   0 10.7016 11.6172   4
   6  -9   0 -5.0954 6.18826   2
   6  -9   0 0.77215 7.16020   3
   6  -9   0 4.01984 9.02360   6
  -6   9   0 1.69613 6.84630   2
  -6   9   0 -9.0052 17.9366   5
  -6   9   0 9.03602 10.7908   4
   5  -9   0 15.9578 9.15583   6
   5  -9   0 33.1991 10.4934   3
   5  -9   0 25.0498 7.18133   7
   5  -9   0 19.7997 10.1846   2
  -5   9   0 43.8121 15.2743   2
  -5   9   0 11.6010 18.0481   5
  -5   9   0 38.7752 16.4719   4
   4  -9   0 12.3474 6.63147   3
   4  -9   0 9.63164 6.42451   6
   4  -9   0 13.7004 5.00376   7
  -4   9   0 12.6960 8.78863   2
  -4   9   0 14.7703 10.8905   4
  -4   9   0 3.23488 11.4037   5
   3  -9   0 0.81145 4.98475   6
   3  -9   0 -1.1151 4.17578   3
   3  -9   0 7.92025 4.03196   7
  -3   9   0 -4.4262 7.21288   5
  -3   9   0 11.0029 7.39799   4
  -3   9   0 4.91954 5.74170   2
   2  -9   0 15.5651 6.76693   3
   2  -9   0 31.9298 7.29013   7
   2  -9   0 11.2219 7.21102   6
  -2   9   0 9.31249 9.99270   5
  -2   9   0 28.0296 10.3156   2
  -2   9   0 40.2305 12.7028   4
   1  -9   0 1.63559 4.62330   7
   1  -9   0 -0.2735 3.48623   3
   1  -9   0 -0.5213 4.12709   6
  -1   9   0 1.79453 4.67391   2
  -1   9   0 4.00652 2.08710   1
  -1   9   0 -3.5436 5.42883   5
  -1   9   0 -3.0603 4.66656   4
   0  -9   0 4.10600 5.28342   3
   0  -9   0 -1.2072 4.26329   6
   0  -9   0 1.75579 4.86760   7
   0   9   0 -3.6914 6.13751   5
   0   9   0 -1.4907 3.36308   2
   0   9   0 0.36525 1.93112   1
   0   9   0 -6.5491 10.1471   4
  -1  -9   0 15.5071 6.87418   6
  -1  -9   0 35.1397 7.46941   1
  -1  -9   0 31.4035 10.3048   7
  -1  -9   0 17.8394 8.78770   3
   1   9   0 46.2971 19.8600   4
   1   9   0 25.4129 8.45472   2
   1   9   0 19.3581 18.4322   5
   1   9   0 28.6340 6.44944   1
  -2  -9   0 8.68315 7.77137   3
  -2  -9   0 -2.7831 3.74094   1
  -2  -9   0 -2.2261 3.62866   6
  -2  -9   0 -1.3559 6.73686   7
   2   9   0 8.36431 16.4620   4
   2   9   0 -7.9299 13.6918   5
   2   9   0 4.11353 3.55570   1
  -3  -9   0 27.6683 10.8521   7
  -3  -9   0 37.0256 10.2576   1
  -3  -9   0 59.5891 15.9358   3
   3   9   0 26.9269 24.4438   4
   3   9   0 44.3796 10.4807   1
   3   9   0 58.3140 29.9345   5
  -4  -9   0 -10.333 5.23214   3
  -4  -9   0 -0.3456 5.96358   1
  -4  -9   0 -3.2189 8.90775   7
   4   9   0 -13.586 21.6203   5
   4   9   0 4.10185 5.68231   1
   4   9   0 6.40362 18.1953   4
  -5  -9   0 11.4019 11.1470   3
  -5  -9   0 6.27983 11.0742   7
  -5  -9   0 6.29075 8.47864   1
   5   9   0 -1.3341 6.24660   1
   5   9   0 -32.381 24.1439   5
   5   9   0 -21.214 23.0612   4
  -6  -9   0 -1.2883 11.6873   1
  -6  -9   0 -14.935 11.9573   3
  -6  -9   0 -3.0719 16.5056   7
   6   9   0 4.31626 7.33539   1
   6   9   0 -81.930 36.8662   5
   9 -10   0 0.82207 17.8955   6
   9 -10   0 9.48308 19.4701   5
   9 -10   0 3.87058 14.4310   2
  -9  10   0 8.51801 14.5968   2
  -9  10   0 -34.660 39.5181   5
   8 -10   0 9.64563 10.0939   6
   8 -10   0 8.55594 12.7255   2
   8 -10   0 -6.5898 14.2913   3
  -8  10   0 6.98749 10.1855   2
  -8  10   0 22.5258 35.6918   5
  -8  10   0 16.2391 15.7416   4
   7 -10   0 29.7441 11.6518   3
   7 -10   0 6.24375 6.28025   6
   7 -10   0 16.7182 13.8425   2
  -7  10   0 14.2892 14.9405   4
  -7  10   0 15.0710 32.4560   5
  -7  10   0 18.5814 12.5773   2
   6 -10   0 7.26836 7.16175   6
   6 -10   0 3.65445 7.84394   3
   6 -10   0 0.27732 5.13245   2
  -6  10   0 27.4494 15.3708   4
  -6  10   0 2.99457 16.8791   5
  -6  10   0 15.3912 9.78714   2
   5 -10   0 7.47982 7.24674   3
   5 -10   0 21.3169 11.5861   2
   5 -10   0 7.78766 7.83374   6
  -5  10   0 8.89837 10.5568   4
  -5  10   0 17.3499 9.74622   2
  -5  10   0 23.4367 26.6855   5
   4 -10   0 -0.3089 3.80791   6
   4 -10   0 -1.1596 6.00721   3
   4 -10   0 8.22560 5.32078   7
  -4  10   0 5.20270 8.02753   4
  -4  10   0 -10.226 11.0109   5
  -4  10   0 -3.8452 5.03248   2
   3 -10   0 21.9849 8.85684   3
   3 -10   0 7.09065 6.70536   6
   3 -10   0 12.2995 5.57076   7
  -3  10   0 4.14799 6.52271   4
  -3  10   0 3.69822 6.38639   2
  -3  10   0 -1.2217 7.92453   5
   2 -10   0 11.0966 5.91177   7
   2 -10   0 -3.4859 5.28449   6
   2 -10   0 15.8295 7.16195   3
  -2  10   0 15.8913 9.42377   4
  -2  10   0 15.7232 13.5657   5
  -2  10   0 6.97999 6.85791   2
   1 -10   0 -2.7637 4.95521   6
   1 -10   0 6.17725 5.16889   7
   1 -10   0 3.46816 5.67844   3
  -1  10   0 7.14967 8.73967   4
  -1  10   0 3.23101 1.94260   1
  -1  10   0 7.22695 6.12237   2
  -1  10   0 4.68314 13.1204   5
   0 -10   0 1.31522 4.14661   3
   0 -10   0 2.02497 4.35173   6
   0 -10   0 4.72412 5.54001   7
   0  10   0 1.12694 2.50247   1
   0  10   0 -6.7591 9.50496   4
   0  10   0 -0.6792 5.37946   2
   0  10   0 -0.6400 9.48288   5
  -1 -10   0 20.7646 7.45994   6
  -1 -10   0 10.2836 8.18483   3
  -1 -10   0 29.1765 10.8384   7
   1  10   0 15.9176 5.44712   1
   1  10   0 9.72661 8.10014   2
   1  10   0 26.0520 19.8783   4
   1  10   0 8.51115 14.7803   5
  -2 -10   0 -1.5735 6.90633   7
  -2 -10   0 3.86830 5.89414   3
  -2 -10   0 0.38825 5.08330   1
   2  10   0 1.45576 3.46839   1
   2  10   0 12.1887 19.0360   4
   2  10   0 14.3945 16.8379   5
  -3 -10   0 7.25778 6.11612   1
  -3 -10   0 17.4819 11.1496   3
  -3 -10   0 14.5086 11.9996   7
   3  10   0 21.7334 22.5775   5
   3  10   0 1.47590 21.3089   4
   3  10   0 10.4507 6.25761   1
  -4 -10   0 -2.4110 11.3417   7
  -4 -10   0 -4.3599 5.81985   1
  -4 -10   0 6.55811 11.2637   3
   4  10   0 0.14992 5.09383   1
   4  10   0 -8.4844 22.8635   4
   4  10   0 -32.143 20.0813   5
  -5 -10   0 1.14442 10.5983   3
  -5 -10   0 6.74076 10.0582   1
  -5 -10   0 18.5589 13.7868   7
   5  10   0 6.84663 7.29630   1
   5  10   0 -13.808 26.5559   5
   5  10   0 7.41847 23.0588   4
  -9  11   0 8.81724 14.7877   2
   8 -11   0 1.42486 9.28260   2
   8 -11   0 5.32143 11.7681   6
   8 -11   0 -8.2482 12.2059   3
  -8  11   0 43.2573 38.7133   5
  -8  11   0 6.56815 12.0584   2
   7 -11   0 22.5813 12.2185   3
   7 -11   0 15.9467 13.3789   2
   7 -11   0 7.72184 9.44253   6
  -7  11   0 52.0468 36.6213   5
  -7  11   0 7.81877 10.1000   2
  -7  11   0 26.0083 18.3415   4
   6 -11   0 4.20369 8.16696   2
   6 -11   0 13.5193 8.85960   3
   6 -11   0 17.3462 11.7800   6
  -6  11   0 7.51505 26.5514   5
  -6  11   0 5.09753 9.87887   2
  -6  11   0 1.11077 9.86426   4
   5 -11   0 10.3641 9.11188   3
   5 -11   0 31.5214 13.8528   2
   5 -11   0 31.4637 12.9335   6
  -5  11   0 36.0371 14.8374   2
  -5  11   0 27.9715 24.4794   5
  -5  11   0 33.2149 15.3668   4
   4 -11   0 10.0121 8.65113   6
   4 -11   0 8.56572 8.47570   3
  -4  11   0 16.7072 8.77132   2
  -4  11   0 8.99295 9.33768   4
  -4  11   0 13.8594 17.2174   5
   3 -11   0 11.3502 8.03127   3
   3 -11   0 17.1628 7.95908   7
   3 -11   0 15.6684 9.13342   6
  -3  11   0 13.9684 9.57826   2
  -3  11   0 30.1267 13.1992   4
  -3  11   0 23.7157 19.9468   5
   2 -11   0 15.8172 7.32090   7
   2 -11   0 14.6453 8.32282   6
   2 -11   0 14.7463 7.75875   3
  -2  11   0 25.6925 18.3967   5
  -2  11   0 46.9253 14.4503   2
  -2  11   0 45.8258 15.0145   4
   1 -11   0 4.82651 5.10614   3
   1 -11   0 18.5651 9.52845   6
   1 -11   0 13.3710 7.32149   7
  -1  11   0 11.3529 9.71705   4
  -1  11   0 21.4992 16.4102   5
  -1  11   0 25.6288 9.37668   2
   0 -11   0 -1.0476 5.43874   7
   0 -11   0 7.90530 7.60864   3
   0 -11   0 -1.0799 4.64437   6
   0  11   0 6.15090 11.3280   4
   0  11   0 1.94864 4.82746   2
   0  11   0 1.67149 10.0943   5
  -1 -11   0 -1.0472 4.90873   6
  -1 -11   0 13.6016 8.54625   7
  -1 -11   0 -0.0080 4.21783   3
   1  11   0 22.3419 14.0904   5
   1  11   0 1.19067 3.35520   1
   1  11   0 7.63409 14.2996   4
  -2 -11   0 5.88589 9.16266   3
  -2 -11   0 22.7640 12.2150   7
   2  11   0 16.6885 16.6595   4
   2  11   0 32.2476 17.3279   5
   2  11   0 17.2972 6.75955   1
  -3 -11   0 7.11710 8.66357   3
  -3 -11   0 8.52687 11.3854   7
   3  11   0 48.4547 23.4488   5
   3  11   0 7.82887 6.87441   1
   3  11   0 25.9002 24.9939   4
  -4 -11   0 6.77740 9.57110   1
  -4 -11   0 9.77862 14.4528   7
  -4 -11   0 -9.6693 8.80252   3
   4  11   0 38.2816 27.5263   5
   4  11   0 3.34521 6.67826   1
   4  11   0 -9.1797 21.4085   4
   8 -12   0 -10.543 10.6640   6
   8 -12   0 2.20405 16.7627   3
   8 -12   0 33.4542 14.7999   2
  -8  12   0 23.3131 15.7538   2
  -8  12   0 54.1959 44.1280   5
   7 -12   0 24.7009 14.5913   2
   7 -12   0 7.92336 10.6977   6
   7 -12   0 3.61970 10.6458   3
  -7  12   0 4.18375 31.4421   5
  -7  12   0 9.40270 12.9918   2
   6 -12   0 -4.5101 7.69827   2
   6 -12   0 -5.8080 9.08606   6
   6 -12   0 6.28720 9.38929   3
  -6  12   0 7.83587 11.4297   4
  -6  12   0 11.9179 12.5388   2
  -6  12   0 -0.3731 25.4340   5
   5 -12   0 -3.8617 6.41813   3
   5 -12   0 -0.3880 6.37353   6
   5 -12   0 3.23905 9.40230   2
  -5  12   0 -3.3655 23.2419   5
  -5  12   0 0.42717 7.54257   4
  -5  12   0 0.99146 8.93565   2
   4 -12   0 -1.6847 8.49935   6
   4 -12   0 -3.4627 5.84569   3
  -4  12   0 2.33460 7.85559   2
  -4  12   0 6.10539 17.5834   5
  -4  12   0 0.63854 8.19219   4
   3 -12   0 23.0948 10.2654   3
   3 -12   0 44.5987 13.9990   6
  -3  12   0 63.3627 18.8904   4
  -3  12   0 34.3776 14.1580   2
  -3  12   0 56.0282 28.8755   5
   2 -12   0 15.1935 8.87318   7
   2 -12   0 -0.9200 6.87140   3
   2 -12   0 12.7286 9.36544   6
  -2  12   0 16.5220 10.5827   4
  -2  12   0 33.1950 19.1670   5
  -2  12   0 18.2510 10.4882   2
   1 -12   0 109.221 17.9062   7
   1 -12   0 113.746 19.1490   6
   1 -12   0 109.180 21.1564   3
  -1  12   0 135.419 27.3356   4
  -1  12   0 141.952 23.8836   2
  -1  12   0 253.075 52.6838   5
   0 -12   0 12.6440 8.90447   6
   0 -12   0 11.3247 8.79767   3
   0 -12   0 20.7880 11.4933   7
   0  12   0 97.5703 28.8201   5
   0  12   0 20.4973 10.9587   2
   0  12   0 47.1412 17.4052   4
  -1 -12   0 40.0127 12.4558   7
  -1 -12   0 49.0941 15.3023   3
  -1 -12   0 79.4268 15.1541   6
   1  12   0 61.6792 23.3756   4
   1  12   0 97.1991 25.8358   5
  -2 -12   0 0.47111 8.89962   3
  -2 -12   0 17.7933 12.8227   7
   2  12   0 44.0334 14.9241   5
   2  12   0 56.8564 27.3521   4
  -3 -12   0 2.03710 7.29511   3
  -3 -12   0 4.66640 11.5167   7
   3  12   0 -0.7805 17.6331   4
   3  12   0 40.2250 17.8247   5
  -4 -12   0 2.34258 12.9330   3
  -4 -12   0 -3.0022 17.6458   7
   4  12   0 56.1484 25.6377   5
   4  12   0 -14.885 19.0649   4
   8 -13   0 3.44448 18.2918   6
   8 -13   0 41.4189 27.8542   3
   8 -13   0 15.3144 10.7837   2
  -8  13   0 -2.4709 7.51539   2
  -8  13   0 72.0280 33.1834   5
   7 -13   0 -1.0081 10.8104   2
   7 -13   0 -6.3279 11.5567   3
   7 -13   0 8.06820 11.7279   6
  -7  13   0 11.0962 11.6748   2
  -7  13   0 26.6466 34.5709   5
   6 -13   0 6.64684 8.68193   6
   6 -13   0 2.27010 7.90491   2
   6 -13   0 1.83471 7.96721   3
  -6  13   0 -1.3033 29.7514   5
  -6  13   0 9.08859 9.80679   2
   5 -13   0 8.15858 10.6514   6
   5 -13   0 13.5710 9.64105   3
   5 -13   0 0.04100 7.56131   2
  -5  13   0 8.77461 19.5367   5
  -5  13   0 -7.5481 7.44587   2
  -5  13   0 7.60617 10.8440   4
   4 -13   0 21.7909 11.0752   3
   4 -13   0 28.2191 13.5796   2
   4 -13   0 33.6284 13.1409   6
  -4  13   0 32.1031 14.3325   2
  -4  13   0 105.335 37.0128   5
  -4  13   0 52.8767 18.2651   4
   3 -13   0 4.45093 7.49927   3
   3 -13   0 0.39425 8.37825   6
  -3  13   0 -1.1247 8.12858   2
  -3  13   0 26.4353 18.6187   5
  -3  13   0 5.58034 9.01709   4
   2 -13   0 4.83014 8.30001   6
   2 -13   0 -5.9673 6.08094   3
  -2  13   0 4.09259 7.48810   2
  -2  13   0 13.0827 7.95382   4
  -2  13   0 49.8196 18.4413   5
   1 -13   0 -2.8310 6.89414   6
   1 -13   0 2.68416 10.5109   7
   1 -13   0 3.73973 9.20231   3
  -1  13   0 18.9060 10.6894   2
  -1  13   0 18.9970 8.90900   4
  -1  13   0 77.7175 19.4737   5
   0 -13   0 -2.2249 5.70928   3
   0 -13   0 3.58579 7.36408   6
   0 -13   0 -4.2632 8.81996   7
   0  13   0 16.5543 10.1665   4
  -1 -13   0 6.36936 10.7395   7
  -1 -13   0 -1.4052 8.54049   3
   1  13   0 41.1922 10.8866   5
   1  13   0 19.7566 13.7637   4
  -2 -13   0 0.33702 6.93916   3
  -2 -13   0 5.96407 11.4647   7
   2  13   0 6.04789 16.4879   4
  -3 -13   0 3.96408 17.3712   7
  -3 -13   0 -6.9654 10.3128   3
   3  13   0 18.4057 20.5272   4
   3  13   0 81.0473 22.0191   5
   7 -14   0 1.50232 12.1364   2
   7 -14   0 -0.1144 11.3924   6
   7 -14   0 3.57286 14.3325   3
  -7  14   0 46.1714 37.7396   5
  -7  14   0 4.22761 11.7956   2
   6 -14   0 1.08900 10.4062   6
   6 -14   0 3.71720 9.47396   3
   6 -14   0 6.23338 13.7766   2
  -6  14   0 13.5571 14.0398   2
  -6  14   0 -1.1325 24.5752   5
   5 -14   0 11.4555 9.95041   2
   5 -14   0 14.6267 11.4334   3
   5 -14   0 23.3068 12.2535   6
  -5  14   0 42.5540 27.7100   5
  -5  14   0 5.47184 8.66418   2
   4 -14   0 15.5618 11.1285   3
   4 -14   0 -6.1574 7.70537   2
   4 -14   0 5.27514 9.95443   6
  -4  14   0 60.4012 26.4866   5
  -4  14   0 4.22358 8.52263   4
  -4  14   0 7.87491 11.3457   2
   3 -14   0 1.15358 9.29196   3
   3 -14   0 9.72943 10.3061   2
   3 -14   0 2.06958 8.56479   6
  -3  14   0 67.4465 25.0931   5
  -3  14   0 -0.0063 8.38177   4
  -3  14   0 1.25953 8.76514   2
   2 -14   0 27.2749 12.4229   6
   2 -14   0 9.98721 10.1235   3
  -2  14   0 107.924 28.2737   5
  -2  14   0 23.3337 12.2006   4
  -2  14   0 24.4209 12.3599   2
   1 -14   0 -0.7689 7.45727   6
   1 -14   0 -5.3976 8.10966   3
  -1  14   0 10.7320 11.3422   2
  -1  14   0 18.3771 8.11051   4
   0 -14   0 16.8050 11.6046   3
   0 -14   0 27.5169 13.9777   7
   0 -14   0 24.3616 13.3407   6
   0  14   0 45.8958 16.5962   4
  -1 -14   0 -3.1764 14.6005   7
  -2 -14   0 4.90004 13.2663   3
  -2 -14   0 4.22237 16.9341   7
   2  14   0 21.9388 16.8009   4
   7 -15   0 3.00799 11.7169   2
   7 -15   0 3.43560 18.4891   3
  -7  15   0 66.4049 45.8653   5
  -7  15   0 -0.7020 9.96801   2
   6 -15   0 13.1322 14.2988   6
   6 -15   0 -3.8265 10.7619   2
   6 -15   0 -12.063 12.2871   3
  -6  15   0 16.4927 28.8063   5
  -6  15   0 29.7024 15.8393   2
   5 -15   0 -0.0226 6.23484   3
   5 -15   0 0.84392 6.44023   2
   5 -15   0 -0.9193 11.8770   6
  -5  15   0 62.2976 31.6126   5
  -5  15   0 7.92351 7.31351   2
   4 -15   0 4.35796 10.9254   3
   4 -15   0 -0.9362 7.41191   2
   4 -15   0 -0.3653 8.22552   6
  -4  15   0 102.913 28.8966   5
  -4  15   0 12.0352 10.8053   2
   3 -15   0 -2.1111 8.41154   3
   3 -15   0 3.45869 10.0081   2
   3 -15   0 -6.7020 7.06819   6
  -3  15   0 1.85155 8.16983   4
  -3  15   0 15.3180 11.5512   2
   2 -15   0 33.5006 15.7243   2
   2 -15   0 6.95252 10.0664   6
   2 -15   0 -2.5767 9.04083   3
  -2  15   0 98.0780 23.3821   5
  -2  15   0 16.8715 10.8376   4
  -2  15   0 20.1623 13.4021   2
  -1  15   0 20.8059 9.05487   4
   6 -16   0 -1.3464 13.4108   2
   6 -16   0 4.95167 16.1944   3
  -6  16   0 -5.7531 7.77175   2
  -6  16   0 11.9873 51.7148   5
   5 -16   0 -0.0285 10.9775   2
   5 -16   0 4.76393 13.3944   6
   5 -16   0 -5.9020 12.6640   3
  -5  16   0 6.05762 10.6778   2
  -5  16   0 91.5935 27.8605   5
   4 -16   0 2.99358 11.9521   3
   4 -16   0 17.7334 14.4742   2
   4 -16   0 12.9518 13.3260   6
  -4  16   0 17.6195 16.5933   2
   3 -16   0 5.28735 8.85324   3
   3 -16   0 6.22467 11.6534   6
   3 -16   0 -1.2329 10.9653   2
  -3  16   0 7.30113 10.6105   2
   2 -16   0 2.62190 10.7014   3
   2 -16   0 19.5603 12.4584   6
  -2  16   0 16.6967 16.9111   2
  -2  16   0 28.1605 11.5682   4
   4 -17   0 15.4578 14.6308   6
   4 -17   0 -1.5999 12.4161   2
   4 -17   0 18.1690 16.9515   3
  -4  17   0 9.09460 16.4191   2
   3 -17   0 25.1380 16.3638   2
   3 -17   0 21.4476 13.4856   6
  -3  17   0 22.9595 18.8504   2
  -2  17   0 225.405 47.2407   5
  -3  17  -1 5.51131 15.5811   2
   3 -17   1 4.99028 13.7332   3
   3 -17   1 14.1678 13.8281   6
  -4  17  -1 26.5691 17.2985   2
   4 -17   1 5.65401 13.2279   6
   4 -17   1 4.74031 12.5117   2
   4 -17   1 1.00996 16.3141   3
  -1  16  -1 34.0210 11.9972   4
  -3  16  -1 15.6589 13.3330   2
   3 -16   1 3.78674 11.0801   6
   3 -16   1 11.7783 12.6663   3
  -4  16  -1 5.86748 11.6915   2
   4 -16   1 8.28304 11.4529   6
   4 -16   1 14.0254 14.0266   2
   4 -16   1 -10.436 8.95990   3
  -5  16  -1 17.8822 14.3042   2
   5 -16   1 2.73841 13.5942   6
   5 -16   1 8.13041 13.7862   3
   5 -16   1 -0.4836 11.2499   2
  -6  16  -1 146.055 47.9341   5
  -6  16  -1 22.6063 17.4512   2
   6 -16   1 5.36855 17.0310   3
   6 -16   1 7.72424 14.0164   2
  -1 -15   1 1.70659 17.6825   7
  -1  15  -1 22.9803 15.3537   2
  -1  15  -1 48.2203 13.4546   4
   1 -15   1 2.45503 7.14962   3
   1 -15   1 12.7786 10.3211   6
  -2  15  -1 19.9308 12.4814   2
  -2  15  -1 32.9221 12.8053   4
   2 -15   1 0.43174 9.77299   3
   2 -15   1 6.72058 10.9340   6
  -3  15  -1 9.15429 10.3888   2
   3 -15   1 3.95133 9.47039   6
   3 -15   1 -8.5598 9.49912   3
  -4  15  -1 79.9238 25.7001   5
  -4  15  -1 17.0994 11.8561   2
   4 -15   1 5.36245 9.61999   3
   4 -15   1 -3.7262 6.01592   6
  -5  15  -1 12.4319 10.8671   2
  -5  15  -1 105.030 32.7688   5
   5 -15   1 10.6951 12.6528   6
   5 -15   1 -3.3435 10.8397   3
   5 -15   1 -2.1101 8.87414   2
  -6  15  -1 28.1442 35.5357   5
  -6  15  -1 6.76369 10.1767   2
   6 -15   1 17.7491 14.8909   2
   6 -15   1 2.92720 11.0014   6
   6 -15   1 -3.1402 13.8710   3
   7 -15   1 -6.5302 14.5165   3
   2  14  -1 63.2066 13.5488   5
   2  14  -1 30.8373 18.0358   4
  -2 -14   1 -4.8837 12.9798   7
  -2 -14   1 -1.2573 8.47840   3
   1  14  -1 27.7308 12.2789   4
  -1 -14   1 6.37829 14.2608   7
  -1 -14   1 -3.1732 10.2438   3
   0  14  -1 21.5883 9.91668   4
   0 -14   1 -6.7719 8.04709   6
   0 -14   1 -12.983 12.7647   7
   0 -14   1 3.70585 7.90101   3
  -1  14  -1 26.7373 8.94659   4
  -1  14  -1 65.9542 18.5393   5
  -1  14  -1 5.06306 8.36562   2
   1 -14   1 6.74893 7.83953   6
   1 -14   1 11.2984 9.50779   3
   1 -14   1 8.16352 12.6134   7
  -2  14  -1 102.610 23.5422   5
  -2  14  -1 21.4110 9.71366   2
  -2  14  -1 26.4545 13.0944   4
   2 -14   1 3.72665 9.39158   6
   2 -14   1 5.92103 10.0409   3
  -3  14  -1 9.79100 9.37051   2
  -3  14  -1 6.82880 8.53335   4
  -3  14  -1 60.4337 23.2168   5
   3 -14   1 2.67086 9.35586   6
   3 -14   1 11.8412 10.1635   3
  -4  14  -1 29.6879 14.7006   2
  -4  14  -1 73.5267 30.2554   5
   4 -14   1 19.0289 12.8167   6
   4 -14   1 5.54938 11.6755   3
  -5  14  -1 1.45259 9.78305   2
  -5  14  -1 35.2956 29.1344   5
   5 -14   1 5.86360 9.99590   3
   5 -14   1 0.20850 6.96501   6
   5 -14   1 -1.9219 8.83100   2
  -6  14  -1 -0.4261 10.9913   2
  -6  14  -1 20.1541 33.8841   5
   6 -14   1 -1.4878 10.8802   2
   6 -14   1 3.97611 11.5475   6
   6 -14   1 -0.3023 9.12231   3
  -7  14  -1 11.4698 11.7980   2
  -7  14  -1 33.7141 39.4911   5
   7 -14   1 1.73127 12.5090   3
   7 -14   1 -2.3805 8.64016   2
   7 -14   1 -2.9055 7.60372   6
   3  13  -1 45.2595 18.2374   5
   3  13  -1 -5.1944 20.4820   4
  -3 -13   1 4.93233 17.0411   7
  -3 -13   1 -3.5561 11.3009   3
   2  13  -1 54.1274 16.2913   5
   2  13  -1 13.3709 16.7167   4
  -2 -13   1 -8.5457 7.82495   7
  -2 -13   1 8.45964 9.86416   3
   1  13  -1 -2.9551 12.0835   4
  -1 -13   1 -5.7668 6.91198   3
  -1 -13   1 -3.2098 8.22088   7
   0  13  -1 181.062 39.2601   5
   0  13  -1 81.4570 19.7674   2
   0  13  -1 62.1913 19.8063   4
   0 -13   1 40.0142 14.1773   7
   0 -13   1 74.9250 18.9953   3
   0 -13   1 54.1472 14.4671   6
  -1  13  -1 69.9763 16.1882   5
  -1  13  -1 16.3954 8.00512   4
  -1  13  -1 13.0631 8.05368   2
   1 -13   1 -1.3197 8.98712   7
   1 -13   1 10.1576 9.23244   6
   1 -13   1 2.59187 8.03999   3
  -2  13  -1 8.93201 7.02497   4
  -2  13  -1 2.56176 7.10482   2
  -2  13  -1 29.4469 13.6174   5
   2 -13   1 0.77760 8.13329   7
   2 -13   1 2.82379 8.43377   3
   2 -13   1 2.73633 6.84056   6
  -3  13  -1 19.8438 12.8206   4
  -3  13  -1 29.2022 19.1570   5
  -3  13  -1 26.2495 11.2022   2
   3 -13   1 7.90238 9.23884   6
   3 -13   1 24.4857 10.1131   3
  -4  13  -1 -3.3944 6.57917   4
  -4  13  -1 0.54878 7.83708   2
  -4  13  -1 32.1114 23.4144   5
   4 -13   1 4.66929 7.43353   3
   4 -13   1 3.61694 9.81991   6
  -5  13  -1 -3.6390 23.4803   5
  -5  13  -1 4.57267 9.06898   2
   5 -13   1 -4.1881 7.48021   3
   5 -13   1 2.06886 10.2655   6
  -6  13  -1 -3.9602 20.7502   5
  -6  13  -1 0.38465 6.65737   2
   6 -13   1 0.57077 6.62578   2
   6 -13   1 -3.2609 7.88841   3
   6 -13   1 -7.3652 7.22582   6
  -7  13  -1 1.71736 9.47607   2
  -7  13  -1 65.4496 36.9734   5
   7 -13   1 -1.3232 12.1632   6
   7 -13   1 1.55789 8.77217   3
   7 -13   1 -4.4983 11.9190   2
  -8  13  -1 -6.8368 13.1953   2
  -8  13  -1 60.8433 43.0935   5
   8 -13   1 7.81764 18.2299   3
   8 -13   1 -2.0100 12.0094   2
   8 -13   1 8.67636 15.9961   6
   4  12  -1 18.1936 21.5468   5
   4  12  -1 -31.570 19.3218   4
  -4 -12   1 -8.8499 14.1810   7
  -4 -12   1 13.8847 12.6359   3
   3  12  -1 62.0081 26.0901   5
   3  12  -1 5.07248 22.0902   4
  -3 -12   1 7.26222 11.7158   3
  -3 -12   1 3.60052 11.5345   7
   2  12  -1 24.9064 13.7122   5
   2  12  -1 2.56357 16.4009   4
  -2 -12   1 1.39706 9.14237   7
  -2 -12   1 1.76337 8.33390   3
   1  12  -1 16.9281 14.7706   4
   1  12  -1 16.9751 9.80625   5
  -1 -12   1 1.08663 8.12609   7
  -1 -12   1 15.3160 8.68157   6
  -1 -12   1 3.44479 8.68189   3
   0  12  -1 15.1961 10.1266   4
   0  12  -1 15.0170 8.87683   5
   0  12  -1 3.24962 7.26401   2
   0 -12   1 -2.5385 4.33819   3
   0 -12   1 12.9188 7.70864   7
   0 -12   1 -4.9890 5.39524   6
  -1  12  -1 7.67193 8.50550   2
  -1  12  -1 45.7698 23.4747   5
  -1  12  -1 15.7110 8.96189   4
   1 -12   1 5.46606 7.79216   3
   1 -12   1 22.4658 9.70226   7
   1 -12   1 29.0073 10.9468   6
  -2  12  -1 2.99412 7.53967   2
  -2  12  -1 5.80726 8.12647   4
  -2  12  -1 0.68777 14.7167   5
   2 -12   1 8.84135 8.48709   7
   2 -12   1 0.17687 6.94482   6
   2 -12   1 5.55853 7.47444   3
  -3  12  -1 119.178 25.0732   4
  -3  12  -1 118.526 39.5432   5
  -3  12  -1 64.4053 18.5637   2
   3 -12   1 70.0315 17.2897   6
   3 -12   1 82.9206 13.9321   7
   3 -12   1 58.9981 15.1743   3
  -4  12  -1 1.04620 7.43605   4
  -4  12  -1 13.1981 9.83383   2
  -4  12  -1 -0.0466 17.4886   5
   4 -12   1 -1.3957 7.40441   6
   4 -12   1 2.46074 6.70517   3
  -5  12  -1 6.03245 6.74227   2
  -5  12  -1 3.34507 9.72931   4
  -5  12  -1 16.2645 25.8008   5
   5 -12   1 -6.3353 6.24131   3
   5 -12   1 2.15877 9.50649   6
  -6  12  -1 6.76535 29.0552   5
  -6  12  -1 -0.3631 8.87255   2
   6 -12   1 8.12726 10.2874   3
   6 -12   1 -1.3587 9.45914   6
   6 -12   1 7.60051 11.1356   2
  -7  12  -1 25.9398 30.6204   5
  -7  12  -1 5.99927 10.2472   2
   7 -12   1 6.67974 9.82277   3
   7 -12   1 4.48522 11.5909   2
   7 -12   1 -2.6607 10.5541   6
  -8  12  -1 6.74716 12.8272   2
  -8  12  -1 34.2270 37.9430   5
   8 -12   1 0.41609 11.0794   6
   8 -12   1 -9.6092 8.68129   2
   8 -12   1 8.82337 17.3613   3
   5  11  -1 -21.420 16.7195   4
   5  11  -1 -21.807 30.7791   5
   5  11  -1 -0.1896 6.81122   1
  -5 -11   1 -14.469 16.0934   7
  -5 -11   1 2.36805 11.8538   1
  -5 -11   1 3.87194 13.4713   3
   4  11  -1 1.46003 21.3161   5
   4  11  -1 5.28043 6.06252   1
   4  11  -1 -29.325 18.9134   4
  -4 -11   1 3.61877 9.42957   7
  -4 -11   1 5.37235 9.03206   3
  -4 -11   1 5.75233 8.46316   1
   3  11  -1 -3.9221 17.7827   5
   3  11  -1 1.98795 4.61867   1
   3  11  -1 11.0579 24.3717   4
  -3 -11   1 -10.773 7.28913   3
  -3 -11   1 2.40425 7.24261   1
  -3 -11   1 -0.4840 6.55359   7
   2  11  -1 12.2197 19.5169   4
   2  11  -1 14.9625 6.41308   1
   2  11  -1 9.60217 13.1071   5
  -2 -11   1 10.8482 8.58218   3
  -2 -11   1 4.46737 7.26733   1
  -2 -11   1 11.6999 10.1438   7
   1  11  -1 146.246 19.9306   1
   1  11  -1 118.409 19.4332   2
   1  11  -1 149.100 32.6555   4
   1  11  -1 112.658 30.2676   5
  -1 -11   1 122.392 20.9863   7
  -1 -11   1 101.334 16.5536   6
  -1 -11   1 106.064 21.3767   3
   0  11  -1 31.7879 11.4518   2
   0  11  -1 24.2507 15.2484   5
   0  11  -1 15.8083 13.2128   4
   0 -11   1 24.6098 9.15153   6
   0 -11   1 18.9317 8.81417   3
   0 -11   1 9.25529 7.30716   7
  -1  11  -1 10.4000 14.0807   5
  -1  11  -1 8.28341 6.71883   2
  -1  11  -1 10.9205 9.29742   4
   1 -11   1 6.73541 6.46904   6
   1 -11   1 7.57888 6.52080   3
   1 -11   1 12.0735 6.59444   7
  -2  11  -1 3.26601 13.1715   5
  -2  11  -1 1.98925 5.95776   4
  -2  11  -1 3.81514 7.36275   2
   2 -11   1 -2.8646 5.02249   7
   2 -11   1 20.4856 9.34926   3
   2 -11   1 10.4186 7.90238   6
  -3  11  -1 -0.4812 5.80542   4
  -3  11  -1 -2.5096 5.93258   2
  -3  11  -1 -6.5937 11.6851   5
   3 -11   1 -1.7023 5.83361   6
   3 -11   1 0.95488 5.39858   7
   3 -11   1 9.02589 8.11487   3
  -4  11  -1 6.35072 8.19043   4
  -4  11  -1 30.4727 12.6975   2
  -4  11  -1 23.2194 18.9587   5
   4 -11   1 2.44786 6.38484   3
   4 -11   1 5.63341 7.21618   6
   4 -11   1 19.4770 8.30777   7
  -5  11  -1 7.82821 11.1292   4
  -5  11  -1 7.80306 7.54943   2
  -5  11  -1 20.5061 19.9746   5
   5 -11   1 8.55107 8.04767   3
   5 -11   1 -6.3304 4.84829   6
  -6  11  -1 12.1335 9.11725   2
  -6  11  -1 20.1823 13.7686   4
  -6  11  -1 65.4537 35.1783   5
   6 -11   1 17.8690 10.9032   6
   6 -11   1 22.7222 12.1866   3
   6 -11   1 33.6608 15.1817   2
  -7  11  -1 33.4999 33.3278   5
  -7  11  -1 2.69515 9.38348   2
   7 -11   1 -8.6718 9.15810   6
   7 -11   1 -6.0718 8.45218   2
   7 -11   1 2.50411 8.98154   3
  -8  11  -1 12.4788 37.2228   5
  -8  11  -1 3.17174 12.4960   2
   8 -11   1 9.96498 12.2600   2
   8 -11   1 -5.0997 13.9877   3
   8 -11   1 -5.2369 9.21084   6
   5  10  -1 -18.720 26.3313   5
   5  10  -1 0.16888 7.35537   1
   5  10  -1 -56.129 18.5299   4
  -5 -10   1 11.8489 14.5855   7
  -5 -10   1 -2.7866 8.39437   1
  -5 -10   1 2.26339 12.0970   3
   4  10  -1 15.5037 8.28678   1
   4  10  -1 -8.9021 15.4248   4
   4  10  -1 -12.390 23.3741   5
  -4 -10   1 -5.3977 6.80800   7
  -4 -10   1 2.08653 7.85942   3
  -4 -10   1 16.2617 8.57006   1
   3  10  -1 -10.839 17.9733   4
   3  10  -1 0.24186 5.14164   1
   3  10  -1 -12.435 18.4190   5
  -3 -10   1 -10.509 8.44895   7
  -3 -10   1 -6.3674 7.38211   3
  -3 -10   1 5.71194 5.09720   1
   2  10  -1 -16.688 16.1976   4
   2  10  -1 6.82708 4.88853   1
   2  10  -1 15.1941 21.5783   5
  -2 -10   1 5.25090 8.00351   7
  -2 -10   1 1.02544 5.50688   3
  -2 -10   1 2.10158 4.64917   1
   1  10  -1 1.21965 12.3482   5
   1  10  -1 4.82472 6.49402   2
   1  10  -1 27.2303 16.8531   4
   1  10  -1 14.4858 4.87944   1
  -1 -10   1 -5.4186 5.44712   3
  -1 -10   1 0.99922 3.60759   1
  -1 -10   1 26.4784 10.4304   7
  -1 -10   1 5.08150 5.56590   6
   0  10  -1 1.56499 2.04496   1
   0  10  -1 -1.4348 9.86511   4
   0  10  -1 -2.3584 9.99498   5
   0  10  -1 0.40163 5.77586   2
   0 -10   1 -2.0256 4.02823   6
   0 -10   1 9.05612 6.80341   7
   0 -10   1 0.16867 3.66281   3
  -1  10  -1 -2.2080 10.0487   5
  -1  10  -1 4.04603 6.69930   4
  -1  10  -1 2.60374 5.46019   2
   1 -10   1 -6.8722 3.92239   3
   1 -10   1 -1.0892 4.98242   6
   1 -10   1 7.82665 6.12840   7
  -2  10  -1 -1.1116 4.13226   2
  -2  10  -1 0.80434 5.74803   4
  -2  10  -1 -6.3504 7.13565   5
   2 -10   1 -0.1968 4.12090   3
   2 -10   1 1.16110 4.12328   7
   2 -10   1 -1.1543 3.62587   6
  -3  10  -1 6.08953 7.22768   4
  -3  10  -1 11.4231 8.37640   2
  -3  10  -1 -1.1139 10.6180   5
   3 -10   1 14.9906 8.64592   3
   3 -10   1 7.30016 4.87490   7
   3 -10   1 -1.5785 5.07878   6
  -4  10  -1 -0.0121 6.30514   4
  -4  10  -1 -10.324 11.8780   5
  -4  10  -1 -2.9314 2.97213   2
   4 -10   1 6.85171 7.42105   3
   4 -10   1 14.9444 9.44816   6
   4 -10   1 6.09867 5.65982   7
  -5  10  -1 -0.7183 20.8257   5
  -5  10  -1 8.30087 10.0569   2
  -5  10  -1 12.9584 10.9676   4
   5 -10   1 9.12541 6.66094   7
   5 -10   1 17.7508 8.69166   6
   5 -10   1 13.3324 8.34856   3
  -6  10  -1 6.21974 8.45427   2
  -6  10  -1 1.45029 23.6152   5
  -6  10  -1 2.92724 9.01343   4
   6 -10   1 -2.2585 6.80254   2
   6 -10   1 4.48468 7.56120   6
   6 -10   1 4.34238 8.32215   3
  -7  10  -1 14.3564 12.6948   4
  -7  10  -1 6.67411 28.0771   5
  -7  10  -1 15.5496 12.1411   2
   7 -10   1 2.60058 5.66936   6
   7 -10   1 4.74857 8.96135   3
   7 -10   1 -1.4839 9.47646   2
  -8  10  -1 43.5482 34.6759   5
  -8  10  -1 -0.6798 9.54915   2
   8 -10   1 -1.9082 11.1382   6
   8 -10   1 9.80077 14.2300   5
   8 -10   1 4.41755 10.4625   2
   8 -10   1 1.35512 12.6421   3
  -9  10  -1 14.1376 15.2161   2
  -9  10  -1 29.0266 47.8880   5
   9 -10   1 8.66042 27.9613   5
   9 -10   1 -7.4669 13.3681   2
   9 -10   1 -7.7687 18.0746   6
   6   9  -1 -57.147 33.4112   5
   6   9  -1 7.20585 8.32411   1
   6   9  -1 -40.918 23.9742   4
  -6  -9   1 10.4503 12.6959   3
  -6  -9   1 -0.5040 13.8901   7
  -6  -9   1 5.63526 10.9589   1
   5   9  -1 9.24410 8.02784   1
   5   9  -1 -44.790 19.3892   4
  -5  -9   1 17.6802 12.6582   3
  -5  -9   1 4.16897 12.3035   7
  -5  -9   1 -2.0368 6.50654   1
   4   9  -1 -3.8262 22.1917   4
   4   9  -1 -1.2350 4.28354   1
   4   9  -1 -11.453 25.3435   5
  -4  -9   1 3.20265 5.99038   1
  -4  -9   1 0.87760 9.27330   7
  -4  -9   1 3.60293 8.13998   3
   3   9  -1 47.1784 26.1689   4
   3   9  -1 58.2525 32.2054   5
   3   9  -1 70.8151 13.2047   1
  -3  -9   1 89.6830 19.7996   7
  -3  -9   1 93.4853 19.9066   3
  -3  -9   1 103.548 16.7037   1
   2   9  -1 9.56201 5.00439   1
   2   9  -1 8.22942 22.9211   5
   2   9  -1 9.85156 19.9537   4
   2   9  -1 12.1961 7.08244   2
  -2  -9   1 5.54487 4.17801   6
  -2  -9   1 8.11997 8.90622   7
  -2  -9   1 9.76916 7.02792   3
  -2  -9   1 2.66917 4.16913   1
   1   9  -1 9.13191 4.01803   1
   1   9  -1 0.82519 15.7095   5
   1   9  -1 10.9068 13.6415   4
   1   9  -1 9.69420 6.35584   2
  -1  -9   1 3.88261 5.25576   7
  -1  -9   1 8.58298 6.85335   3
  -1  -9   1 4.11436 3.50949   1
  -1  -9   1 8.12672 4.61085   6
   0   9  -1 6.17615 10.3704   4
   0   9  -1 0.73524 2.03953   1
   0   9  -1 -5.3534 10.9352   5
   0   9  -1 1.37956 4.98596   2
   0  -9   1 0.30914 3.67674   6
   0  -9   1 4.30542 5.74383   3
   0  -9   1 1.49717 4.41060   7
  -1   9  -1 5.03864 2.25255   1
  -1   9  -1 11.3778 8.11333   4
  -1   9  -1 0.97034 5.04053   2
  -1   9  -1 2.54440 1.46573   1
  -1   9  -1 7.56338 9.09873   5
   1  -9   1 9.20834 5.43700   3
   1  -9   1 -1.7329 3.55440   7
   1  -9   1 3.03224 5.20788   6
  -2   9  -1 25.1485 9.40289   4
  -2   9  -1 23.5243 13.8016   5
  -2   9  -1 21.0756 9.08100   2
   2  -9   1 11.3022 7.00755   6
   2  -9   1 10.6786 4.62828   7
   2  -9   1 19.8066 7.35540   3
  -3   9  -1 49.1989 14.0326   2
  -3   9  -1 30.4279 16.2304   5
  -3   9  -1 58.4269 15.5803   4
   3  -9   1 40.7693 11.4753   6
   3  -9   1 41.3925 7.80374   7
   3  -9   1 39.9742 10.7961   3
  -4   9  -1 6.41861 6.07169   2
  -4   9  -1 -1.2485 10.7816   5
  -4   9  -1 -0.7714 5.66310   4
  -4   9  -1 -4.2706 5.47914   6
   4  -9   1 -0.1084 3.63616   7
   4  -9   1 -0.3076 5.72851   3
   4  -9   1 -0.1638 5.49074   6
  -5   9  -1 45.4183 12.9809   6
  -5   9  -1 33.2128 24.2165   5
  -5   9  -1 20.2772 12.2917   4
  -5   9  -1 39.2705 14.3240   2
   5  -9   1 22.1065 9.42393   3
   5  -9   1 19.4477 9.55315   6
   5  -9   1 21.2705 7.38315   7
  -6   9  -1 0.30126 6.44209   6
  -6   9  -1 14.3331 9.15092   2
  -6   9  -1 5.78904 8.90741   4
  -6   9  -1 -0.9186 19.8618   5
   6  -9   1 2.38979 6.26725   7
   6  -9   1 4.89623 7.06115   6
   6  -9   1 -3.2166 5.71781   3
   6  -9   1 3.29590 7.14188   2
  -7   9  -1 4.62219 8.98316   2
  -7   9  -1 21.6483 28.4665   5
  -7   9  -1 15.8454 15.4005   4
  -7   9  -1 18.1929 11.2699   6
   7  -9   1 16.0548 11.5904   2
   7  -9   1 7.01552 10.3346   6
   7  -9   1 14.5256 9.50055   3
  -8   9  -1 22.1478 36.4664   5
  -8   9  -1 -0.0720 9.25287   6
  -8   9  -1 -2.3168 10.0519   2
   8  -9   1 1.83660 7.66046   2
   8  -9   1 17.2161 16.3048   5
   8  -9   1 1.59847 9.30110   6
   8  -9   1 -6.2019 14.0362   3
   8  -9   1 60.2980 21.5315   4
  -9   9  -1 20.1566 38.8756   5
  -9   9  -1 5.93207 14.3768   2
   9  -9   1 2.18383 17.3322   6
   9  -9   1 8.24027 15.3587   2
   9  -9   1 9.03328 23.5131   5
   6   8  -1 -63.656 28.2776   5
   6   8  -1 3.26696 7.73795   1
   6   8  -1 -29.227 20.6576   4
  -6  -8   1 3.36047 12.6627   7
  -6  -8   1 -5.0380 6.84908   1
  -6  -8   1 -9.7667 9.15391   3
   5   8  -1 -23.577 26.1200   5
   5   8  -1 1.42317 6.08492   1
   5   8  -1 5.24514 18.3911   4
  -5  -8   1 -6.8581 4.27334   1
  -5  -8   1 -5.8431 8.98993   7
  -5  -8   1 -0.7544 8.74061   3
   4   8  -1 -5.6036 13.3879   4
   4   8  -1 1.67157 5.43579   1
   4   8  -1 14.0135 28.5478   5
  -4  -8   1 25.8328 11.2774   7
  -4  -8   1 6.77630 6.05308   1
  -4  -8   1 1.95802 7.29561   3
   3   8  -1 2.34994 4.67887   1
   3   8  -1 1.88942 20.1268   4
   3   8  -1 19.9025 27.3979   5
  -3  -8   1 5.77684 6.15296   1
  -3  -8   1 -0.4425 4.44990   7
  -3  -8   1 -3.2441 3.65120   3
   2   8  -1 91.9480 31.0577   5
   2   8  -1 60.8669 10.6187   1
   2   8  -1 87.0476 12.2838   2
   2   8  -1 92.6131 27.4466   4
  -2  -8   1 49.9667 12.8937   3
  -2  -8   1 61.8620 14.0756   7
  -2  -8   1 62.6947 11.2124   1
  -2  -8   1 58.2799 9.68475   6
   1   8  -1 13.0188 17.3853   5
   1   8  -1 1.74208 3.70098   2
   1   8  -1 8.75066 14.6312   4
   1   8  -1 4.18441 3.45250   1
  -1  -8   1 4.53067 3.47604   1
  -1  -8   1 3.89228 4.16993   3
  -1  -8   1 10.5387 5.82037   7
  -1  -8   1 3.90923 3.53238   6
   0   8  -1 -2.0496 2.27615   2
   0   8  -1 3.10480 9.87728   4
   0   8  -1 1.18021 1.73058   1
   0   8  -1 1.36087 9.79694   5
   0  -8   1 1.27690 3.48261   6
   0  -8   1 -5.3913 3.09104   7
   0  -8   1 -0.3466 4.39470   3
   0  -8   1 -1.5591 1.63605   1
  -1   8  -1 12.3791 6.31659   2
  -1   8  -1 23.8302 9.36162   4
  -1   8  -1 16.2732 2.16723   1
  -1   8  -1 15.3070 2.71469   1
  -1   8  -1 18.1128 10.5529   5
   1  -8   1 30.6757 8.65091   3
   1  -8   1 14.0805 5.61077   7
   1  -8   1 5.71549 4.60898   6
  -2   8  -1 136.629 15.1577   4
  -2   8  -1 137.655 20.6066   2
  -2   8  -1 143.561 27.2140   5
   2  -8   1 191.733 21.9098   6
   2  -8   1 124.694 17.3461   3
   2  -8   1 146.560 13.8910   7
  -3   8  -1 0.66307 4.32477   6
  -3   8  -1 -5.5421 5.89240   5
  -3   8  -1 -1.5140 4.22248   2
  -3   8  -1 2.88211 5.52537   4
   3  -8   1 -8.9445 2.99592   6
   3  -8   1 0.21697 4.48461   3
   3  -8   1 9.05417 3.94743   7
  -4   8  -1 9.19547 7.87860   4
  -4   8  -1 13.1972 13.5223   5
  -4   8  -1 1.50864 4.39443   6
  -4   8  -1 2.23970 5.51492   2
   4  -8   1 6.55015 2.61507   1
   4  -8   1 13.5572 7.36136   6
   4  -8   1 7.33239 3.87765   7
   4  -8   1 5.76523 5.46448   3
  -5   8  -1 15.3244 8.56674   6
  -5   8  -1 24.8345 12.5178   4
  -5   8  -1 17.4930 5.16206   1
  -5   8  -1 27.3641 11.5039   2
  -5   8  -1 7.51207 15.8329   5
   5  -8   1 14.6994 8.79674   6
   5  -8   1 15.1122 5.34428   7
   5  -8   1 8.62357 7.28631   3
   5  -8   1 23.7235 6.09074   1
  -6   8  -1 -3.5108 3.93546   2
  -6   8  -1 4.45622 7.86709   4
  -6   8  -1 -8.6999 4.63994   6
  -6   8  -1 -8.7583 14.8479   5
  -6   8  -1 -0.1831 3.34319   1
   6  -8   1 -0.4952 5.83862   7
   6  -8   1 2.74733 6.57741   6
   6  -8   1 -1.8002 5.29721   1
   6  -8   1 1.94102 6.02760   2
   6  -8   1 -5.3844 5.77181   3
  -7   8  -1 15.4830 11.0074   2
  -7   8  -1 6.90988 23.8884   5
  -7   8  -1 16.8070 10.0627   6
  -7   8  -1 13.6512 13.5094   4
   7  -8   1 34.9699 12.2376   7
   7  -8   1 10.6184 9.59270   2
   7  -8   1 67.5014 15.9899   4
   7  -8   1 4.56321 7.05251   3
   7  -8   1 15.3948 9.97627   6
  -8   8  -1 33.4643 14.1611   2
  -8   8  -1 -1.9022 13.5244   4
  -8   8  -1 -5.7453 8.86503   6
  -8   8  -1 -2.9756 36.4500   5
   8  -8   1 -10.367 11.8123   3
   8  -8   1 5.17770 13.8066   5
   8  -8   1 49.4820 19.5663   4
   8  -8   1 -0.3833 8.27339   2
   8  -8   1 -2.9881 8.90312   6
  -9   8  -1 7.70932 11.6538   2
  -9   8  -1 50.3723 39.7596   5
   9  -8   1 -9.3995 12.6302   2
   9  -8   1 16.6406 19.8060   6
   9  -8   1 7.20961 23.2967   5
   7   7  -1 2.87413 6.03547   1
   7   7  -1 -8.4934 26.8230   4
   7   7  -1 -48.432 35.3905   5
  -7  -7   1 -6.8381 9.81955   7
  -7  -7   1 -1.4893 8.86747   1
  -7  -7   1 9.26606 12.9810   3
   6   7  -1 4.02341 7.99483   1
   6   7  -1 -46.562 24.3780   5
   6   7  -1 3.09264 23.3618   4
  -6  -7   1 -5.8855 9.25918   7
  -6  -7   1 -2.1545 8.20182   1
  -6  -7   1 -9.2296 8.73709   3
   5   7  -1 -5.2905 4.92012   1
   5   7  -1 -21.378 16.5063   4
   5   7  -1 -18.564 25.2425   5
  -5  -7   1 5.90245 6.71021   1
  -5  -7   1 4.31467 8.20765   3
  -5  -7   1 -2.1687 9.82694   7
   4   7  -1 -3.3904 26.5312   5
   4   7  -1 15.7518 20.1084   4
   4   7  -1 4.97473 5.53628   1
  -4  -7   1 24.8333 9.18817   1
  -4  -7   1 1.36775 7.88399   7
  -4  -7   1 18.4761 9.89931   3
   3   7  -1 20.8776 5.94001   2
   3   7  -1 15.8435 18.1778   4
   3   7  -1 21.2865 7.69784   1
   3   7  -1 31.4636 27.5732   5
  -3  -7   1 18.6412 7.55932   1
  -3  -7   1 2.46618 5.88106   3
  -3  -7   1 9.46936 7.53522   7
  -3  -7   1 13.5193 4.69371   6
   2   7  -1 -0.6773 2.98621   1
   2   7  -1 3.10824 19.6258   5
   2   7  -1 0.41124 15.1481   4
   2   7  -1 4.20687 2.81905   2
  -2  -7   1 -2.4220 4.60357   7
  -2  -7   1 -0.4242 3.92394   3
  -2  -7   1 -0.6573 3.22510   1
  -2  -7   1 -1.7654 2.30930   6
   1   7  -1 96.4301 10.8220   1
   1   7  -1 107.483 13.2760   2
   1   7  -1 77.5052 24.4738   5
   1   7  -1 77.1146 21.1761   4
  -1  -7   1 102.509 11.4485   1
  -1  -7   1 94.9733 11.9097   6
  -1  -7   1 83.5429 13.7088   7
  -1  -7   1 100.931 16.0866   3
   0   7  -1 261.427 11.7561   1
   0   7  -1 269.504 23.4658   4
   0   7  -1 327.238 32.1122   5
   0   7  -1 276.233 18.4302   2
   0  -7   1 258.683 12.1792   1
   0  -7   1 259.734 17.7254   6
   0  -7   1 229.632 16.4901   7
   0  -7   1 306.907 21.1754   3
  -1   7  -1 358.887 10.9059   1
  -1   7  -1 386.761 10.2019   1
  -1   7  -1 416.809 34.2864   5
  -1   7  -1 360.501 23.2632   2
  -1   7  -1 404.504 24.1973   4
   1  -7   1 391.182 23.3371   6
   1  -7   1 358.730 18.4065   7
   1  -7   1 392.377 23.7751   3
  -2   7  -1 83.7935 15.1686   4
  -2   7  -1 47.9465 11.8595   2
  -2   7  -1 64.7311 16.9621   5
  -2   7  -1 62.2927 11.9426   6
   2  -7   1 97.7262 14.3634   3
   2  -7   1 47.8852 10.8693   6
   2  -7   1 61.6776 8.12347   7
  -3   7  -1 -1.4958 4.74229   5
  -3   7  -1 -3.4221 3.54205   2
  -3   7  -1 1.61795 4.47121   4
  -3   7  -1 1.73167 4.92481   6
   3  -7   1 -2.6557 3.24442   3
   3  -7   1 3.12712 5.12155   6
   3  -7   1 1.45435 2.64939   7
   3  -7   1 0.58780 1.65751   1
   3  -7   1 1.04041 1.04112   1
  -4   7  -1 10.3072 6.27607   2
  -4   7  -1 16.4538 10.2654   4
  -4   7  -1 7.21956 6.33581   6
  -4   7  -1 4.98462 9.88437   5
  -4   7  -1 21.5317 4.49104   1
   4  -7   1 15.5699 4.57441   7
   4  -7   1 8.57370 5.92259   3
   4  -7   1 11.0641 6.41433   6
   4  -7   1 6.77745 2.98562   1
  -5   7  -1 -7.3485 8.44209   5
  -5   7  -1 -5.1279 2.44253   1
  -5   7  -1 3.32531 6.94844   4
  -5   7  -1 9.99468 7.59546   2
  -5   7  -1 -0.7516 3.98040   6
   5  -7   1 -0.5223 3.41887   7
   5  -7   1 -4.6382 5.05870   3
   5  -7   1 -1.6429 3.02332   1
   5  -7   1 0.55355 5.57740   6
  -6   7  -1 0.30396 5.56214   2
  -6   7  -1 6.17896 5.03477   1
  -6   7  -1 -9.2478 13.7223   5
  -6   7  -1 -8.1215 4.81226   6
  -6   7  -1 2.69025 7.75679   4
   6  -7   1 -0.7354 5.87744   3
   6  -7   1 0.91790 6.11691   2
   6  -7   1 1.69026 4.62034   1
   6  -7   1 1.50804 7.09643   6
   6  -7   1 -0.2840 4.53827   7
  -7   7  -1 -3.9636 9.65450   4
  -7   7  -1 2.88137 23.4384   5
  -7   7  -1 4.99148 5.84801   7
  -7   7  -1 1.68799 7.39092   6
  -7   7  -1 -1.5317 6.37959   3
  -7   7  -1 3.75295 7.67432   2
  -7   7  -1 1.64068 4.80986   1
   7  -7   1 -1.5926 7.29188   6
   7  -7   1 8.10751 6.06186   1
   7  -7   1 0.64945 10.4033   5
   7  -7   1 -4.1542 6.47685   3
   7  -7   1 17.9448 8.28238   4
   7  -7   1 3.26900 5.90550   7
   7  -7   1 1.34453 8.08168   2
  -8   7  -1 2.76709 6.28260   1
  -8   7  -1 3.14224 8.14978   3
  -8   7  -1 6.21971 7.67641   7
  -8   7  -1 4.24421 10.6677   2
  -8   7  -1 7.77901 12.1585   4
  -8   7  -1 -3.1977 28.0121   5
  -8   7  -1 2.56354 7.98587   6
   8  -7   1 4.30085 8.10510   1
   8  -7   1 1.51679 13.0395   3
   8  -7   1 5.77627 11.9843   5
   8  -7   1 0.53487 8.95551   6
   8  -7   1 40.7226 15.4152   4
   8  -7   1 8.10280 11.9195   7
   8  -7   1 -1.5392 7.64471   2
  -9   7  -1 38.8914 37.0513   5
  -9   7  -1 0.61988 21.4742   4
  -9   7  -1 9.71713 12.1171   2
   9  -7   1 26.0451 25.2400   5
   9  -7   1 46.7753 20.4857   4
   9  -7   1 8.68068 14.2923   2
   7   6  -1 -1.4614 5.82590   1
   7   6  -1 -0.0885 15.2774   4
  -7  -6   1 -1.7859 9.67194   3
  -7  -6   1 -8.9161 4.02612   1
  -7  -6   1 7.49337 12.7546   7
   6   6  -1 -25.862 22.5940   5
   6   6  -1 -0.2353 7.06054   1
   6   6  -1 -0.5360 14.8985   4
  -6  -6   1 6.86573 11.4903   7
  -6  -6   1 7.60697 7.92160   1
  -6  -6   1 -5.7756 8.49222   3
   5   6  -1 13.0410 23.3454   5
   5   6  -1 9.85433 19.3868   4
   5   6  -1 21.0038 8.55724   1
  -5  -6   1 13.9175 7.22407   1
  -5  -6   1 30.1551 11.7929   3
  -5  -6   1 8.81637 8.13621   7
   4   6  -1 13.9098 7.14707   1
   4   6  -1 36.0344 27.5497   5
   4   6  -1 23.7303 16.2404   4
  -4  -6   1 8.81167 6.33067   1
  -4  -6   1 37.5439 11.4821   7
  -4  -6   1 14.7863 8.87545   3
   3   6  -1 65.9008 8.60720   2
   3   6  -1 41.3637 9.55255   1
   3   6  -1 35.0650 26.0285   5
   3   6  -1 61.1819 20.7969   4
  -3  -6   1 31.4892 9.91084   3
  -3  -6   1 20.4172 7.73521   7
  -3  -6   1 53.0260 7.11548   6
  -3  -6   1 48.7414 10.5616   1
   2   6  -1 -1.4620 3.33306   1
   2   6  -1 27.3514 13.6006   4
   2   6  -1 11.3905 19.2604   5
   2   6  -1 15.7802 4.97303   2
  -2  -6   1 8.44843 5.39798   3
  -2  -6   1 12.2973 4.05246   6
  -2  -6   1 6.85038 6.35038   7
  -2  -6   1 11.7720 5.11693   1
   1   6  -1 41.1674 7.81049   2
   1   6  -1 56.1441 17.2277   4
   1   6  -1 32.9786 17.9304   5
   1   6  -1 40.8173 6.88184   1
  -1  -6   1 38.2653 6.71313   1
  -1  -6   1 31.4208 7.97757   7
  -1  -6   1 37.7736 9.05949   3
  -1  -6   1 30.0764 6.07684   6
   0   6  -1 -1.7285 1.02432   1
   0   6  -1 -0.2318 1.89987   1
   0   6  -1 -1.0560 2.23758   2
   0   6  -1 -6.9179 3.91014   5
   0   6  -1 -1.5025 6.76524   4
   0  -6   1 -0.4618 2.72960   6
   0  -6   1 2.38115 3.57789   3
   0  -6   1 -1.2085 1.27198   1
   0  -6   1 8.06430 4.05811   7
  -1   6  -1 122.690 3.82600   1
  -1   6  -1 126.810 15.7576   2
  -1   6  -1 147.665 12.9767   4
  -1   6  -1 117.739 3.56044   1
  -1   6  -1 147.071 18.4159   5
   1  -6   1 144.651 15.7834   6
   1  -6   1 133.191 15.6683   3
   1  -6   1 134.171 9.86238   7
  -2   6  -1 672.595 33.2705   2
  -2   6  -1 704.059 31.8969   6
  -2   6  -1 668.942 42.8363   5
  -2   6  -1 628.095 30.9760   4
   2  -6   1 633.036 30.1133   3
   2  -6   1 685.679 31.9941   6
   2  -6   1 673.006 23.5634   7
  -3   6  -1 170.104 17.4858   4
  -3   6  -1 164.682 21.5642   2
  -3   6  -1 121.861 23.8727   5
  -3   6  -1 181.062 8.53628   1
  -3   6  -1 201.582 21.5086   6
   3  -6   1 166.073 8.05403   1
   3  -6   1 165.434 19.5688   6
   3  -6   1 166.407 10.9962   7
   3  -6   1 185.021 19.4882   3
   3  -6   1 161.247 9.09880   1
  -4   6  -1 75.7917 16.1361   2
  -4   6  -1 37.1453 10.3740   6
  -4   6  -1 49.1594 18.5653   5
  -4   6  -1 38.7596 6.65166   1
  -4   6  -1 61.2181 16.3506   4
   4  -6   1 52.4134 8.36497   7
   4  -6   1 62.8590 12.8894   6
   4  -6   1 40.4397 6.63209   1
   4  -6   1 50.3656 11.1713   3
  -5   6  -1 39.2097 7.79355   1
  -5   6  -1 58.6599 17.9992   4
  -5   6  -1 23.9261 7.20840   7
  -5   6  -1 38.5603 20.6831   5
  -5   6  -1 45.7247 13.4821   2
  -5   6  -1 40.2152 11.0662   3
  -5   6  -1 36.4494 11.5730   6
   5  -6   1 42.6902 8.35978   1
   5  -6   1 28.9957 9.49612   3
   5  -6   1 25.7534 8.85141   6
   5  -6   1 22.8847 9.25294   2
   5  -6   1 37.2936 8.29724   7
  -6   6  -1 -0.9872 5.94889   6
  -6   6  -1 -0.2688 3.72926   1
  -6   6  -1 12.1756 7.66267   3
  -6   6  -1 -4.8858 12.1199   5
  -6   6  -1 -1.4970 3.56021   7
  -6   6  -1 -4.7238 5.74777   4
  -6   6  -1 8.93392 7.41466   2
   6  -6   1 -1.7893 4.00101   1
   6  -6   1 1.08281 5.85006   6
   6  -6   1 12.2880 8.38286   3
   6  -6   1 10.9563 9.77967   4
   6  -6   1 0.07828 4.11274   2
   6  -6   1 3.28753 4.55645   7
   6  -6   1 2.87411 8.28155   5
  -7   6  -1 0.21663 8.38279   4
  -7   6  -1 -0.8758 5.52016   7
  -7   6  -1 5.77627 6.92213   1
  -7   6  -1 1.07955 8.46527   2
  -7   6  -1 7.40278 20.6071   5
  -7   6  -1 -5.0186 5.80617   3
  -7   6  -1 6.16073 7.77471   6
   7  -6   1 2.95136 8.36403   5
   7  -6   1 7.71068 5.56734   1
   7  -6   1 12.0132 7.73793   4
   7  -6   1 1.89786 4.90745   7
   7  -6   1 -6.2491 6.35342   3
   7  -6   1 3.44241 8.04906   6
   7  -6   1 1.14510 5.62234   2
  -8   6  -1 -5.7450 5.21875   1
  -8   6  -1 2.35852 8.21521   3
  -8   6  -1 -14.606 23.5421   5
  -8   6  -1 -3.5137 9.49757   4
  -8   6  -1 6.18544 10.3012   2
  -8   6  -1 4.95694 7.77777   7
  -8   6  -1 -11.797 7.13890   6
   8  -6   1 -8.5793 10.2030   3
   8  -6   1 5.07505 10.1289   6
   8  -6   1 22.3032 11.4334   4
   8  -6   1 3.54012 8.32132   2
   8  -6   1 -6.1989 10.4182   5
   8  -6   1 -8.1717 8.30785   7
   8  -6   1 4.76005 7.48964   1
  -9   6  -1 -4.9463 6.91815   1
  -9   6  -1 49.6228 52.0332   5
  -9   6  -1 -14.510 14.9797   4
   9  -6   1 2.93132 14.4991   7
   9  -6   1 -0.3163 19.9807   5
   9  -6   1 -0.9705 12.3909   1
   9  -6   1 41.1229 24.5181   4
   7   5  -1 8.56655 7.42633   1
   7   5  -1 -9.2738 22.4340   5
   7   5  -1 -12.383 17.9342   4
  -7  -5   1 -4.3351 10.8224   7
  -7  -5   1 -1.6801 8.72785   3
  -7  -5   1 -5.9728 5.39467   1
   6   5  -1 6.56796 17.5667   4
   6   5  -1 -0.5584 5.64412   1
   6   5  -1 -2.7304 19.8824   5
  -6  -5   1 1.83729 8.32491   3
  -6  -5   1 -0.1312 7.03297   1
  -6  -5   1 -5.0658 7.49389   7
   5   5  -1 91.1940 28.3637   4
   5   5  -1 80.1576 15.5884   1
   5   5  -1 29.3404 22.6507   5
  -5  -5   1 60.0537 15.3156   3
  -5  -5   1 20.2304 9.44602   1
  -5  -5   1 33.3856 13.5238   7
   4   5  -1 19.8734 20.5988   5
   4   5  -1 32.3192 9.33002   1
   4   5  -1 17.0176 16.0424   4
   4   5  -1 17.6167 7.48356   2
  -4  -5   1 26.3401 8.18237   1
  -4  -5   1 29.6938 10.7144   7
  -4  -5   1 23.1193 9.21925   3
   3   5  -1 21.3269 7.28968   1
   3   5  -1 21.5805 5.78543   6
   3   5  -1 26.2687 6.79877   2
   3   5  -1 30.3973 18.5616   5
   3   5  -1 36.4504 16.8194   4
  -3  -5   1 26.4169 4.67095   6
  -3  -5   1 12.5940 6.17508   3
  -3  -5   1 25.5879 8.05471   7
  -3  -5   1 33.7822 8.58436   1
   2   5  -1 28.8813 12.3434   4
   2   5  -1 9.41471 4.55584   2
   2   5  -1 14.6009 5.67142   6
   2   5  -1 18.6403 17.1449   5
  -2  -5   1 11.0917 3.34465   6
  -2  -5   1 7.87138 4.65061   1
  -2  -5   1 1.63896 4.53474   7
  -2  -5   1 8.07678 4.31616   3
   1   5  -1 8.28195 3.57530   2
   1   5  -1 10.6711 13.9246   5
   1   5  -1 15.3414 10.7516   4
  -1  -5   1 10.1326 3.58771   6
  -1  -5   1 21.4102 6.46001   3
  -1  -5   1 8.46428 4.59362   7
  -1  -5   1 7.65513 3.23859   1
   0   5  -1 544.693 23.1325   2
   0   5  -1 511.029 16.8094   1
   0   5  -1 509.670 17.8397   1
   0   5  -1 543.323 35.9594   5
   0   5  -1 510.991 27.0861   4
   0  -5   1 552.654 23.2638   6
   0  -5   1 586.179 18.0438   1
   0  -5   1 529.244 22.2850   7
   0  -5   1 540.593 24.9274   3
  -1   5  -1 -0.8813 2.53208   6
  -1   5  -1 -2.4237 2.76594   5
  -1   5  -1 -5.6271 1.95402   2
  -1   5  -1 -1.5177 2.27413   4
   1  -5   1 -1.6275 1.64905   7
   1  -5   1 -2.2093 2.47683   3
   1  -5   1 -0.8242 2.68947   6
  -2   5  -1 -3.3049 3.39776   5
  -2   5  -1 0.69294 3.79509   2
  -2   5  -1 -0.4302 2.85056   4
  -2   5  -1 -0.7542 2.14952   6
   2  -5   1 0.64927 2.61863   6
   2  -5   1 -0.9610 0.65180   1
   2  -5   1 1.62974 1.19067   1
   2  -5   1 -2.0867 1.75862   7
   2  -5   1 0.69913 2.07594   3
  -3   5  -1 54.4546 15.9532   5
  -3   5  -1 56.2285 6.36085   1
  -3   5  -1 51.5917 12.5342   4
  -3   5  -1 49.5795 11.3857   2
  -3   5  -1 61.1035 10.7961   6
   3  -5   1 44.3307 5.61258   1
   3  -5   1 57.4720 11.3082   6
   3  -5   1 32.1311 5.75100   7
   3  -5   1 42.0012 9.04107   3
  -4   5  -1 15.3894 5.07048   7
  -4   5  -1 8.84303 5.65492   6
  -4   5  -1 7.29678 4.72913   3
  -4   5  -1 9.54294 8.96661   5
  -4   5  -1 4.34563 4.51228   4
  -4   5  -1 11.4352 6.43057   2
  -4   5  -1 20.9838 5.16151   1
   4  -5   1 12.5331 6.09336   6
   4  -5   1 7.61692 4.07391   7
   4  -5   1 14.1918 6.10447   3
   4  -5   1 11.6806 4.38288   1
  -5   5  -1 62.1082 11.6289   7
  -5   5  -1 48.8320 9.69569   1
  -5   5  -1 49.8765 13.9515   2
  -5   5  -1 54.3970 16.6390   4
  -5   5  -1 47.0112 12.2359   3
  -5   5  -1 59.7167 13.5525   6
  -5   5  -1 68.1765 24.0063   5
   5  -5   1 64.1107 15.4066   2
   5  -5   1 50.8605 11.7685   6
   5  -5   1 62.3625 10.1063   1
   5  -5   1 53.7254 10.0980   7
   5  -5   1 44.7398 11.2655   3
  -6   5  -1 0.79138 4.04597   1
  -6   5  -1 0.96840 5.88340   2
  -6   5  -1 11.8716 7.27827   6
  -6   5  -1 -0.9947 5.93914   4
  -6   5  -1 -2.8092 4.32516   7
  -6   5  -1 5.12032 5.09865   3
  -6   5  -1 -10.474 12.0563   5
   6  -5   1 -3.3784 6.41902   6
   6  -5   1 1.10754 4.27904   1
   6  -5   1 6.42886 8.47020   4
   6  -5   1 -0.5994 5.14024   7
   6  -5   1 -0.1606 5.87131   2
   6  -5   1 4.16867 6.46298   3
   6  -5   1 -0.7595 6.91311   5
  -7   5  -1 19.4125 9.16228   7
  -7   5  -1 21.0746 11.4461   2
  -7   5  -1 35.5326 12.4607   3
  -7   5  -1 23.5213 21.0211   5
  -7   5  -1 12.3168 7.27229   1
  -7   5  -1 22.3036 14.5977   4
  -7   5  -1 14.3441 9.13492   6
   7  -5   1 29.3606 16.7106   5
   7  -5   1 26.8224 10.1777   7
   7  -5   1 44.8169 16.8198   4
   7  -5   1 28.3502 9.45215   1
   7  -5   1 24.9496 10.4938   6
   7  -5   1 26.0662 11.4081   3
   7  -5   1 19.1002 9.74767   2
  -8   5  -1 2.92842 7.37482   7
  -8   5  -1 11.9094 16.1924   4
  -8   5  -1 14.5032 11.1679   2
  -8   5  -1 7.50759 7.58309   1
  -8   5  -1 -0.8143 7.99167   6
  -8   5  -1 5.15010 8.46719   3
  -8   5  -1 -0.6479 22.9437   5
   8  -5   1 -0.0712 6.77813   1
   8  -5   1 9.89345 12.5882   5
   8  -5   1 3.58596 8.58790   7
   8  -5   1 0.68277 11.5659   2
   8  -5   1 31.7957 13.3612   4
   8  -5   1 -1.0386 10.4458   3
   8  -5   1 4.67954 12.8032   6
  -9   5  -1 -16.392 14.0514   4
  -9   5  -1 -4.8584 11.7525   7
  -9   5  -1 -2.7028 7.24178   1
   9  -5   1 28.2786 21.3219   4
   9  -5   1 10.9768 14.4751   7
   9  -5   1 26.9881 37.7271   5
   9  -5   1 1.00648 9.53735   1
   8   4  -1 1.09333 9.21327   1
   8   4  -1 -8.9757 12.7760   4
   8   4  -1 -29.269 24.2000   5
  -8  -4   1 4.41844 13.7177   7
  -8  -4   1 -3.4428 8.29938   1
   7   4  -1 -10.964 11.4152   4
   7   4  -1 -10.187 20.5685   5
   7   4  -1 0.01650 7.21448   1
  -7  -4   1 5.37936 8.63134   1
  -7  -4   1 2.91231 8.75412   7
  -7  -4   1 1.12117 8.20972   3
   6   4  -1 16.3901 16.7683   4
   6   4  -1 8.18265 6.99231   1
   6   4  -1 10.0808 18.4730   5
  -6  -4   1 21.3106 10.6489   1
  -6  -4   1 4.45768 8.17618   7
  -6  -4   1 9.82337 7.39552   3
   5   4  -1 4.97777 13.1399   4
   5   4  -1 1.30942 5.90304   1
   5   4  -1 -1.8384 14.3674   5
  -5  -4   1 1.77103 4.96037   1
  -5  -4   1 -8.2617 4.74202   3
  -5  -4   1 -1.5340 6.57528   7
   4   4  -1 -6.9340 3.87939   1
   4   4  -1 -0.5558 7.29887   4
   4   4  -1 -12.095 10.4757   5
   4   4  -1 -3.4388 5.00028   2
  -4  -4   1 4.57157 4.71712   1
  -4  -4   1 0.03286 3.78550   7
  -4  -4   1 -1.5720 1.75875   6
  -4  -4   1 -1.5970 4.26521   3
   3   4  -1 1.69405 4.58023   2
   3   4  -1 2.26835 2.73344   6
   3   4  -1 0.09407 6.29946   4
   3   4  -1 4.96405 10.5427   5
  -3  -4   1 -0.0624 3.07402   3
  -3  -4   1 -2.5863 3.13614   7
  -3  -4   1 7.74573 4.66598   1
  -3  -4   1 0.64389 1.59198   6
   2   4  -1 159.304 26.0731   5
   2   4  -1 241.634 12.9478   2
   2   4  -1 235.421 21.7160   4
   2   4  -1 223.194 10.6068   6
  -2  -4   1 220.187 16.0859   3
  -2  -4   1 233.672 9.75847   6
  -2  -4   1 215.897 16.3860   7
  -2  -4   1 209.124 11.4972   2
  -2  -4   1 219.624 15.1557   1
   1   4  -1 63.8914 13.9439   4
   1   4  -1 47.2085 16.9920   5
   1   4  -1 51.0303 7.39409   2
   1   4  -1 39.5077 5.72428   6
  -1  -4   1 43.2397 7.92651   3
  -1  -4   1 37.6690 5.58516   6
  -1  -4   1 40.7802 6.65800   1
  -1  -4   1 35.0750 7.29684   7
  -1  -4   1 40.0361 5.72394   6
   0   4  -1 -9.6541 9.35840   5
   0   4  -1 -5.5556 2.24684   2
   0   4  -1 12.7086 8.15337   4
   0   4  -1 -2.9172 1.11725   1
   0  -4   1 2.28330 2.56974   3
   0  -4   1 5.11371 2.83143   6
   0  -4   1 -3.1698 1.78812   7
   0  -4   1 -1.7720 1.03950   1
  -1   4  -1 92.2151 11.5017   2
  -1   4  -1 92.2913 10.5708   6
  -1   4  -1 84.4251 7.94420   4
  -1   4  -1 70.7936 13.2970   5
   1  -4   1 98.3171 6.69063   7
   1  -4   1 100.690 11.3530   3
   1  -4   1 90.0334 9.23450   4
   1  -4   1 108.318 12.0632   6
  -2   4  -1 205.548 15.2493   2
  -2   4  -1 199.130 8.14944   1
  -2   4  -1 204.112 20.2668   5
  -2   4  -1 191.306 13.9664   6
  -2   4  -1 194.349 14.8221   4
   2  -4   1 218.151 14.4050   3
   2  -4   1 185.991 13.7765   6
   2  -4   1 187.751 8.70194   1
   2  -4   1 192.418 7.85966   1
   2  -4   1 194.405 10.3411   7
  -3   4  -1 64.0331 16.5988   5
  -3   4  -1 81.2598 9.68078   7
  -3   4  -1 95.6319 13.6815   6
  -3   4  -1 73.7732 11.7774   3
  -3   4  -1 50.8424 11.1402   2
  -3   4  -1 74.0671 8.22807   1
  -3   4  -1 82.1342 15.2747   4
   3  -4   1 62.1456 7.20583   1
   3  -4   1 60.1828 10.7026   6
   3  -4   1 55.9197 7.98126   7
   3  -4   1 56.7511 9.98791   3
  -4   4  -1 23.0502 5.90206   1
  -4   4  -1 35.3726 15.4861   5
  -4   4  -1 18.0432 7.33407   2
  -4   4  -1 38.3743 9.56765   6
  -4   4  -1 23.6302 10.5686   4
  -4   4  -1 18.3112 5.98145   7
  -4   4  -1 44.9891 10.3709   3
   4  -4   1 10.1614 5.29159   3
   4  -4   1 18.2269 5.26629   1
   4  -4   1 19.7730 5.99196   7
   4  -4   1 18.0292 6.53174   6
  -5   4  -1 8.08626 10.1009   5
  -5   4  -1 7.04783 5.18796   1
  -5   4  -1 9.76741 6.24000   3
  -5   4  -1 7.22367 4.70471   7
  -5   4  -1 3.47734 6.54121   4
  -5   4  -1 3.73487 4.95586   2
  -5   4  -1 -1.1431 3.77061   6
   5  -4   1 6.29125 5.89846   2
   5  -4   1 10.6242 5.54414   7
   5  -4   1 9.57349 5.91004   3
   5  -4   1 6.47593 8.31834   5
   5  -4   1 9.41580 5.13494   1
   5  -4   1 12.7050 6.90357   6
   5  -4   1 9.41740 10.2204   4
  -6   4  -1 -5.1006 9.50742   5
  -6   4  -1 12.3308 6.45066   1
  -6   4  -1 1.35208 8.06746   4
  -6   4  -1 -0.7204 3.73216   6
  -6   4  -1 0.86076 5.24354   3
  -6   4  -1 2.00492 5.83444   2
  -6   4  -1 5.93214 5.56773   7
   6  -4   1 1.50207 4.27141   2
   6  -4   1 -1.0288 5.01791   3
   6  -4   1 1.57724 7.66717   5
   6  -4   1 0.39133 5.24744   6
   6  -4   1 0.19799 4.48504   1
   6  -4   1 -1.6330 4.67967   7
   6  -4   1 -5.6720 7.94673   4
  -7   4  -1 14.1272 8.11325   6
  -7   4  -1 32.1920 11.9591   3
  -7   4  -1 22.4645 22.1762   5
  -7   4  -1 24.5561 9.81633   1
  -7   4  -1 27.6387 11.7670   7
  -7   4  -1 20.0130 14.7497   4
  -7   4  -1 40.9650 15.5639   2
   7  -4   1 18.5421 9.59981   3
   7  -4   1 31.0844 10.4340   1
   7  -4   1 17.9601 9.83592   7
   7  -4   1 40.4191 19.4887   5
   7  -4   1 9.75531 8.57488   6
   7  -4   1 56.3137 18.0219   4
   7  -4   1 15.2046 9.55034   2
  -8   4  -1 20.8934 12.9025   7
  -8   4  -1 15.9739 9.11404   1
  -8   4  -1 13.7760 8.62462   3
  -8   4  -1 19.1430 18.7869   4
   8  -4   1 41.4509 14.2401   7
   8  -4   1 24.0347 9.64713   1
   8  -4   1 34.5109 17.5746   4
   8  -4   1 24.0927 14.2507   3
   8  -4   1 27.9324 18.3421   5
  -9   4  -1 -0.4141 7.37900   1
  -9   4  -1 1.51543 9.00220   7
   9  -4   1 20.9069 20.2067   4
   9  -4   1 10.7438 10.9275   1
   9  -4   1 6.87103 12.8328   7
   8   3  -1 -10.250 23.4906   5
   8   3  -1 -11.004 13.8271   4
   8   3  -1 -1.9540 8.64874   1
  -8  -3   1 -7.0551 8.35728   1
  -8  -3   1 -3.5712 8.94534   7
   7   3  -1 -9.5903 15.7128   4
   7   3  -1 -4.2579 14.6394   5
   7   3  -1 3.13920 8.11755   1
  -7  -3   1 -0.8585 6.78642   1
  -7  -3   1 2.78014 7.39070   7
  -7  -3   1 1.29015 7.82011   3
   6   3  -1 15.5303 8.52177   1
   6   3  -1 -0.4569 13.3046   5
   6   3  -1 16.4993 15.9354   4
  -6  -3   1 -1.2407 5.53929   1
  -6  -3   1 13.7903 10.9927   7
  -6  -3   1 0.45300 5.74928   3
   5   3  -1 -1.5713 10.4751   4
   5   3  -1 4.77326 4.95681   1
   5   3  -1 6.84052 5.86448   2
   5   3  -1 9.68484 13.2074   5
  -5  -3   1 6.02578 5.72938   3
  -5  -3   1 4.85025 4.67220   1
  -5  -3   1 0.91141 6.68865   7
   4   3  -1 7.56279 8.91766   4
   4   3  -1 3.56957 9.57108   5
   4   3  -1 1.75156 3.00745   6
   4   3  -1 0.67760 3.48672   2
  -4  -3   1 0.91833 2.58688   1
  -4  -3   1 -1.6731 2.07320   6
  -4  -3   1 -3.7256 3.43281   7
  -4  -3   1 0.16173 4.23285   3
   3   3  -1 72.9058 18.4057   5
   3   3  -1 88.4778 5.56938   6
   3   3  -1 104.536 20.9228   4
   3   3  -1 86.8298 8.04825   2
  -3  -3   1 78.9549 12.5505   3
  -3  -3   1 73.9559 12.5853   7
  -3  -3   1 90.3705 5.30672   6
  -3  -3   1 78.4464 12.3024   1
   2   3  -1 61.4469 15.1374   5
   2   3  -1 52.2650 4.81294   6
   2   3  -1 56.4981 7.38167   2
   2   3  -1 65.6922 14.9418   4
  -2  -3   1 58.2855 9.14747   1
  -2  -3   1 53.3140 8.87173   3
  -2  -3   1 62.3696 7.22598   2
  -2  -3   1 28.5346 7.38304   7
  -2  -3   1 42.7035 3.40011   6
   1   3  -1 225.177 16.8427   4
   1   3  -1 199.166 11.5955   2
   1   3  -1 232.895 25.0670   5
   1   3  -1 213.720 9.32061   6
  -1  -3   1 207.437 12.5834   3
  -1  -3   1 208.669 11.2871   2
  -1  -3   1 217.319 12.9783   7
  -1  -3   1 225.799 11.8658   1
  -1  -3   1 214.582 9.34454   6
  -1  -3   1 205.720 9.11451   6
   0   3  -1 136.421 7.96268   7
   0   3  -1 133.143 9.31009   2
   0   3  -1 148.889 11.7509   4
   0   3  -1 138.628 19.3177   5
   0   3  -1 150.063 8.76840   6
   0   3  -1 151.188 8.75928   6
   0   3  -1 141.762 6.47294   1
   0  -3   1 132.164 8.43661   6
   0  -3   1 162.676 8.74035   7
   0  -3   1 143.161 6.59464   1
   0  -3   1 158.735 11.3321   4
   0  -3   1 158.239 9.04226   6
   0  -3   1 135.866 9.63187   2
   0  -3   1 156.036 9.91108   3
  -1   3  -1 -0.4834 2.34422   6
  -1   3  -1 -0.7200 0.62899   1
  -1   3  -1 0.38007 1.57781   7
  -1   3  -1 -3.4665 1.63576   4
   1  -3   1 1.36761 0.71541   1
   1  -3   1  0.0000 0.60144   1
   1  -3   1 -0.2051 1.11001   7
   1  -3   1 -5.0742 1.79811   4
   1  -3   1 0.47084 1.54230   3
   1  -3   1 0.34048 2.20662   6
  -2   3  -1 12.1697 5.33825   2
  -2   3  -1 13.1112 4.28874   6
  -2   3  -1 17.9980 4.23006   7
  -2   3  -1 17.6895 5.37223   3
  -2   3  -1 18.5681 6.58166   4
  -2   3  -1 13.4503 6.26567   5
  -2   3  -1 14.5759 3.11998   1
   2  -3   1 9.72864 3.85872   6
   2  -3   1 19.0821 3.65508   1
   2  -3   1 12.5153 5.59115   4
   2  -3   1 13.3116 2.87042   1
   2  -3   1 7.22429 2.64202   7
   2  -3   1 10.3203 3.98421   3
  -3   3  -1 10.4808 7.53117   5
  -3   3  -1 10.4492 4.96354   3
  -3   3  -1 6.47384 3.33245   7
  -3   3  -1 12.6550 6.66408   4
  -3   3  -1 9.92096 5.27718   2
  -3   3  -1 14.5166 5.55618   6
  -3   3  -1 14.2008 4.13239   1
   3  -3   1 16.1812 4.70810   7
   3  -3   1 8.48554 4.17326   6
   3  -3   1 16.5499 4.50100   1
   3  -3   1 13.5205 5.15587   3
  -4   3  -1 -1.8138 4.18682   4
  -4   3  -1 3.19327 4.18804   2
  -4   3  -1 0.96344 5.00676   5
  -4   3  -1 0.50089 3.35405   7
  -4   3  -1 -3.9692 2.60473   3
  -4   3  -1 5.11515 4.55948   6
  -4   3  -1 -0.9452 2.41630   1
   4  -3   1 1.99839 3.09524   2
   4  -3   1 -3.0838 3.03344   6
   4  -3   1 0.57765 3.34615   3
   4  -3   1 2.06114 3.09801   7
   4  -3   1 0.36350 4.99976   5
   4  -3   1 -0.9010 2.46425   1
   4  -3   1 1.02227 4.74479   4
  -5   3  -1 5.65966 10.4999   5
  -5   3  -1 13.9113 6.30280   6
  -5   3  -1 12.8234 8.66004   4
  -5   3  -1 14.6884 7.00066   7
  -5   3  -1 20.8145 7.00841   1
  -5   3  -1 5.82877 4.59701   2
  -5   3  -1 0.86178 4.19651   3
   5  -3   1 4.40256 4.60815   6
   5  -3   1 17.7020 11.4691   4
   5  -3   1 3.33407 4.67162   2
   5  -3   1 4.28087 6.22779   5
   5  -3   1 18.1123 6.81748   1
   5  -3   1 -2.9462 4.04353   3
   5  -3   1 12.3957 6.03868   7
  -6   3  -1 -0.7292 4.19419   6
  -6   3  -1 1.83121 4.47804   3
  -6   3  -1 1.27703 9.49008   4
  -6   3  -1 0.31933 4.62996   1
  -6   3  -1 2.16837 5.34753   7
  -6   3  -1 -3.6367 4.84912   2
  -6   3  -1 3.61120 12.3315   5
   6  -3   1 1.37512 4.81231   6
   6  -3   1 3.39036 8.37053   5
   6  -3   1 1.71449 5.53380   7
   6  -3   1 4.29637 5.53544   2
   6  -3   1 2.25653 6.40616   3
   6  -3   1 1.21539 9.37715   4
   6  -3   1 -2.1012 4.81358   1
  -7   3  -1 -4.4079 9.83472   4
  -7   3  -1 -0.8129 6.16876   7
  -7   3  -1 0.65487 7.46635   2
  -7   3  -1 6.85011 6.83797   1
  -7   3  -1 -4.6970 4.57137   6
  -7   3  -1 -7.5711 6.03450   3
   7  -3   1 -4.0665 5.06586   7
   7  -3   1 0.02497 6.77826   3
   7  -3   1 4.17601 7.49695   6
   7  -3   1 5.47435 10.0619   4
   7  -3   1 -0.8451 6.03295   1
   7  -3   1 1.51978 6.48219   2
   7  -3   1 5.62046 11.0561   5
  -8   3  -1 -5.5588 7.24506   7
  -8   3  -1 -1.2480 6.73867   3
  -8   3  -1 5.83448 7.33725   1
   8  -3   1 9.70535 7.90170   1
   8  -3   1 9.19978 11.7387   4
   8  -3   1 10.5148 8.50580   7
   8  -3   1 4.28359 16.2094   5
   8  -3   1 6.73282 10.7010   3
  -9   3  -1 -1.3367 5.77609   1
  -9   3  -1 -1.2797 10.8378   7
   9  -3   1 -1.0655 12.2699   7
   9  -3   1 9.08695 20.1736   4
   9  -3   1 -8.0102 9.40924   1
   8   2  -1 -22.301 13.9106   5
   8   2  -1 -5.6719 8.08594   1
   8   2  -1 18.8462 19.1122   4
  -8  -2   1 1.67039 7.77677   1
  -8  -2   1 10.4753 11.5398   7
   7   2  -1 1.98449 12.7342   5
   7   2  -1 22.0626 17.7569   4
   7   2  -1 2.95236 5.41665   1
  -7  -2   1 0.81723 7.23239   3
  -7  -2   1 6.47949 7.68961   1
  -7  -2   1 10.8933 10.8194   7
   6   2  -1 4.50828 6.07645   1
   6   2  -1 10.6562 14.2731   5
   6   2  -1 38.3502 20.2295   4
  -6  -2   1 3.50036 7.06957   1
  -6  -2   1 10.8341 8.57530   3
  -6  -2   1 35.1668 13.2654   7
   5   2  -1 -3.5137 5.85408   4
   5   2  -1 2.28078 3.76430   6
   5   2  -1 -8.4005 8.39865   5
   5   2  -1 1.66209 3.63123   2
  -5  -2   1 0.13378 2.79177   6
  -5  -2   1 2.46403 4.37026   7
  -5  -2   1 1.93414 3.46406   1
  -5  -2   1 -0.9054 4.28327   3
   4   2  -1 77.5068 20.1694   5
   4   2  -1 59.4572 6.94713   6
   4   2  -1 83.8399 10.5019   2
   4   2  -1 82.0106 21.0248   4
  -4  -2   1 62.7428 7.01089   6
  -4  -2   1 70.6971 12.7960   1
  -4  -2   1 73.8305 13.7895   7
  -4  -2   1 58.8419 11.5813   3
   3   2  -1 65.7305 8.45344   2
   3   2  -1 49.1375 14.1667   5
   3   2  -1 51.2541 4.11560   6
   3   2  -1 76.3062 17.9945   4
  -3  -2   1 56.2621 4.38124   6
  -3  -2   1 55.7809 10.4152   7
  -3  -2   1 35.4809 8.06377   1
  -3  -2   1 63.8649 10.4184   3
   2   2  -1 203.240 20.4813   5
   2   2  -1 190.921 6.42306   6
   2   2  -1 214.134 10.4014   2
   2   2  -1 182.211 16.5298   4
  -2  -2   1 160.901 12.0215   1
  -2  -2   1 177.104 12.8036   7
  -2  -2   1 179.761 6.23150   6
  -2  -2   1 170.860 11.5951   3
  -2  -2   1 177.784 10.1410   2
   1   2  -1 743.533 33.7394   5
   1   2  -1 686.720 21.3406   2
   1   2  -1 756.520 33.2556   4
   1   2  -1 672.947 22.7024   3
   1   2  -1 720.943 18.2319   6
   1   2  -1 735.145 28.5095   4
   1   2  -1 682.131 22.8039   1
  -1  -2   1 679.353 18.0517   6
  -1  -2   1 734.857 18.1644   6
  -1  -2   1 697.018 21.2528   2
  -1  -2   1 690.300 23.8662   7
  -1  -2   1 670.591 23.0549   3
  -1  -2   1 746.298 33.4938   4
  -1  -2   1 714.752 23.3056   1
   0   2  -1 -1.8188 0.65754   7
   0   2  -1 -2.3677 2.46285   4
   0   2  -1 1.62576 3.76023   5
   0   2  -1 -2.6276 1.69269   2
   0   2  -1 -1.6473 1.31342   3
   0   2  -1 -0.5047 1.10122   6
   0   2  -1 -0.8979 0.65016   1
   0  -2   1 -1.6581 1.56780   2
   0  -2   1 -2.1104 1.12448   6
   0  -2   1 -0.3584 1.03992   3
   0  -2   1 1.62592 2.30425   4
   0  -2   1 -1.4805 0.64804   1
   0  -2   1 -0.0494 1.00529   7
   0  -2   1 -0.5542 1.19252   6
   0  -2   1 -1.9239 4.38750   5
  -1   2  -1 1290.96 36.6608   3
  -1   2  -1 1254.26 36.1012   6
  -1   2  -1 1252.68 35.4690   4
  -1   2  -1 1300.77 32.9072   7
  -1   2  -1 1257.52 30.1166   1
  -1   2  -1 1229.05 35.6723   3
  -1   2  -1 1266.67 42.3475   5
  -1   2  -1 1261.60 36.2522   2
   1  -2   1 1318.56 33.3839   7
   1  -2   1 1303.73 35.4120   4
   1  -2   1 1275.71 36.0824   3
   1  -2   1 1282.44 35.9688   2
   1  -2   1 1223.69 35.8818   3
   1  -2   1 1250.04 30.3500   1
   1  -2   1 1278.13 29.7945   1
   1  -2   1 1283.44 32.6571   7
   1  -2   1 1335.14 41.6880   5
  -2   2  -1 833.610 29.0168   6
  -2   2  -1 806.749 30.0438   2
  -2   2  -1 853.762 40.3029   5
  -2   2  -1 810.134 33.2103   4
  -2   2  -1 841.242 25.7171   1
  -2   2  -1 820.468 29.8917   3
  -2   2  -1 833.058 27.3963   7
   2  -2   1 768.123 33.1723   4
   2  -2   1 833.232 26.4004   7
   2  -2   1 794.535 29.0905   3
   2  -2   1 907.897 25.6375   1
  -3   2  -1 325.112 28.4105   5
  -3   2  -1 344.863 19.9655   3
  -3   2  -1 352.022 17.7209   1
  -3   2  -1 335.241 18.2074   7
  -3   2  -1 392.063 21.1415   2
  -3   2  -1 347.291 18.7758   6
  -3   2  -1 340.006 24.3986   4
   3  -2   1 349.294 24.5897   4
   3  -2   1 335.362 16.7356   1
   3  -2   1 374.733 30.2445   5
   3  -2   1 365.206 18.2085   7
  -4   2  -1 1.95224 3.70971   3
  -4   2  -1 14.2652 5.65630   6
  -4   2  -1 14.8266 8.40528   4
  -4   2  -1 13.4701 6.32837   2
  -4   2  -1 16.1784 5.63679   1
  -4   2  -1 24.4447 7.17797   7
  -4   2  -1 30.8420 13.1355   5
   4  -2   1 14.6833 6.83166   2
   4  -2   1 23.1921 10.9760   4
   4  -2   1 9.88667 4.84509   1
   4  -2   1 11.9247 8.66351   5
  -5   2  -1 1.69962 5.06663   2
  -5   2  -1 1.27345 7.74037   4
  -5   2  -1 0.95382 4.38298   3
  -5   2  -1 0.91768 3.98724   6
  -5   2  -1 3.60210 9.12145   5
  -5   2  -1 5.38915 4.93172   1
  -5   2  -1 5.06567 5.31385   7
   5  -2   1 4.72086 5.24519   1
   5  -2   1 3.53907 5.92726   5
   5  -2   1 4.23571 8.09706   4
   5  -2   1 4.55728 4.89540   2
  -6   2  -1 38.5126 11.9154   7
  -6   2  -1 27.5755 9.46094   6
  -6   2  -1 27.7991 9.75326   3
  -6   2  -1 48.7221 12.4907   1
  -6   2  -1 46.9244 12.9423   2
  -6   2  -1 54.4143 20.1535   4
   6  -2   1 52.2396 11.8119   1
   6  -2   1 59.9991 20.6132   4
   6  -2   1 39.5664 10.4572   6
   6  -2   1 36.1886 17.2178   5
   6  -2   1 46.7598 12.4080   2
  -7   2  -1 8.30189 7.15136   7
  -7   2  -1 18.0723 9.40200   6
  -7   2  -1 10.1103 7.97948   1
  -7   2  -1 12.5797 9.57896   3
   7  -2   1 15.0573 10.0826   6
   7  -2   1 13.6023 8.95135   1
   7  -2   1 5.86536 13.4345   2
   7  -2   1 5.86201 12.0530   5
   7  -2   1 18.6402 14.3602   4
  -8   2  -1 -4.2335 8.01489   3
  -8   2  -1 2.26011 7.39201   1
  -8   2  -1 -1.5492 7.71970   7
   8  -2   1 7.02313 14.0480   4
   8  -2   1 2.78887 18.7305   5
   8  -2   1 4.04225 7.48054   1
   8  -2   1 -13.575 6.79927   7
  -9   2  -1 4.60214 9.67062   1
  -9   2  -1 -11.144 8.38233   7
   9  -2   1 7.54271 23.3037   4
   9  -2   1 5.03083 14.5597   7
   9  -2   1 -3.2488 11.1043   1
   9   1  -1 -3.6821 9.30877   1
   9   1  -1 -6.6029 22.9093   5
   9   1  -1 8.13776 22.5168   4
  -9  -1   1 -0.5031 11.9784   7
  -9  -1   1 -7.4645 8.92022   1
   8   1  -1 -10.411 13.8860   5
   8   1  -1 5.36384 11.7650   4
   8   1  -1 10.1866 8.40615   1
  -8  -1   1 4.84689 6.85365   1
  -8  -1   1 -15.289 8.35614   7
   7   1  -1 9.70557 15.0065   5
   7   1  -1 10.0193 8.54881   1
   7   1  -1 22.8052 15.6519   4
  -7  -1   1 6.46248 7.29549   3
  -7  -1   1 5.42074 7.89679   7
  -7  -1   1 9.62577 8.25482   1
   6   1  -1 3.04931 11.1340   4
   6   1  -1 4.63525 10.1898   5
   6   1  -1 12.7072 7.30853   1
   6   1  -1 6.41064 6.29079   2
  -6  -1   1 10.6426 7.06797   3
  -6  -1   1 10.6040 8.03088   7
  -6  -1   1 5.81113 4.96265   1
   5   1  -1 17.0079 11.5957   4
   5   1  -1 15.0430 10.9630   5
   5   1  -1 4.79223 4.04032   6
   5   1  -1 7.38487 5.03847   2
  -5  -1   1 17.6705 8.22626   7
  -5  -1   1 22.7750 14.5527   4
  -5  -1   1 8.30106 4.25500   6
  -5  -1   1 15.9764 7.53452   3
  -5  -1   1 18.4071 7.54307   1
   4   1  -1 1.94566 2.95518   6
   4   1  -1 6.99562 4.26331   2
   4   1  -1 2.52118 5.44945   4
   4   1  -1 0.82760 3.53755   6
   4   1  -1 4.50376 6.46135   5
  -4  -1   1 5.40867 6.66617   4
  -4  -1   1 7.94252 4.56182   1
  -4  -1   1 -6.1619 3.32598   7
  -4  -1   1 2.54576 2.57332   6
  -4  -1   1 6.50206 4.06160   3
   3   1  -1 30.4394 10.7570   5
   3   1  -1 34.0809 11.6095   4
   3   1  -1 48.0753 5.28330   6
   3   1  -1 29.5642 6.26321   2
  -3  -1   1 44.3048 8.87594   1
  -3  -1   1 34.9642 12.2401   4
  -3  -1   1 37.1875 7.76908   3
  -3  -1   1 23.3358 6.41729   7
  -3  -1   1 40.0847 4.85422   6
   2   1  -1 -8.4771 4.22435   4
   2   1  -1 3.31733 2.35214   2
   2   1  -1 3.82608 2.44222   3
   2   1  -1 2.73542 1.38076   6
   2   1  -1 3.46861 4.56539   5
  -2  -1   1 0.63188 1.94789   7
  -2  -1   1 -0.8692 1.81008   3
  -2  -1   1 2.67083 1.23795   6
  -2  -1   1 3.35452 4.71126   4
  -2  -1   1 1.70376 2.14844   1
  -2  -1   1 -0.8693 1.65344   2
   1   1  -1 3328.99 85.0995   4
   1   1  -1 3315.99 84.7463   4
   1   1  -1 3385.72 78.2708   1
   1   1  -1 3354.67 78.0451   7
   1   1  -1 3320.14 89.2688   5
   1   1  -1 3284.68 76.3235   2
   1   1  -1 3232.31 75.8606   3
  -1  -1   1 3363.43 78.3144   7
  -1  -1   1 3404.57 76.6278   3
  -1  -1   1 3360.66 76.5266   2
  -1  -1   1 3407.14 78.5289   1
  -1  -1   1 3406.76 85.1870   4
  -1  -1   1 3326.59 85.1619   4
   0   1  -1 877.152 20.6268   4
   0   1  -1 859.565 23.0755   2
   0   1  -1 884.354 22.1210   6
   0   1  -1 857.924 20.8191   4
   0   1  -1 882.182 20.3984   1
   0   1  -1 782.127 26.3377   5
   0   1  -1 879.673 22.6604   3
   0  -1   1 912.335 20.6126   1
   0  -1   1 863.393 22.0356   6
   0  -1   1 881.456 22.7137   3
   0  -1   1 873.676 20.8828   4
   0  -1   1 881.470 21.7752   7
   0  -1   1 777.272 26.2477   5
  -1   1  -1 42.1438 6.81932   5
  -1   1  -1 52.1157 5.71620   6
  -1   1  -1 47.4462 5.19648   7
  -1   1  -1 49.3791 3.72206   1
  -1   1  -1 47.1583 5.41493   2
  -1   1  -1 50.8078 5.15400   7
  -1   1  -1 49.9278 5.07186   4
  -1   1  -1 46.2766 3.57631   1
  -1   1  -1 46.8920 5.98247   3
   1  -1   1 53.7202 4.74490   1
   1  -1   1 48.6762 5.24016   4
   1  -1   1 49.4022 3.53261   1
   1  -1   1 48.7801 4.34272   2
   1  -1   1 54.2425 6.40603   3
   1  -1   1 50.4063 5.46303   7
   1  -1   1 49.5174 5.04946   7
   1  -1   1 51.1587 5.61832   6
   1  -1   1 44.1765 5.00185   4
   1  -1   1 48.6280 6.17853   5
  -2   1  -1 489.047 28.3540   5
  -2   1  -1 415.474 18.6198   7
  -2   1  -1 493.767 19.8528   2
  -2   1  -1 464.525 24.0865   4
  -2   1  -1 451.954 18.0773   1
  -2   1  -1 486.927 21.0517   3
  -2   1  -1 452.865 18.4912   6
   2  -1   1 439.683 27.1188   5
   2  -1   1 457.017 27.0419   5
   2  -1   1 436.932 18.1136   2
   2  -1   1 443.370 17.4051   1
   2  -1   1 436.094 23.6469   4
  -3   1  -1 318.663 19.7679   3
  -3   1  -1 353.968 19.2953   2
  -3   1  -1 404.068 19.7843   1
  -3   1  -1 385.896 30.6062   5
  -3   1  -1 381.207 20.1379   7
  -3   1  -1 371.982 26.0512   4
  -3   1  -1 363.340 18.3371   6
   3  -1   1 366.659 18.2718   1
   3  -1   1 385.357 19.6829   2
   3  -1   1 324.636 24.3849   4
   3  -1   1 364.505 29.4771   5
  -4   1  -1 137.708 14.8667   6
  -4   1  -1 112.451 14.6325   1
  -4   1  -1 81.1639 12.6907   7
  -4   1  -1 122.655 23.3224   4
  -4   1  -1 111.011 16.0017   3
  -4   1  -1 117.922 23.8541   5
  -4   1  -1 102.139 14.2580   2
   4  -1   1 99.0037 21.5705   5
   4  -1   1 146.165 25.1034   4
   4  -1   1 139.566 16.3696   2
   4  -1   1 102.556 13.0241   1
  -5   1  -1 0.00067 4.24125   1
  -5   1  -1 0.22271 4.82197   7
  -5   1  -1 4.51930 10.2799   4
  -5   1  -1 -1.4578 4.42026   2
  -5   1  -1 -0.2577 4.30868   3
  -5   1  -1 0.77554 3.58388   6
   5  -1   1 -1.5155 4.50607   1
   5  -1   1 0.80710 7.01746   5
   5  -1   1 4.40679 8.68394   4
   5  -1   1 -3.1495 3.70800   2
  -6   1  -1 -4.0039 4.45511   6
  -6   1  -1 8.53147 5.48836   1
  -6   1  -1 -2.3718 6.17221   3
  -6   1  -1 -4.4160 3.63233   7
   6  -1   1 -6.9253 5.77169   5
   6  -1   1 -0.5477 5.39986   2
   6  -1   1 3.42703 5.77939   6
   6  -1   1 -2.7067 3.16533   1
   6  -1   1 6.03268 9.39110   4
  -7   1  -1 1.63744 6.70631   3
  -7   1  -1 7.15305 8.13152   7
  -7   1  -1 4.36900 6.05956   1
   7  -1   1 4.38146 12.0633   5
   7  -1   1 -0.8560 6.29886   1
   7  -1   1 13.1541 15.6375   4
  -8   1  -1 -4.6004 8.58183   3
  -8   1  -1 7.57301 9.57460   7
  -8   1  -1 -2.8632 6.60268   1
   8  -1   1 -5.5350 14.7671   4
   8  -1   1 -0.7180 5.07673   1
   8  -1   1 -8.6177 14.2728   5
  -9   1  -1 3.57437 11.3524   7
  -9   1  -1 12.7443 10.7788   1
   9  -1   1 4.62561 12.7116   1
   9  -1   1 -3.6144 23.3855   4
   9  -1   1 -0.9149 15.5978   7
   9   0  -1 -1.4745 16.3722   4
   9   0  -1 11.5925 11.6244   1
   9   0  -1 -3.1645 21.2310   5
  -9   0   1 9.83858 9.73177   1
  -9   0   1 -10.254 9.98195   7
   8   0  -1 9.72101 13.6176   5
   8   0  -1 -3.3863 12.9057   4
   8   0  -1 9.45376 8.44643   1
  -8   0   1 -5.1411 7.98585   1
  -8   0   1 7.75848 9.55534   7
   7   0  -1 -2.6779 6.13862   1
   7   0  -1 2.21587 8.71433   4
   7   0  -1 5.48564 10.4605   5
  -7   0   1 -8.7126 5.14495   1
  -7   0   1 4.26558 6.97734   3
  -7   0   1 -15.782 10.4078   4
  -7   0   1 4.20123 5.18877   7
   6   0  -1 10.9760 11.6538   4
   6   0  -1 2.30544 5.66142   2
   6   0  -1 7.00268 10.0521   5
   6   0  -1 -0.2776 5.86480   6
  -6   0   1 -2.6324 4.72568   1
  -6   0   1 7.63018 7.66663   7
  -6   0   1 6.91821 5.08687   6
  -6   0   1 7.56832 11.1771   4
  -6   0   1 2.04409 5.38069   3
   5   0  -1 1.61883 3.95035   2
   5   0  -1 4.42374 3.74752   6
   5   0  -1 -4.5419 6.55424   4
   5   0  -1 6.37555 7.69575   5
  -5   0   1 -3.1342 4.45992   1
  -5   0   1 -1.3544 7.95273   4
  -5   0   1 1.67885 5.79245   7
  -5   0   1 6.21262 4.39511   3
  -5   0   1 2.70138 3.09515   6
   4   0  -1 41.6635 6.58004   6
   4   0  -1 50.3283 10.1752   2
   4   0  -1 39.4701 14.1224   5
   4   0  -1 54.6397 16.3995   4
  -4   0   1 55.2714 10.7803   7
  -4   0   1 48.6009 7.30355   6
  -4   0   1 49.4823 15.7330   4
  -4   0   1 35.1993 8.29822   1
  -4   0   1 31.3017 7.94021   3
   3   0  -1 -3.4728 5.05046   4
   3   0  -1 0.09695 2.16842   6
   3   0  -1 0.55168 3.75927   5
   3   0  -1 0.32781 2.75589   2
   3   0  -1 0.30720 1.95188   6
  -3   0   1 0.32363 4.56091   4
  -3   0   1 2.29780 3.15688   1
  -3   0   1 3.04182 3.03055   3
  -3   0   1 0.06996 1.91284   6
  -3   0   1 -2.5444 2.41708   7
   2   0  -1 787.256 21.7405   6
   2   0  -1 767.542 26.8589   2
   2   0  -1 788.815 24.1721   3
   2   0  -1 687.343 34.1119   4
   2   0  -1 778.613 26.8558   2
   2   0  -1 770.807 21.9084   6
   2   0  -1 758.397 39.2293   5
  -2   0   1 799.211 26.4315   7
  -2   0   1 818.353 27.3193   2
  -2   0   1 776.052 26.9954   1
  -2   0   1 803.115 24.4631   3
  -2   0   1 820.453 41.0938   5
  -2   0   1 818.098 22.1251   6
  -2   0   1 776.690 35.0765   4
   1   0  -1 74.8163 3.40068   3
   1   0  -1 76.6075 5.40711   2
   1   0  -1 69.1809 3.53510   6
   1   0  -1 81.8487 8.96612   5
   1   0  -1 64.4825 4.82586   1
   1   0  -1 77.8267 4.72462   7
  -1   0   1 72.4152 7.20378   4
  -1   0   1 79.1174 4.77808   7
  -1   0   1 73.5365 3.70254   6
  -1   0   1 77.7394 5.67227   2
  -1   0   1 71.2863 4.96648   1
  -1   0   1 75.1879 3.54130   3
  -1   0   1 79.7973 9.12903   5
   0   0  -1 -3.3963 0.31992   6
   0   0  -1 -3.2453 0.46547   2
   0   0  -1 -1.3590 0.76081   7
   0   0  -1 -1.1681 0.79890   4
   0   0  -1 -2.0663 0.61181   3
   0   0   1 -2.9101 0.28226   6
   0   0   1 -0.0183 0.99344   7
   0   0   1 -2.9189 0.29837   7
   0   0   1 2.72015 1.39453   2
   0   0   1 -3.1342 0.34987   1
   0   0   1 -1.7584 0.64337   4
   0   0   1 0.15412 1.15909   3
  -1   0  -1 -1.1745 1.50113   1
  -1   0  -1 -5.1118 1.54808   5
  -1   0  -1 -5.0465 1.23516   1
  -1   0  -1 -5.4912 1.05396   2
  -1   0  -1 -5.4725 1.93247   4
  -1   0  -1 -3.7428 2.11794   3
  -1   0  -1 -4.1639 1.51104   6
  -1   0  -1 -2.1648 1.75993   7
   1   0   1 -5.7190 2.17608   4
   1   0   1 -2.0473 1.60989   1
   1   0   1 -5.2909 1.48447   5
   1   0   1 -2.3595 1.35523   2
   1   0   1 -5.6894 1.48589   7
   1   0   1 -2.2524 1.54429   1
   1   0   1 -0.3443 3.24503   4
   1   0   1 -2.9887 1.64622   6
   1   0   1 -3.1266 1.82512   3
   1   0   1 -2.7775 2.10637   5
  -2   0  -1 9999.99 244.991   5
  -2   0  -1 9851.19 217.719   7
  -2   0  -1 9375.48 211.938   6
  -2   0  -1 9987.95 227.687   4
  -2   0  -1 9630.38 212.227   2
  -2   0  -1 9771.39 215.239   1
  -2   0  -1 9310.30 218.335   3
   2   0   1 9539.97 230.764   5
   2   0   1 9757.43 210.779   2
   2   0   1 9447.41 233.158   5
   2   0   1 9524.39 215.191   6
   2   0   1 9393.09 225.569   4
   2   0   1 9380.55 213.467   1
  -3   0  -1 744.182 32.9401   3
  -3   0  -1 786.013 32.7612   7
  -3   0  -1 821.037 29.4344   2
  -3   0  -1 801.494 41.1275   4
  -3   0  -1 752.372 30.7705   1
  -3   0  -1 785.442 27.9259   6
   3   0   1 758.848 39.5564   4
   3   0   1 746.192 28.2176   2
   3   0   1 812.382 44.2297   5
   3   0   1 784.427 30.0725   1
  -4   0  -1 710.132 34.9716   7
  -4   0  -1 762.168 30.3655   6
  -4   0  -1 736.605 35.9122   3
  -4   0  -1 776.153 31.7377   2
  -4   0  -1 737.414 33.8702   1
   4   0   1 747.404 31.2294   2
   4   0   1 771.370 32.9722   1
   4   0   1 803.236 45.8316   4
   4   0   1 785.926 49.7405   5
  -5   0  -1 -5.5179 4.01061   1
  -5   0  -1 -4.7631 4.40339   7
  -5   0  -1 2.01486 3.91114   6
  -5   0  -1 0.30788 4.68654   3
   5   0   1 1.16958 4.57050   1
   5   0   1 0.06237 3.41011   2
   5   0   1 -5.0493 6.79692   5
   5   0   1 8.86219 10.5343   4
  -6   0  -1 52.4840 11.3511   6
  -6   0  -1 53.1858 12.2856   1
  -6   0  -1 40.3263 12.2438   3
  -6   0  -1 54.4013 14.1389   7
   6   0   1 72.5259 22.5517   5
   6   0   1 62.8357 23.5453   4
   6   0   1 61.8020 13.5500   1
  -7   0  -1 12.7383 9.89320   3
  -7   0  -1 -1.1709 5.43245   1
  -7   0  -1 16.3665 10.8465   7
   7   0   1 4.70071 14.4536   4
   7   0   1 0.01234 5.43026   1
   7   0   1 1.98269 11.8770   5
  -8   0  -1 1.81265 9.55311   7
  -8   0  -1 -4.5985 7.44810   1
  -8   0  -1 -4.4113 8.59511   3
   8   0   1 1.05404 26.8718   5
   8   0   1 1.15285 18.2942   4
   8   0   1 -1.3041 7.61345   1
   9  -1  -1 0.34378 9.47675   1
   9  -1  -1 -1.4311 15.8449   4
   9  -1  -1 5.92054 22.6135   5
  -9   1   1 -5.2774 9.63058   7
  -9   1   1 -8.6888 8.00267   1
   8  -1  -1 8.67931 7.00998   1
   8  -1  -1 7.75818 13.3331   5
   8  -1  -1 3.23286 12.6877   4
  -8   1   1 4.76392 10.6005   7
  -8   1   1 -5.0044 16.9169   4
  -8   1   1 10.2765 8.76555   1
   7  -1  -1 11.0159 8.94770   2
   7  -1  -1 5.89108 10.3834   4
   7  -1  -1 20.0361 9.97801   1
   7  -1  -1 11.6746 12.7666   5
  -7   1   1 20.6969 8.66510   1
  -7   1   1 36.5833 18.0316   4
  -7   1   1 1.67133 7.08917   7
  -7   1   1 9.56652 6.90530   3
   6  -1  -1 0.70954 7.43332   5
   6  -1  -1 1.70967 4.87639   2
   6  -1  -1 3.79577 9.43549   4
   6  -1  -1 5.71424 5.54707   6
  -6   1   1 -2.4063 3.96840   3
  -6   1   1 4.69861 5.20924   1
  -6   1   1 -0.6811 8.46105   4
  -6   1   1 1.68451 4.67609   6
  -6   1   1 0.82434 4.70294   7
   5  -1  -1 260.669 38.9055   4
   5  -1  -1 171.941 32.6316   5
   5  -1  -1 217.510 18.9158   2
  -5   1   1 255.287 25.0475   7
  -5   1   1 230.327 22.9080   3
  -5   1   1 178.668 13.9478   6
  -5   1   1 258.870 39.2460   4
  -5   1   1 252.020 24.7792   1
   4  -1  -1 27.5005 12.5935   4
   4  -1  -1 31.6682 8.68216   2
   4  -1  -1 39.3749 7.27566   6
   4  -1  -1 22.9554 11.4519   5
  -4   1   1 21.7998 11.0526   4
  -4   1   1 23.5392 6.94071   7
  -4   1   1 29.6766 13.3923   5
  -4   1   1 24.9296 7.58161   1
  -4   1   1 30.8149 7.53682   3
  -4   1   1 28.8728 6.08633   6
   3  -1  -1 48.6473 7.02916   6
   3  -1  -1 75.6515 11.7083   2
   3  -1  -1 64.5640 16.0937   5
  -3   1   1 49.0946 13.5398   4
  -3   1   1 56.0516 8.92763   1
  -3   1   1 60.6437 10.3076   2
  -3   1   1 59.0558 8.38384   3
  -3   1   1 77.9044 17.7064   5
  -3   1   1 76.0062 8.66782   6
  -3   1   1 74.3152 9.80419   7
   2  -1  -1 209.697 20.1109   5
   2  -1  -1 241.408 11.2257   7
   2  -1  -1 245.183 10.7987   3
   2  -1  -1 248.673 14.2230   2
   2  -1  -1 238.938 11.1712   6
   2  -1  -1 256.745 11.4564   6
  -2   1   1 236.332 17.6660   4
  -2   1   1 259.999 10.9272   3
  -2   1   1 217.627 11.9266   1
  -2   1   1 237.935 11.2511   7
  -2   1   1 235.750 11.0197   6
  -2   1   1 242.202 14.1608   2
  -2   1   1 225.373 20.6764   5
  -2   1   1 252.599 11.3163   6
   1  -1  -1 283.449 14.6299   4
   1  -1  -1 268.165 8.03846   7
   1  -1  -1 268.554 10.6511   6
   1  -1  -1 252.532 9.65694   1
   1  -1  -1 261.878 8.50303   3
   1  -1  -1 273.946 12.5272   2
  -1   1   1 273.875 8.58343   3
  -1   1   1 265.931 14.5356   4
  -1   1   1 270.368 12.5041   2
  -1   1   1 249.364 9.76529   1
  -1   1   1 274.583 17.5103   5
  -1   1   1 278.510 8.17392   7
  -1   1   1 269.453 10.7489   6
   0  -1  -1 1945.93 46.4292   1
   0  -1  -1 2112.90 47.6932   7
   0  -1  -1 2105.42 51.2094   5
   0  -1  -1 2067.20 48.3567   6
   0  -1  -1 2088.02 47.4176   2
   0  -1  -1 2062.46 49.3013   3
   0   1   1 2081.42 47.5803   2
   0   1   1 2075.04 48.4532   6
   0   1   1 2158.95 47.8694   7
   0   1   1 2115.41 50.9706   5
   0   1   1 2050.19 49.1993   3
   0   1   1 1980.40 46.5318   1
   0   1   1 1986.36 51.6598   4
  -1  -1  -1 175.571 8.32022   6
  -1  -1  -1 174.472 12.2754   5
  -1  -1  -1 207.601 15.4573   4
  -1  -1  -1 150.018 9.57449   7
  -1  -1  -1 171.066 8.95197   1
  -1  -1  -1 172.086 10.7566   3
   1   1   1 155.529 7.99171   6
   1   1   1 181.182 12.7082   4
   1   1   1 170.360 12.6508   5
   1   1   1 184.880 12.1204   3
   1   1   1 176.405 8.73648   1
  -2  -1  -1 754.306 22.1352   2
  -2  -1  -1 781.004 24.3371   6
  -2  -1  -1 706.696 29.0212   7
  -2  -1  -1 730.292 29.7878   3
  -2  -1  -1 814.685 28.3809   1
   2   1   1 714.100 24.0517   6
   2   1   1 782.140 36.1409   5
   2   1   1 740.537 21.9998   2
   2   1   1 750.424 26.7287   1
   2   1   1 773.557 21.3161   2
   2   1   1 777.251 34.9021   4
  -3  -1  -1 343.614 20.0308   1
  -3  -1  -1 373.717 16.7831   6
  -3  -1  -1 374.523 22.4439   3
  -3  -1  -1 329.677 21.3651   7
   3   1   1 350.175 19.3733   1
   3   1   1 354.537 28.5984   5
   3   1   1 380.234 16.4004   2
   3   1   1 321.141 26.0060   4
   3   1   1 372.677 15.4718   2
  -4  -1  -1 109.290 12.3174   6
  -4  -1  -1 109.594 15.5176   1
  -4  -1  -1 142.843 19.3908   3
  -4  -1  -1 134.274 18.7643   7
   4   1   1 116.523 22.2712   5
   4   1   1 137.950 10.9880   2
   4   1   1 131.483 24.8340   4
   4   1   1 136.073 16.0281   1
  -5  -1  -1 21.1010 8.95992   7
  -5  -1  -1 4.36584 5.86913   3
  -5  -1  -1 -1.4710 3.89611   6
  -5  -1  -1 -0.0757 4.45323   1
   5   1   1 2.84572 5.06556   1
   5   1   1 13.2869 13.8892   4
   5   1   1 -0.8598 7.68946   5
   5   1   1 0.70451 3.82464   2
  -6  -1  -1 6.88165 6.93759   1
  -6  -1  -1 2.24787 6.49662   7
  -6  -1  -1 -0.7891 6.29609   3
   6   1   1 8.11851 12.0867   5
   6   1   1 1.65741 6.07969   1
   6   1   1 -6.6647 11.9852   4
  -7  -1  -1 -1.1574 7.44906   1
  -7  -1  -1 -4.2671 7.75791   7
  -7  -1  -1 4.91060 8.76308   3
   7   1   1 -5.1798 12.1215   5
   7   1   1 -0.0893 5.17149   1
   7   1   1 -7.6848 13.9511   4
  -8  -1  -1 -16.170 9.07665   7
  -8  -1  -1 -2.1658 8.17951   1
  -8  -1  -1 4.64484 10.9898   3
   8   1   1 -0.2922 16.6790   4
   8   1   1 2.21801 9.01280   1
   9  -2  -1 24.5217 18.6714   4
   9  -2  -1 -8.4614 18.3543   5
   9  -2  -1 -4.9791 8.66732   1
  -9   2   1 2.78301 10.6092   1
  -9   2   1 3.52712 10.0851   7
   8  -2  -1 5.47025 11.0806   5
   8  -2  -1 15.0794 13.0924   4
   8  -2  -1 1.94053 7.18961   1
  -8   2   1 -3.5962 5.33399   1
  -8   2   1 -5.1349 6.61456   7
  -8   2   1 -3.1257 13.9337   4
   7  -2  -1 6.61858 7.78673   4
   7  -2  -1 -1.0345 6.20266   1
   7  -2  -1 -2.2635 8.35256   5
   7  -2  -1 -1.6609 5.03276   2
  -7   2   1 -2.7114 6.33204   3
  -7   2   1 -0.5111 6.20863   7
  -7   2   1 3.40338 5.88679   1
  -7   2   1 4.02522 10.3054   4
   6  -2  -1 11.4239 6.29945   6
   6  -2  -1 -0.1967 8.95093   4
   6  -2  -1 6.00640 9.04574   5
   6  -2  -1 -2.8234 3.87587   2
  -6   2   1 3.06934 4.48780   7
  -6   2   1 -0.3605 4.15993   1
  -6   2   1 1.99424 7.47540   4
  -6   2   1 0.07865 4.51487   3
  -6   2   1 -4.4973 2.78406   6
  -6   2   1 -4.0261 10.4316   5
   5  -2  -1 0.05182 4.38583   5
   5  -2  -1 2.36565 4.35939   2
   5  -2  -1 -2.9719 3.09221   6
   5  -2  -1 -3.0358 6.17789   4
  -5   2   1 -0.4478 6.66275   4
  -5   2   1 4.28898 8.75700   5
  -5   2   1 -1.0948 2.86929   7
  -5   2   1 1.43744 3.04888   6
  -5   2   1 -0.6354 4.08363   3
  -5   2   1 -0.1425 3.57124   1
   4  -2  -1 6.49098 4.53788   2
   4  -2  -1 0.19044 2.91270   5
   4  -2  -1 4.47343 3.85499   6
  -4   2   1 2.73094 3.74481   3
  -4   2   1 2.20323 2.80606   1
  -4   2   1 2.59735 3.57412   7
  -4   2   1 0.16734 2.45617   6
  -4   2   1 0.17834 3.38135   2
  -4   2   1 3.40389 6.57032   4
  -4   2   1 5.89994 7.47525   5
   3  -2  -1 65.2627 11.2615   2
   3  -2  -1 50.2153 7.26747   3
   3  -2  -1 56.1664 8.37523   6
   3  -2  -1 43.8222 13.0684   5
  -3   2   1 57.1698 10.9004   2
  -3   2   1 52.4857 7.44425   7
  -3   2   1 68.5077 9.37311   1
  -3   2   1 57.1940 8.31464   3
  -3   2   1 27.4619 6.20679   6
  -3   2   1 44.3676 13.1797   4
  -3   2   1 39.1785 12.7785   5
   2  -2  -1 770.434 22.2617   7
   2  -2  -1 787.806 23.8039   3
   2  -2  -1 768.815 29.6722   2
   2  -2  -1 751.793 23.6122   3
   2  -2  -1 751.080 24.1208   1
   2  -2  -1 784.367 26.3361   6
  -2   2   1 718.785 29.2576   2
  -2   2   1 803.040 24.7783   1
  -2   2   1 788.624 22.2940   7
  -2   2   1 780.665 23.5622   3
  -2   2   1 732.787 39.8853   5
  -2   2   1 783.069 23.8383   3
  -2   2   1 739.844 33.6793   4
   1  -2  -1 322.475 11.9102   3
   1  -2  -1 294.695 9.59263   1
   1  -2  -1 310.073 18.8352   5
   1  -2  -1 315.013 15.5510   4
   1  -2  -1 310.277 14.5807   2
   1  -2  -1 307.742 13.2889   6
   1  -2  -1 285.537 14.1018   2
  -1   2   1 306.498 11.7876   3
  -1   2   1 297.850 14.5122   2
  -1   2   1 301.474 14.2614   2
  -1   2   1 327.495 10.2103   1
  -1   2   1 318.126 16.0343   4
  -1   2   1 281.184 18.7457   5
   0  -2  -1 0.51737 1.33108   6
   0  -2  -1 -1.5369 2.69758   4
   0  -2  -1 2.88445 2.30931   3
   0  -2  -1 -1.1033 0.77181   1
   0  -2  -1 -0.8287 1.23134   2
   0  -2  -1 -0.6470 1.22877   7
   0  -2  -1 0.28111 3.89209   5
   0  -2  -1 -0.8688 0.97905   2
   0   2   1 -0.4287 0.87207   1
   0   2   1 -0.3580 1.43762   3
   0   2   1 1.61743 4.72498   4
   0   2   1 -1.6001 1.25836   7
   0   2   1 -0.5669 1.17302   6
   0   2   1 0.15290 1.35886   2
   0   2   1 -2.8231 2.45502   5
  -1  -2  -1 4460.08 109.394   3
  -1  -2  -1 4709.97 108.714   7
  -1  -2  -1 4551.43 116.931   5
  -1  -2  -1 4635.56 103.397   6
  -1  -2  -1 4594.70 105.263   1
   1   2   1 4330.53 118.012   5
   1   2   1 4507.40 104.205   1
   1   2   1 4565.76 103.211   6
   1   2   1 4383.79 115.341   4
  -2  -2  -1 86.4081 12.0953   3
  -2  -2  -1 75.7844 9.86886   1
  -2  -2  -1 60.6110 9.99816   7
  -2  -2  -1 85.1917 8.51245   6
   2   2   1 70.1412 8.90106   1
   2   2   1 75.0450 3.19366   2
   2   2   1 74.6884 13.8447   5
   2   2   1 84.8071 15.7579   4
   2   2   1 74.6587 3.25750   2
  -3  -2  -1 411.064 22.7241   1
  -3  -2  -1 400.598 18.0062   6
  -3  -2  -1 410.387 25.0344   3
  -3  -2  -1 393.540 24.2097   7
   3   2   1 407.503 14.2432   2
   3   2   1 435.386 14.5794   2
   3   2   1 452.623 33.6288   5
   3   2   1 400.879 30.2480   4
   3   2   1 418.573 21.8838   1
  -4  -2  -1 37.4838 7.36366   6
  -4  -2  -1 41.3011 10.5845   3
  -4  -2  -1 31.9935 8.33224   1
  -4  -2  -1 17.5789 7.69959   7
   4   2   1 33.7932 5.97303   2
   4   2   1 19.4647 6.98367   1
   4   2   1 16.4788 10.8096   5
   4   2   1 36.2934 16.1081   4
   4   2   1 24.7149 5.12120   2
  -5  -2  -1 86.2175 17.4813   3
  -5  -2  -1 130.682 15.0343   6
  -5  -2  -1 67.5234 15.6660   7
  -5  -2  -1 109.185 17.1853   1
   5   2   1 161.485 33.1123   4
   5   2   1 90.7538 15.2614   1
   5   2   1 114.847 25.6656   5
  -6  -2  -1 9.87005 7.99183   7
  -6  -2  -1 -3.6733 6.12865   1
  -6  -2  -1 -0.9191 6.97490   3
   6   2   1 1.25097 5.51832   1
   6   2   1 -1.1973 10.4570   5
   6   2   1 0.61519 10.5638   4
  -7  -2  -1 -3.7542 4.80875   1
  -7  -2  -1 8.96216 10.2377   3
  -7  -2  -1 -2.4209 7.94249   7
   7   2   1 5.21298 5.40241   1
   7   2   1 5.35805 18.6647   4
   7   2   1 5.95205 19.4781   5
  -8  -2  -1 -5.8174 9.64209   3
  -8  -2  -1 -2.1319 11.4656   7
  -8  -2  -1 2.01817 7.99189   1
   8   2   1 4.80813 7.78071   1
   8   2   1 -10.299 13.9604   4
   9  -3  -1 -4.6379 11.9674   5
   9  -3  -1 7.71706 14.1942   7
   9  -3  -1 16.4175 14.8737   4
   9  -3  -1 12.7708 10.5328   1
  -9   3   1 -3.9183 17.5266   4
  -9   3   1 -0.5505 10.2501   7
  -9   3   1 -7.9832 7.65041   1
   8  -3  -1 -7.5245 7.76827   2
   8  -3  -1 0.97790 10.8325   5
   8  -3  -1 24.3967 10.9994   4
   8  -3  -1 1.31876 7.53996   1
  -8   3   1 8.95428 14.8356   4
  -8   3   1 1.00257 7.56528   7
  -8   3   1 -6.3847 6.56829   1
   7  -3  -1 8.45626 11.1300   4
   7  -3  -1 9.04133 7.89992   3
   7  -3  -1 3.02633 5.82312   2
   7  -3  -1 -3.8899 7.02153   5
   7  -3  -1 -8.0341 6.64219   6
   7  -3  -1 -4.6845 5.94539   1
  -7   3   1 -0.2485 5.15364   1
  -7   3   1 -1.4086 10.1235   4
  -7   3   1 -0.8362 6.82988   7
  -7   3   1 1.42281 5.74785   6
  -7   3   1 -6.7062 15.8959   5
  -7   3   1 -5.1252 5.61792   3
   6  -3  -1 1.51677 8.83576   4
   6  -3  -1 1.74759 5.07726   6
   6  -3  -1 2.49924 8.82126   5
   6  -3  -1 2.78284 5.45739   2
   6  -3  -1 5.89282 5.86831   3
  -6   3   1 -4.3269 4.49793   3
  -6   3   1 -3.4585 6.64482   4
  -6   3   1 -2.8786 4.04375   6
  -6   3   1 -3.4701 3.52298   1
  -6   3   1 10.7727 14.6249   5
  -6   3   1 -1.8083 4.99526   7
   5  -3  -1 98.0995 24.5531   5
   5  -3  -1 102.605 13.6926   3
   5  -3  -1 87.7805 17.2937   2
  -5   3   1 113.756 25.3843   4
  -5   3   1 122.172 20.4540   2
  -5   3   1 94.1534 13.9999   3
  -5   3   1 107.062 15.0501   7
  -5   3   1 60.5064 11.3135   1
  -5   3   1 93.6379 26.5225   5
  -5   3   1 86.5825 13.3339   6
   4  -3  -1 28.4698 8.84859   2
   4  -3  -1 40.8748 7.88507   3
   4  -3  -1 27.1319 7.25496   6
   4  -3  -1 33.6579 13.8023   5
  -4   3   1 49.8351 15.1108   4
  -4   3   1 31.2210 14.3319   5
  -4   3   1 31.7921 6.72431   7
  -4   3   1 31.8977 7.20497   1
  -4   3   1 44.0363 8.48291   3
  -4   3   1 37.7108 8.19876   6
  -4   3   1 41.6592 10.7946   2
   3  -3  -1 4.34203 2.81160   6
   3  -3  -1 3.30194 2.81899   3
   3  -3  -1 2.32484 4.16691   2
  -3   3   1 9.79882 7.26806   5
  -3   3   1 13.5695 7.05571   4
  -3   3   1 9.20942 4.95562   2
  -3   3   1 8.27781 2.85388   1
  -3   3   1 9.65363 3.27956   3
  -3   3   1 10.1278 4.07150   6
  -3   3   1 11.2067 3.08769   7
   2  -3  -1 2.31810 1.57014   7
   2  -3  -1 0.70076 2.19585   3
   2  -3  -1 3.87477 2.06001   1
   2  -3  -1 4.31776 2.53403   3
   2  -3  -1 0.16566 1.99936   6
   2  -3  -1 3.01366 1.37579   7
   2  -3  -1 -0.2882 1.98734   2
  -2   3   1 2.96471 1.33883   7
  -2   3   1 3.30237 2.92422   3
  -2   3   1 5.07642 5.20983   4
  -2   3   1 0.57798 4.36468   5
  -2   3   1 -2.3240 1.82270   2
  -2   3   1 1.16501 1.65223   1
   1  -3  -1 1562.27 36.7908   1
   1  -3  -1 1634.32 45.3008   6
   1  -3  -1 1601.49 36.6086   7
   1  -3  -1 1599.71 46.6017   2
   1  -3  -1 1543.68 43.0134   3
  -1   3   1 1596.45 46.7180   2
  -1   3   1 1570.98 35.9772   7
  -1   3   1 1566.39 55.4618   5
  -1   3   1 1560.79 36.9354   1
  -1   3   1 1560.41 43.1989   3
  -1   3   1 1572.75 48.3092   4
   0  -3  -1 206.170 10.4436   2
   0  -3  -1 240.730 12.0112   6
   0  -3  -1 212.631 12.7805   3
   0  -3  -1 207.847 8.92983   1
   0  -3  -1 228.094 11.0524   7
   0   3   1 234.718 9.06498   1
   0   3   1 208.553 18.7514   5
   0   3   1 220.672 10.6695   7
   0   3   1 240.263 11.4488   2
   0   3   1 233.243 9.63347   1
   0   3   1 207.656 17.4925   4
  -1  -3  -1 106.577 5.27400   2
  -1  -3  -1 118.830 12.2605   7
  -1  -3  -1 104.102 12.2277   3
  -1  -3  -1 85.0716 6.79635   6
  -1  -3  -1 100.966 7.74593   1
   1   3   1 100.887 18.6324   5
   1   3   1 89.7383 8.75018   1
   1   3   1 100.195 4.99027   2
   1   3   1 130.492 19.4843   4
  -2  -3  -1 7.32482 3.25155   6
  -2  -3  -1 7.87220 4.67569   3
  -2  -3  -1 9.03733 4.82803   7
  -2  -3  -1 8.31624 3.84643   1
   2   3   1 1.09323 8.04293   5
   2   3   1 6.90110 3.21878   1
   2   3   1 17.7624 10.9727   4
  -3  -3  -1 141.430 18.2645   7
  -3  -3  -1 133.842 15.8190   1
  -3  -3  -1 101.602 16.7573   3
  -3  -3  -1 131.437 9.85865   6
   3   3   1 141.741 24.3563   5
   3   3   1 148.970 15.6357   1
   3   3   1 145.693 25.5466   4
  -4  -3  -1 23.5364 8.92074   3
  -4  -3  -1 10.0050 4.29333   6
  -4  -3  -1 17.5669 8.09904   7
  -4  -3  -1 7.28112 4.35636   1
   4   3   1 13.9660 12.9835   5
   4   3   1 14.1376 12.4641   4
   4   3   1 14.2730 5.88043   1
   4   3   1 21.7402 4.13732   2
  -5  -3  -1 1.84368 6.52633   3
  -5  -3  -1 -3.9428 4.90461   1
  -5  -3  -1 -6.9749 6.10929   7
   5   3   1 1.14585 5.71551   1
   5   3   1 -6.6211 11.4354   5
   5   3   1 -18.137 10.9000   4
  -6  -3  -1 -4.9145 6.67137   3
  -6  -3  -1 -1.7415 4.55347   1
  -6  -3  -1 2.78899 5.14072   7
   6   3   1 -8.4420 12.9513   5
   6   3   1 5.07801 15.7899   4
   6   3   1 4.44736 5.41893   1
  -7  -3  -1 10.0294 10.1373   7
  -7  -3  -1 2.13844 11.0795   3
  -7  -3  -1 1.73365 8.35499   1
   7   3   1 3.32232 8.36590   1
   7   3   1 -14.098 22.6309   5
   7   3   1 -7.1611 16.1798   4
  -8  -3  -1 -0.8502 8.69539   7
  -8  -3  -1 0.48373 9.57486   3
  -8  -3  -1 -3.2837 9.49371   1
   8   3   1 -3.1725 20.5362   4
   8   3   1 3.72797 7.63357   1
   9  -4  -1 38.9933 17.1773   4
   9  -4  -1 4.63085 8.93811   1
   9  -4  -1 8.73736 14.9020   5
   9  -4  -1 11.3889 12.3769   7
  -9   4   1 -3.7028 7.63085   1
  -9   4   1 5.70943 15.3140   4
  -9   4   1 1.85521 8.82129   7
   8  -4  -1 5.78541 11.2660   5
   8  -4  -1 4.83846 8.67841   2
   8  -4  -1 15.8769 9.65599   4
   8  -4  -1 12.1021 8.70578   1
   8  -4  -1 5.01635 7.97461   7
  -8   4   1 1.83131 7.82193   7
  -8   4   1 -4.1206 25.8840   5
  -8   4   1 4.90645 7.51486   1
  -8   4   1 0.06673 11.5975   4
   7  -4  -1 -0.9967 8.28991   5
   7  -4  -1 -1.0107 5.09819   7
   7  -4  -1 6.51377 7.15868   3
   7  -4  -1 4.24038 6.82254   6
   7  -4  -1 -0.5174 5.39377   2
   7  -4  -1 2.54761 9.46883   4
   7  -4  -1 -0.4163 6.60614   1
  -7   4   1 3.80316 5.70300   7
  -7   4   1 2.16617 8.60960   4
  -7   4   1 -2.5790 4.95157   6
  -7   4   1 2.39240 5.30553   1
  -7   4   1 7.48050 6.45464   3
  -7   4   1 8.06658 21.7727   5
   6  -4  -1 2.17028 9.09350   4
   6  -4  -1 11.7456 6.65303   3
   6  -4  -1 6.26309 5.94955   6
   6  -4  -1 1.31227 5.88782   2
   6  -4  -1 10.0051 11.1313   5
  -6   4   1 3.05589 6.04936   1
  -6   4   1 13.5344 8.69404   2
  -6   4   1 6.11818 5.66586   6
  -6   4   1 10.2535 5.77322   7
  -6   4   1 3.05839 12.9671   5
  -6   4   1 -0.2749 5.12541   3
  -6   4   1 4.50449 10.1993   4
   5  -4  -1 3.21333 6.70223   5
   5  -4  -1 -1.2418 2.34579   2
   5  -4  -1 0.52307 4.42179   6
   5  -4  -1 -0.3377 3.35023   7
   5  -4  -1 4.06520 4.22173   3
  -5   4   1 0.96100 3.61781   6
  -5   4   1 -0.2528 3.38304   7
  -5   4   1 2.45410 6.90991   4
  -5   4   1 2.49966 6.91970   5
  -5   4   1 2.66161 4.05636   3
  -5   4   1 -1.0099 3.46664   1
  -5   4   1 -1.0414 3.30982   2
   4  -4  -1 2.21571 4.43319   2
   4  -4  -1 3.54293 3.01313   3
   4  -4  -1 -0.1789 2.72053   6
   4  -4  -1 3.69594 2.59969   7
  -4   4   1 0.01908 2.47834   1
  -4   4   1 0.24552 2.34796   7
  -4   4   1 4.64627 3.95946   3
  -4   4   1 2.18598 3.33878   6
  -4   4   1 1.17203 4.41406   4
  -4   4   1 -0.5338 5.90958   5
  -4   4   1 0.57705 4.47435   2
   3  -4  -1 58.1785 6.08745   7
   3  -4  -1 56.3489 7.04966   7
   3  -4  -1 61.4797 10.1734   6
   3  -4  -1 46.2712 10.9113   2
   3  -4  -1 52.3274 8.30701   3
  -3   4   1 33.1191 12.0818   5
  -3   4   1 47.7450 5.82236   7
  -3   4   1 71.0240 15.6093   4
  -3   4   1 75.0849 13.2765   2
  -3   4   1 48.2770 6.72552   1
   2  -4  -1 159.682 12.6202   6
   2  -4  -1 185.154 7.40211   7
   2  -4  -1 185.813 6.92686   7
   2  -4  -1 167.009 7.76508   1
   2  -4  -1 159.690 11.3421   3
   2  -4  -1 186.586 14.7734   2
  -2   4   1 201.335 8.99322   1
  -2   4   1 175.937 14.4430   2
  -2   4   1 183.349 20.3073   5
  -2   4   1 170.287 6.86892   7
  -2   4   1 185.382 16.2449   4
   1  -4  -1 25.2513 2.93066   1
   1  -4  -1 12.6612 4.39152   6
   1  -4  -1 16.5932 4.77222   3
   1  -4  -1 20.0094 3.35556   7
  -1   4   1 25.9557 3.01849   1
  -1   4   1 27.4435 6.65301   2
  -1   4   1 22.7837 7.52701   4
  -1   4   1 19.8539 8.03267   5
  -1   4   1 32.4026 3.77976   7
   0  -4  -1 0.28604 2.23782   7
   0  -4  -1 -1.4055 1.88678   2
   0  -4  -1 -0.5669 1.92070   6
   0  -4  -1 -2.0936 1.93179   3
   0   4   1 -4.0553 4.77143   4
   0   4   1 -2.8922 6.32212   5
   0   4   1 0.62626 2.08041   2
   0   4   1 0.78097 1.39671   1
  -1  -4  -1 7.38139 4.06410   3
  -1  -4  -1 12.8795 4.84919   7
  -1  -4  -1 3.54691 2.93796   2
  -1  -4  -1 6.65990 3.14020   1
  -1  -4  -1 10.2854 3.52815   6
   1   4   1 8.38777 10.8414   4
   1   4   1 9.66539 3.24885   1
   1   4   1 -0.0425 10.1709   5
   1   4   1 4.93173 2.20224   2
  -2  -4  -1 99.7388 14.3819   7
  -2  -4  -1 100.661 12.0811   1
  -2  -4  -1 88.3850 13.9431   3
  -2  -4  -1 108.154 8.67674   6
   2   4   1 107.374 23.1040   5
   2   4   1 101.608 11.9621   1
   2   4   1 115.052 22.8317   4
  -3  -4  -1 8.06652 6.29267   3
  -3  -4  -1 9.32687 6.47906   7
  -3  -4  -1 2.77561 3.25026   6
  -3  -4  -1 1.01442 4.07079   1
   3   4   1 3.48393 4.07080   1
   3   4   1 22.8472 13.4312   4
   3   4   1 6.01019 13.1836   5
  -4  -4  -1 4.93648 5.73411   1
  -4  -4  -1 15.2296 7.88309   7
  -4  -4  -1 2.83880 3.77812   6
  -4  -4  -1 2.64763 7.08443   3
   4   4   1 2.67637 18.0750   5
   4   4   1 7.82974 12.7907   4
   4   4   1 1.27182 4.62325   1
  -5  -4  -1 9.64271 9.03138   7
  -5  -4  -1 19.9947 10.4104   3
  -5  -4  -1 40.3945 11.2942   1
   5   4   1 19.9504 7.47784   1
   5   4   1 53.7430 23.7636   5
   5   4   1 19.7049 21.0599   4
  -6  -4  -1 2.82005 7.97077   3
  -6  -4  -1 3.39581 8.53771   7
  -6  -4  -1 8.56167 6.75695   1
   6   4   1 5.38635 6.21009   1
   6   4   1 -9.7742 16.7181   4
   6   4   1 -17.209 19.1939   5
  -7  -4  -1 4.80632 8.30447   1
  -7  -4  -1 -12.227 7.72404   3
  -7  -4  -1 2.30235 9.85827   7
   7   4   1 4.84919 7.58528   1
   7   4   1 -33.122 26.0690   5
   7   4   1 -13.799 18.0195   4
   9  -5  -1 -6.7400 13.3524   2
   9  -5  -1 19.2120 21.1129   7
   9  -5  -1 5.67523 16.4967   5
   9  -5  -1 11.8072 8.92636   1
   9  -5  -1 41.2555 13.7721   4
  -9   5   1 3.84278 13.2840   4
  -9   5   1 0.91266 9.28477   1
   8  -5  -1 26.1571 11.2971   4
   8  -5  -1 4.81751 9.64764   7
   8  -5  -1 4.64722 12.3651   5
   8  -5  -1 10.8650 8.21074   1
   8  -5  -1 -5.3806 6.84037   2
   8  -5  -1 7.03849 12.0031   6
  -8   5   1 2.39210 6.47846   7
  -8   5   1 0.28782 26.7232   5
  -8   5   1 -4.1022 10.8019   4
  -8   5   1 2.11659 5.87856   1
   7  -5  -1 14.4734 7.34607   6
   7  -5  -1 5.85146 5.94318   7
   7  -5  -1 10.3855 8.77586   3
   7  -5  -1 43.0082 16.5405   4
   7  -5  -1 9.74884 9.28666   2
   7  -5  -1 23.0192 8.64030   1
   7  -5  -1 7.07941 11.9686   5
  -7   5   1 20.1971 23.7050   5
  -7   5   1 13.2176 8.58336   7
  -7   5   1 32.2994 10.5624   1
  -7   5   1 22.1965 9.50912   3
  -7   5   1 8.33000 9.53983   2
  -7   5   1 8.98859 11.3458   4
   6  -5  -1 -1.5822 4.44218   6
   6  -5  -1 -1.3807 5.43141   2
   6  -5  -1 0.10401 4.40606   7
   6  -5  -1 0.29242 4.34065   3
   6  -5  -1 -2.5622 7.74880   5
  -6   5   1 2.76220 7.87554   4
  -6   5   1 0.12909 4.25060   3
  -6   5   1 -4.0635 3.55001   1
  -6   5   1 -5.0758 4.23996   7
  -6   5   1 2.29378 6.85493   2
  -6   5   1 4.55138 14.0996   5
  -6   5   1 -0.2186 4.92218   6
   5  -5  -1 18.6311 6.90119   3
   5  -5  -1 35.5638 7.71457   7
   5  -5  -1 16.6839 7.77538   2
   5  -5  -1 45.3959 10.8713   6
  -5   5   1 17.9610 14.8003   5
  -5   5   1 36.1871 7.73740   7
  -5   5   1 23.0696 10.3741   2
  -5   5   1 30.1686 13.9176   4
  -5   5   1 34.8195 8.18297   1
  -5   5   1 48.7494 11.8339   6
   4  -5  -1 151.528 9.93395   7
   4  -5  -1 127.229 15.2092   3
   4  -5  -1 120.786 16.0383   6
   4  -5  -1 153.963 22.0019   2
  -4   5   1 150.806 11.6801   1
  -4   5   1 177.704 10.9081   7
  -4   5   1 195.160 29.6844   4
  -4   5   1 169.171 23.6481   2
  -4   5   1 177.812 33.4383   5
   3  -5  -1 -0.0772 3.60455   2
   3  -5  -1 2.57114 3.37472   7
   3  -5  -1 1.68290 4.03788   6
   3  -5  -1 4.53952 3.27560   3
   3  -5  -1 5.83206 2.35841   7
  -3   5   1 5.64073 5.70551   4
  -3   5   1 2.54603 6.29473   5
  -3   5   1 6.21669 2.62586   1
  -3   5   1 1.24048 3.77974   2
   2  -5  -1 39.4174 8.90627   6
   2  -5  -1 72.6055 10.0596   3
   2  -5  -1 64.8863 3.98785   1
   2  -5  -1 65.1648 4.53672   7
  -2   5   1 72.2192 12.9428   2
  -2   5   1 49.7755 3.82268   7
  -2   5   1 47.6714 13.2632   5
  -2   5   1 57.9380 12.4569   4
  -2   5   1 46.0303 4.85347   1
   1  -5  -1 53.3108 8.98523   3
   1  -5  -1 62.4003 6.89428   7
   1  -5  -1 63.9465 10.0887   6
   1  -5  -1 51.5024 3.84398   1
  -1   5   1 50.3002 12.8693   5
  -1   5   1 64.1396 12.4975   4
  -1   5   1 52.5945 9.52048   2
  -1   5   1 69.4380 6.70289   7
  -1   5   1 53.9221 3.94416   1
   0  -5  -1 229.825 14.7179   6
   0  -5  -1 258.844 14.9079   7
   0  -5  -1 261.316 17.7117   3
   0   5   1 272.086 11.3981   1
   0   5   1 270.115 21.1583   4
   0   5   1 256.554 24.0402   5
   0   5   1 283.804 15.5429   2
  -1  -5  -1 249.284 11.6332   2
  -1  -5  -1 253.159 18.6319   3
  -1  -5  -1 259.282 14.3921   1
  -1  -5  -1 260.597 14.6272   6
  -1  -5  -1 217.719 16.2368   7
   1   5   1 247.113 29.0247   5
   1   5   1 234.649 12.2031   2
   1   5   1 257.843 13.5808   1
   1   5   1 252.112 23.2459   4
  -2  -5  -1 8.04340 4.41250   3
  -2  -5  -1 6.08135 3.66678   1
  -2  -5  -1 4.48059 1.53920   2
  -2  -5  -1 -0.5536 4.24958   7
  -2  -5  -1 2.46118 2.85299   6
   2   5   1 7.91455 1.99028   2
   2   5   1 19.6930 16.9299   5
   2   5   1 -1.2901 1.54188   1
   2   5   1 8.71054 14.9649   4
  -3  -5  -1 18.1710 8.46755   3
  -3  -5  -1 16.1278 7.21637   1
  -3  -5  -1 2.18899 4.68523   7
  -3  -5  -1 9.49855 4.66426   6
   3   5   1 -0.2699 16.3001   4
   3   5   1 21.1679 7.08499   1
   3   5   1 23.9166 20.0685   5
  -4  -5  -1 5.93460 4.95177   6
  -4  -5  -1 3.47345 5.26931   7
  -4  -5  -1 8.63770 6.61568   3
  -4  -5  -1 24.7842 8.68578   1
   4   5   1 6.48208 23.7817   5
   4   5   1 17.6913 16.2815   4
   4   5   1 6.40566 5.32081   1
  -5  -5  -1 20.8718 10.4160   7
  -5  -5  -1 8.43215 7.28861   1
  -5  -5  -1 10.3982 10.2482   3
   5   5   1 24.6944 21.7945   4
   5   5   1 4.66835 6.39777   1
   5   5   1 17.2336 24.4868   5
  -6  -5  -1 -4.1234 7.75504   3
  -6  -5  -1 -2.8256 7.52352   1
  -6  -5  -1 -0.2269 6.48597   7
   6   5   1 8.30358 7.15122   1
   6   5   1 -0.0084 21.6603   4
   6   5   1 -44.659 19.7173   5
  -7  -5  -1 0.66467 12.1265   7
  -7  -5  -1 -0.6210 10.8348   3
  -7  -5  -1 3.57623 7.50998   1
   7   5   1 -37.196 17.2872   4
   7   5   1 8.09548 6.60101   1
   9  -6  -1 -9.7077 10.9147   2
   9  -6  -1 -1.1534 15.2310   5
   9  -6  -1 28.6385 12.9544   1
   9  -6  -1 49.4666 16.3163   4
  -9   6   1 7.30615 15.6285   4
  -9   6   1 13.7556 36.4218   5
  -9   6   1 14.5110 9.52293   1
   8  -6  -1 9.84449 9.27323   2
   8  -6  -1 1.22538 12.1623   5
   8  -6  -1 22.8413 10.7863   4
   8  -6  -1 5.00386 9.04753   7
   8  -6  -1 1.79068 9.72375   6
   8  -6  -1 0.95143 6.29499   1
  -8   6   1 8.47545 6.94810   1
  -8   6   1 6.82170 11.6888   7
  -8   6   1 -3.8201 7.84774   2
  -8   6   1 -1.4376 9.50222   4
  -8   6   1 18.7636 27.1097   5
   7  -6  -1 6.13255 9.95507   5
   7  -6  -1 -1.9380 5.89774   2
   7  -6  -1 0.63707 6.68724   3
   7  -6  -1 -4.1404 6.14357   6
   7  -6  -1 6.25862 6.63198   1
   7  -6  -1 -2.6736 5.53464   7
  -7   6   1 -1.0833 5.37830   7
  -7   6   1 3.76252 8.17887   2
  -7   6   1 -4.4419 8.49305   4
  -7   6   1 -2.6176 20.0070   5
  -7   6   1 6.87790 5.54436   1
   6  -6  -1 5.76222 6.07005   3
   6  -6  -1 20.7613 8.76144   6
   6  -6  -1 10.2047 7.60295   2
   6  -6  -1 6.84061 11.5131   5
   6  -6  -1 24.9893 7.90603   7
  -6   6   1 5.81686 4.88658   1
  -6   6   1 35.1004 13.0072   2
  -6   6   1 11.5467 10.1108   4
  -6   6   1 23.4731 22.6115   5
  -6   6   1 12.5201 6.38091   7
   5  -6  -1 44.1341 10.4581   3
   5  -6  -1 40.4799 10.2671   6
   5  -6  -1 26.5332 6.36429   7
   5  -6  -1 25.2304 10.6607   2
  -5   6   1 25.8122 16.9462   5
  -5   6   1 35.5143 7.71662   1
  -5   6   1 33.3867 12.0511   2
  -5   6   1 49.2585 17.1881   4
  -5   6   1 42.3003 7.91314   7
   4  -6  -1 180.943 10.4546   7
   4  -6  -1 170.794 20.5719   6
   4  -6  -1 162.462 23.2029   2
   4  -6  -1 213.223 16.7604   3
  -4   6   1 195.633 12.6584   1
  -4   6   1 170.977 33.1348   5
  -4   6   1 180.901 24.9191   2
  -4   6   1 201.443 30.3315   4
   3  -6  -1 119.896 14.8563   3
   3  -6  -1 136.601 7.84634   1
   3  -6  -1 138.203 8.63820   7
   3  -6  -1 144.618 7.62154   7
   3  -6  -1 155.137 19.0693   6
   3  -6  -1 127.033 19.1778   2
  -3   6   1 157.387 21.0965   2
  -3   6   1 115.844 24.0767   5
  -3   6   1 161.911 8.12473   7
  -3   6   1 141.210 8.55112   1
  -3   6   1 154.219 24.1660   4
   2  -6  -1 248.993 10.6566   7
   2  -6  -1 191.489 15.0523   3
   2  -6  -1 224.980 8.30055   1
   2  -6  -1 235.191 17.9600   6
  -2   6   1 213.845 18.7670   4
  -2   6   1 214.639 18.1882   2
  -2   6   1 217.949 8.94724   1
  -2   6   1 215.224 24.4286   5
  -2   6   1 224.326 9.46827   7
   1  -6  -1 176.189 17.7937   6
   1  -6  -1 181.434 18.6935   3
   1  -6  -1 158.925 8.14034   1
   1  -6  -1 156.505 10.3962   7
  -1   6   1 153.823 15.5673   4
  -1   6   1 160.360 18.1825   2
  -1   6   1 170.153 20.1092   5
  -1   6   1 166.522 7.75575   1
   0  -6  -1 -1.6914 2.74949   7
   0  -6  -1 -1.7123 2.41515   6
   0  -6  -1 0.20846 3.50820   3
   0   6   1 -0.2129 1.27653   1
   0   6   1 -0.7274 1.88356   2
   0   6   1 -3.5101 7.28461   4
   0   6   1 -1.3932 6.01668   5
  -1  -6  -1 36.1207 7.73509   6
  -1  -6  -1 41.5899 10.3656   3
  -1  -6  -1 39.2349 7.21722   1
  -1  -6  -1 36.8220 8.89747   7
   1   6   1 54.6900 19.2245   4
   1   6   1 51.3688 7.73149   1
   1   6   1 45.7205 7.41127   2
   1   6   1 35.3987 16.1670   5
  -2  -6  -1 0.82785 3.51582   1
  -2  -6  -1 -1.6379 3.35984   3
  -2  -6  -1 -1.8824 2.50803   6
  -2  -6  -1 0.03429 1.82385   2
  -2  -6  -1 -0.4828 4.29693   7
   2   6   1 -3.4133 10.5511   4
   2   6   1 2.37800 2.20772   2
   2   6   1 -2.0664 2.34980   1
   2   6   1 7.82025 18.5893   5
  -3  -6  -1 27.9201 8.56043   1
  -3  -6  -1 11.9105 7.72572   3
  -3  -6  -1 16.7219 8.47971   7
  -3  -6  -1 12.4996 5.40674   6
   3   6   1 27.4638 17.9505   4
   3   6   1 12.5395 5.97333   1
   3   6   1 4.03601 22.3425   5
  -4  -6  -1 27.6055 11.8557   7
  -4  -6  -1 33.4265 12.2742   3
  -4  -6  -1 28.2661 9.58652   1
   4   6   1 27.8465 24.0313   4
   4   6   1 9.27849 6.62255   1
   4   6   1 6.22330 25.2226   5
  -5  -6  -1 20.9145 9.32188   1
  -5  -6  -1 21.2798 12.8097   3
  -5  -6  -1 18.7069 11.3778   7
   5   6   1 -1.3449 20.5438   4
   5   6   1 0.68604 26.6366   5
   5   6   1 10.4942 7.28445   1
  -6  -6  -1 -12.289 9.08436   7
  -6  -6  -1 -1.3252 8.36888   3
  -6  -6  -1 1.09225 5.53890   1
   6   6   1 -37.328 16.9104   4
   6   6   1 -74.729 28.2509   5
   6   6   1 0.81786 4.40442   1
  -7  -6  -1 2.46875 13.1176   7
  -7  -6  -1 -3.4977 8.90719   1
  -7  -6  -1 -8.5737 12.3600   3
   7   6   1 -25.722 25.5515   4
   7   6   1 -5.3676 6.68685   1
   9  -7  -1 10.9046 10.8483   2
   9  -7  -1 12.3325 18.7517   5
   9  -7  -1 72.4145 19.3520   4
   9  -7  -1 32.2238 16.0240   1
  -9   7   1 21.7282 39.2127   5
  -9   7   1 1.72921 11.4515   4
   8  -7  -1 1.22823 7.93813   6
   8  -7  -1 18.9924 9.14659   1
   8  -7  -1 -4.9297 8.00183   2
   8  -7  -1 9.66985 11.6272   5
  -8   7   1 7.05559 31.0571   5
  -8   7   1 4.13306 5.79669   1
  -8   7   1 -2.3952 7.94535   2
  -8   7   1 -3.8218 8.71391   4
   7  -7  -1 3.30543 8.25040   3
   7  -7  -1 15.4229 8.18435   1
   7  -7  -1 13.8158 9.02819   6
   7  -7  -1 5.88926 8.34459   2
   7  -7  -1 0.05600 6.33078   7
   7  -7  -1 2.44699 10.4257   5
  -7   7   1 2.81429 23.0232   5
  -7   7   1 1.38342 5.79120   1
  -7   7   1 2.09201 8.42242   2
  -7   7   1 4.30870 5.75079   7
  -7   7   1 8.57288 11.1862   4
   6  -7  -1 0.27881 4.50190   7
   6  -7  -1 -0.5933 6.04420   6
   6  -7  -1 -2.8522 4.42558   3
   6  -7  -1 -2.0749 3.86153   2
  -6   7   1 4.27820 17.9125   5
  -6   7   1 1.60963 5.00525   2
  -6   7   1 1.52572 7.47043   4
  -6   7   1 0.83490 3.77266   1
   5  -7  -1 10.2979 6.97993   2
   5  -7  -1 2.92169 3.60609   7
   5  -7  -1 2.62847 4.88906   6
   5  -7  -1 2.97645 5.43224   3
  -5   7   1 5.53615 12.8182   5
  -5   7   1 0.74846 5.87771   2
  -5   7   1 6.04960 4.13889   1
  -5   7   1 6.89194 9.42326   4
   4  -7  -1 2.12104 4.00708   3
   4  -7  -1 1.25935 4.81483   2
   4  -7  -1 4.35445 2.82237   7
   4  -7  -1 4.62245 4.51873   6
  -4   7   1 3.26863 2.40860   1
  -4   7   1 2.87504 5.79443   2
  -4   7   1 2.65567 8.36188   5
  -4   7   1 4.41693 7.07355   4
   3  -7  -1 1.61069 1.54007   1
   3  -7  -1 -0.2155 3.11985   2
   3  -7  -1 4.88589 4.31530   6
   3  -7  -1 1.54813 2.11959   7
   3  -7  -1 2.82064 3.50791   7
   3  -7  -1 1.81710 3.14602   3
  -3   7   1 1.39915 4.73060   4
  -3   7   1 1.30462 1.55579   1
  -3   7   1 2.23847 2.19931   7
  -3   7   1 8.12384 5.57496   2
  -3   7   1 2.74226 7.06934   5
   2  -7  -1 3.10335 4.41130   3
   2  -7  -1 9.44551 2.11970   1
   2  -7  -1 6.05630 2.97630   7
   2  -7  -1 7.64698 5.61311   6
  -2   7   1 11.6436 6.60008   2
  -2   7   1 11.1015 2.27037   1
  -2   7   1 8.98489 6.25285   4
  -2   7   1 10.1478 8.80199   5
   1  -7  -1 84.6827 13.3708   3
   1  -7  -1 99.1890 9.51080   1
   1  -7  -1 62.2495 11.2968   6
   1  -7  -1 83.4848 10.3707   7
  -1   7   1 109.802 19.2496   4
  -1   7   1 86.3164 5.82329   1
  -1   7   1 90.0325 19.2287   5
  -1   7   1 106.963 15.7809   2
   0  -7  -1 3.02836 3.61511   6
   0  -7  -1 0.01056 3.42836   7
   0  -7  -1 2.24532 3.39431   3
   0   7   1 4.74304 2.56959   1
   0   7   1 14.4841 9.79235   5
   0   7   1 5.10686 4.07616   2
   0   7   1 1.64724 9.31184   4
  -1  -7  -1 33.5984 7.90009   6
  -1  -7  -1 27.9615 8.71953   7
  -1  -7  -1 27.2409 9.30663   3
   1   7   1 54.2529 18.2846   4
   1   7   1 34.9265 17.0633   5
   1   7   1 33.1684 6.30007   1
   1   7   1 37.7780 7.56647   2
  -2  -7  -1 -3.6355 2.84476   1
  -2  -7  -1 3.84250 5.95794   7
  -2  -7  -1 -0.0539 2.46780   2
  -2  -7  -1 -2.1018 3.13754   6
  -2  -7  -1 -3.8913 4.92338   3
   2   7   1 -6.8082 16.7857   4
   2   7   1 16.9300 19.7562   5
   2   7   1 -0.0067 2.52632   1
   2   7   1 2.28046 3.29452   2
  -3  -7  -1 -2.0048 5.34801   3
  -3  -7  -1 -6.3832 5.83753   7
  -3  -7  -1 2.90422 4.57126   1
  -3  -7  -1 -0.6483 3.80396   6
   3   7   1 -9.1250 19.7396   4
   3   7   1 0.59664 3.27284   1
   3   7   1 41.5767 29.7454   5
  -4  -7  -1 32.8117 10.5176   1
  -4  -7  -1 19.6189 9.45863   7
  -4  -7  -1 23.1895 11.1699   3
   4   7   1 23.3853 8.45312   1
   4   7   1 49.0776 24.3435   4
   4   7   1 30.3986 29.4444   5
  -5  -7  -1 4.08322 7.33850   1
  -5  -7  -1 -1.4628 7.98373   3
  -5  -7  -1 -12.895 9.59640   7
   5   7   1 -1.4832 18.9636   4
   5   7   1 -27.680 24.4812   5
   5   7   1 -3.3876 6.16036   1
  -6  -7  -1 8.68985 9.80903   7
  -6  -7  -1 -5.1404 7.10647   1
  -6  -7  -1 6.72174 10.4196   3
   6   7   1 6.38855 8.28744   1
   6   7   1 -16.145 16.2503   4
   6   7   1 -71.735 30.0872   5
   9  -8  -1 8.71383 18.5296   5
   9  -8  -1 76.1000 17.9904   4
   9  -8  -1 12.5262 15.6372   6
   9  -8  -1 3.06972 11.5158   2
  -9   8   1 41.8086 43.2141   5
  -9   8   1 -3.1594 10.0324   2
  -9   8   1 -6.2827 13.0116   4
   8  -8  -1 -12.467 8.40409   6
   8  -8  -1 4.06444 14.1339   5
   8  -8  -1 7.42527 10.1273   2
  -8   8   1 5.28404 31.7828   5
  -8   8   1 4.04777 13.0262   4
  -8   8   1 5.08526 9.26704   2
   7  -8  -1 17.6058 7.52316   1
   7  -8  -1 -0.5879 8.17018   6
   7  -8  -1 2.62262 7.13665   2
   7  -8  -1 2.29123 7.77945   3
  -7   8   1 -3.0015 7.91187   2
  -7   8   1 -4.8440 20.3355   5
  -7   8   1 -3.3555 8.34872   4
  -7   8   1 -1.0770 4.97129   1
   6  -8  -1 19.2929 7.50946   7
   6  -8  -1 2.28539 7.87257   6
   6  -8  -1 9.28895 7.63333   3
   6  -8  -1 20.4005 9.76172   2
  -6   8   1 19.9448 6.51938   1
  -6   8   1 31.1892 26.2093   5
  -6   8   1 13.8069 12.2035   4
  -6   8   1 3.51067 7.59874   2
   5  -8  -1 0.32131 5.90792   6
   5  -8  -1 3.90580 4.99575   3
   5  -8  -1 -5.5671 4.57006   2
   5  -8  -1 -1.1816 3.66803   7
  -5   8   1 -3.4121 10.0914   5
  -5   8   1 -1.0375 5.97028   4
  -5   8   1 2.69062 7.07516   2
  -5   8   1 5.47948 3.73511   1
   4  -8  -1 11.6543 6.75611   3
   4  -8  -1 24.2309 9.24276   6
   4  -8  -1 13.8010 8.09641   2
   4  -8  -1 19.7713 4.59228   7
  -4   8   1 34.1944 14.0138   4
  -4   8   1 22.2512 9.78629   2
  -4   8   1 19.2950 14.5706   5
  -4   8   1 15.7512 3.94186   1
   3  -8  -1 -1.9307 3.98647   2
   3  -8  -1 -1.4877 1.63331   1
   3  -8  -1 0.46584 4.93425   6
   3  -8  -1 -0.6488 2.41345   7
   3  -8  -1 -1.3461 3.44996   3
  -3   8   1 0.84967 1.44374   1
  -3   8   1 -0.3747 6.28074   5
  -3   8   1 3.45681 5.28937   4
  -3   8   1 5.48450 5.74226   2
   2  -8  -1 10.3070 5.54268   6
   2  -8  -1 14.3713 3.03287   1
   2  -8  -1 12.2239 4.23884   7
   2  -8  -1 19.2244 7.52344   3
  -2   8   1 11.6253 2.62824   1
  -2   8   1 9.95805 9.32736   5
  -2   8   1 10.4840 2.32062   1
  -2   8   1 7.18134 5.87366   2
  -2   8   1 14.4383 8.62762   4
   1  -8  -1 93.9699 12.0982   7
   1  -8  -1 67.2550 12.8909   3
   1  -8  -1 74.7184 12.8159   6
  -1   8   1 76.2147 7.17664   1
  -1   8   1 86.5490 15.2245   2
  -1   8   1 75.4162 17.5644   4
  -1   8   1 99.1828 22.9873   5
   0  -8  -1 -5.5054 3.83674   7
   0  -8  -1 0.65297 4.80412   3
   0  -8  -1 1.41071 4.05258   6
   0   8   1 0.35884 1.90898   1
   0   8   1 -3.3083 4.15434   5
   0   8   1 -4.7273 2.54854   2
   0   8   1 -5.6713 9.45376   4
  -1  -8  -1 4.13723 5.27986   7
  -1  -8  -1 16.9952 8.41238   3
  -1  -8  -1 11.9144 5.73375   6
   1   8   1 5.37631 4.98925   2
   1   8   1 19.0221 17.5956   4
   1   8   1 5.11646 3.01279   1
   1   8   1 21.4453 16.2327   5
  -2  -8  -1 15.1536 8.96577   7
  -2  -8  -1 8.30326 6.82768   3
  -2  -8  -1 7.02593 4.40796   6
  -2  -8  -1 10.8123 5.55186   1
   2   8   1 2.63900 3.58990   1
   2   8   1 25.3519 22.9204   4
   2   8   1 21.0604 20.9181   5
  -3  -8  -1 40.8935 10.4564   1
  -3  -8  -1 36.5485 12.5590   7
  -3  -8  -1 56.0793 15.3796   3
   3   8   1 39.3918 29.4133   5
   3   8   1 38.9336 26.6915   4
   3   8   1 81.4517 13.3997   1
  -4  -8  -1 14.3637 8.22611   1
  -4  -8  -1 34.1525 12.8558   7
  -4  -8  -1 5.06709 8.42593   3
   4   8   1 11.7840 7.10697   1
   4   8   1 21.1956 29.8754   5
   4   8   1 -4.5778 20.0987   4
  -5  -8  -1 5.47484 10.7593   3
  -5  -8  -1 8.20421 8.58758   1
  -5  -8  -1 -0.7242 10.6732   7
   5   8   1 6.03205 5.61945   1
   5   8   1 -38.307 18.3430   4
   5   8   1 -39.347 23.5545   5
  -6  -8  -1 14.9683 15.6793   3
  -6  -8  -1 17.1141 11.4377   1
  -6  -8  -1 -0.8740 10.2850   7
   6   8   1 -2.2257 7.10229   1
   9  -9  -1 88.2578 25.9763   4
   9  -9  -1 11.6770 14.6327   2
   9  -9  -1 -1.4565 17.9909   5
   9  -9  -1 -7.4792 14.8226   6
  -9   9   1 -5.6725 13.0638   4
  -9   9   1 23.0173 37.6061   5
  -9   9   1 0.06655 8.45517   2
   8  -9  -1 13.9283 15.2449   5
   8  -9  -1 2.89744 10.4470   6
   8  -9  -1 5.23542 9.44395   2
  -8   9   1 2.45164 10.9523   2
  -8   9   1 19.2062 32.0850   5
  -8   9   1 5.19881 10.9539   4
   7  -9  -1 -2.7445 6.98557   3
   7  -9  -1 -3.5465 8.34133   6
   7  -9  -1 7.58692 9.15486   2
  -7   9   1 6.98119 12.0723   4
  -7   9   1 5.36935 9.76576   2
  -7   9   1 -2.8542 25.9041   5
   6  -9  -1 -0.8459 5.93366   3
   6  -9  -1 -1.9327 6.88959   2
   6  -9  -1 4.68992 8.72576   6
  -6   9   1 -2.1228 8.18274   2
  -6   9   1 3.75038 8.90942   4
  -6   9   1 14.8672 21.7825   5
   5  -9  -1 7.66208 7.02288   7
   5  -9  -1 6.78920 6.09895   3
   5  -9  -1 6.49358 8.22047   2
   5  -9  -1 3.31453 6.07418   6
  -5   9   1 11.2542 10.2995   4
  -5   9   1 6.74251 8.37554   2
  -5   9   1 1.96603 12.8455   5
   4  -9  -1 51.5926 12.7025   3
   4  -9  -1 83.1899 16.7755   6
   4  -9  -1 69.5451 8.55299   7
   4  -9  -1 44.3394 14.2909   2
  -4   9   1 81.0162 10.0974   1
  -4   9   1 68.3796 20.3886   4
  -4   9   1 72.4383 26.3787   5
  -4   9   1 78.7721 19.0622   2
   3  -9  -1 0.44032 3.64499   6
   3  -9  -1 -2.4108 2.19938   1
   3  -9  -1 3.67255 3.31375   7
   3  -9  -1 -5.4247 3.43806   3
   3  -9  -1 3.14204 6.04454   2
  -3   9   1 -0.3054 7.00754   5
  -3   9   1 0.22508 1.26369   1
  -3   9   1 0.28952 5.44776   2
  -3   9   1 1.08266 5.11454   4
   2  -9  -1 -1.1699 3.82724   7
   2  -9  -1 -0.7286 4.45084   6
   2  -9  -1 -0.0313 4.05178   3
  -2   9   1 -0.3336 4.39816   2
  -2   9   1 0.21754 1.67534   1
  -2   9   1 -0.2786 1.18641   1
  -2   9   1 0.54559 7.56991   5
  -2   9   1 -3.3196 4.74410   4
   1  -9  -1 -0.6496 4.26901   6
   1  -9  -1 3.22295 4.22562   7
   1  -9  -1 0.92669 3.62703   3
  -1   9   1 3.07659 6.39867   4
  -1   9   1 -2.1670 4.62588   5
  -1   9   1 -1.8472 1.93612   1
  -1   9   1 0.01270 5.42132   2
   0  -9  -1 80.4516 15.5443   3
   0  -9  -1 75.3538 13.5414   7
   0  -9  -1 95.7046 15.2766   6
   0   9   1 79.2545 22.0238   5
   0   9   1 131.291 26.3291   4
   0   9   1 115.899 17.3988   2
   0   9   1 102.767 10.4519   1
  -1  -9  -1 3.83412 5.31556   6
  -1  -9  -1 -2.1504 3.82169   3
  -1  -9  -1 -4.1746 4.87949   7
   1   9   1 5.65370 5.73411   2
   1   9   1 3.85831 12.6216   4
   1   9   1 2.56230 2.68425   1
   1   9   1 0.12530 12.6032   5
  -2  -9  -1 4.19019 4.58392   6
  -2  -9  -1 0.68814 6.50621   3
  -2  -9  -1 -0.8767 6.50475   7
   2   9   1 7.83587 18.4496   5
   2   9   1 4.71215 4.06466   1
   2   9   1 17.1839 22.0126   4
  -3  -9  -1 4.24148 6.66570   1
  -3  -9  -1 20.8831 10.5195   3
  -3  -9  -1 24.0770 12.2584   7
   3   9   1 14.4253 6.88033   1
   3   9   1 24.1292 24.1748   4
   3   9   1 15.2643 23.0273   5
  -4  -9  -1 -1.9277 10.1588   7
  -4  -9  -1 -7.2538 7.09973   3
  -4  -9  -1 -3.5321 6.02337   1
   4   9   1 -26.807 22.0994   5
   4   9   1 -2.9241 5.05651   1
   4   9   1 4.47223 24.3709   4
  -5  -9  -1 4.70242 10.2393   3
  -5  -9  -1 -20.391 9.96751   7
  -5  -9  -1 1.14762 7.53408   1
   5   9   1 -10.087 27.7520   5
   5   9   1 -15.370 23.1834   4
   5   9   1 3.79980 6.27100   1
   9 -10  -1 4.63384 22.3057   5
   9 -10  -1 -7.7160 14.8188   6
   9 -10  -1 5.30113 14.1237   2
  -9  10   1 17.0643 16.9043   2
  -9  10   1 -4.9513 16.3997   4
  -9  10   1 26.5171 41.5162   5
   8 -10  -1 19.3950 11.8829   6
   8 -10  -1 2.65943 9.66566   2
  -8  10   1 12.1032 14.2539   4
  -8  10   1 14.0784 34.3604   5
  -8  10   1 22.2589 13.7530   2
   7 -10  -1 5.02480 9.56592   6
   7 -10  -1 -1.3050 7.65900   3
   7 -10  -1 14.7308 10.9170   2
  -7  10   1 3.71506 11.5033   4
  -7  10   1 0.12968 8.17835   2
  -7  10   1 -10.852 26.5533   5
   6 -10  -1 33.8491 11.3683   3
   6 -10  -1 20.1453 12.5713   2
   6 -10  -1 19.6852 11.6442   6
  -6  10   1 26.2493 14.9610   2
  -6  10   1 16.8008 12.3683   4
  -6  10   1 42.6232 30.6763   5
   5 -10  -1 3.05202 6.28743   3
   5 -10  -1 11.1787 9.60945   2
   5 -10  -1 9.63459 7.65509   6
  -5  10   1 -4.0034 7.23295   4
  -5  10   1 2.65366 6.62506   2
  -5  10   1 -2.3312 14.0444   5
   4 -10  -1 8.63404 8.05684   2
   4 -10  -1 6.55504 7.10559   6
   4 -10  -1 3.67912 5.08155   3
  -4  10   1 11.0293 8.21923   2
  -4  10   1 -3.9937 11.9684   5
  -4  10   1 -0.5776 6.69915   4
   3 -10  -1 13.9109 7.82233   6
   3 -10  -1 0.33062 4.92258   3
   3 -10  -1 9.56028 5.67656   7
   3 -10  -1 20.0656 9.87060   2
  -3  10   1 -2.1992 9.54525   5
  -3  10   1 14.8669 8.33027   2
  -3  10   1 5.00018 7.04243   4
   2 -10  -1 67.6011 14.8898   6
   2 -10  -1 55.0766 12.6551   3
   2 -10  -1 41.8161 8.92073   7
  -2  10   1 52.3620 21.2611   5
  -2  10   1 64.7817 15.5706   2
  -2  10   1 65.9772 17.6882   4
   1 -10  -1 43.0166 11.3665   6
   1 -10  -1 18.8542 7.76893   3
   1 -10  -1 19.7059 7.68264   7
  -1  10   1 28.7228 10.2124   2
  -1  10   1 42.1189 14.4636   4
  -1  10   1 36.2292 20.3638   5
  -1  10   1 23.6616 4.61796   1
   0 -10  -1 -2.4772 3.51591   6
   0 -10  -1 4.16630 5.09250   3
   0 -10  -1 0.44731 4.91143   7
   0  10   1 5.47926 5.01198   2
   0  10   1 1.03423 2.34376   1
   0  10   1 -0.7505 11.3117   4
   0  10   1 -0.1745 10.7363   5
  -1 -10  -1 22.6164 11.2807   3
  -1 -10  -1 18.0429 7.40162   6
  -1 -10  -1 7.65501 7.74295   7
   1  10   1 29.7466 17.9333   5
   1  10   1 29.3080 19.9481   4
   1  10   1 33.9334 7.70824   1
  -2 -10  -1 2.51471 7.81151   7
  -2 -10  -1 5.45174 5.03300   6
  -2 -10  -1 2.09454 8.35672   3
   2  10   1 21.9461 16.0363   5
   2  10   1 20.5676 21.4021   4
   2  10   1 2.72053 4.18854   1
  -3 -10  -1 17.6957 12.8683   7
  -3 -10  -1 19.7906 10.9480   3
   3  10   1 2.25849 21.9343   4
   3  10   1 24.8976 19.4251   5
   3  10   1 -0.4898 4.71351   1
  -4 -10  -1 2.76814 10.7190   7
  -4 -10  -1 1.19315 10.6635   3
   4  10   1 -27.479 20.8874   4
   4  10   1 0.61434 4.72505   1
   4  10   1 8.65575 21.9390   5
  -5 -10  -1 -8.0157 16.0158   7
  -5 -10  -1 -1.6681 11.0390   3
   5  10   1 2.53416 6.90499   1
   5  10   1 -29.959 24.3815   4
   5  10   1 -9.0195 31.6709   5
   9 -11  -1 -3.4909 14.4626   2
   9 -11  -1 9.85399 18.6788   6
   9 -11  -1 32.0278 28.3759   5
  -9  11   1 45.8913 43.9015   5
  -9  11   1 -0.1646 11.8939   2
   8 -11  -1 9.75882 11.2858   2
   8 -11  -1 13.8207 11.4271   6
  -8  11   1 8.94223 14.7952   4
  -8  11   1 3.67961 11.0757   2
  -8  11   1 23.5805 35.2938   5
   7 -11  -1 5.89922 8.74439   3
   7 -11  -1 -1.3379 9.74359   6
   7 -11  -1 2.90432 10.1956   2
  -7  11   1 -8.4058 7.51763   2
  -7  11   1 19.1549 16.2397   4
  -7  11   1 6.89209 29.2636   5
   6 -11  -1 1.41223 6.40412   3
   6 -11  -1 1.06586 7.60672   2
   6 -11  -1 -2.6333 7.82346   6
  -6  11   1 -5.1236 23.2964   5
  -6  11   1 3.53007 8.50402   2
  -6  11   1 -0.5829 8.12026   4
   5 -11  -1 3.22979 7.70098   6
   5 -11  -1 3.04149 6.75287   3
   5 -11  -1 -5.1505 5.86079   2
  -5  11   1 -10.735 17.1852   5
  -5  11   1 2.32207 7.49632   2
  -5  11   1 8.81424 9.71028   4
   4 -11  -1 17.2425 9.17644   3
   4 -11  -1 23.5453 10.7125   6
   4 -11  -1 25.4969 12.3671   2
  -4  11   1 19.5458 12.1954   4
  -4  11   1 17.9506 9.84789   2
  -4  11   1 15.6159 22.4964   5
   3 -11  -1 29.9273 12.1583   6
   3 -11  -1 26.6947 9.16803   3
   3 -11  -1 34.2388 12.8005   2
  -3  11   1 41.4394 16.6660   4
  -3  11   1 53.2809 16.1947   2
  -3  11   1 57.9785 26.3615   5
   2 -11  -1 17.3498 7.57180   7
   2 -11  -1 3.91237 5.82033   6
   2 -11  -1 2.25867 5.84194   3
  -2  11   1 3.89220 14.6338   5
  -2  11   1 7.49147 7.84777   2
  -2  11   1 3.95310 7.77521   4
   1 -11  -1 11.7205 7.04849   3
   1 -11  -1 18.4276 8.39956   7
   1 -11  -1 12.9748 7.57326   6
  -1  11   1 11.1745 9.79191   4
  -1  11   1 -2.2849 15.2270   5
  -1  11   1 20.1247 8.72766   2
   0 -11  -1 3.55003 6.68245   2
   0 -11  -1 -3.8886 5.51952   6
   0 -11  -1 2.30900 6.06039   7
   0 -11  -1 2.04330 5.67034   3
   0  11   1 -4.8843 8.05192   4
   0  11   1 -2.3861 15.0672   5
   0  11   1 -0.2847 6.38595   2
  -1 -11  -1 69.0928 16.2929   7
  -1 -11  -1 58.7304 15.6883   3
  -1 -11  -1 45.9207 11.9308   6
   1  11   1 59.2681 20.8589   5
   1  11   1 68.1837 24.5912   4
   1  11   1 87.0101 12.0226   1
  -2 -11  -1 6.05269 11.0271   3
  -2 -11  -1 -0.8602 8.50332   7
   2  11   1 -7.4498 14.7969   4
   2  11   1 33.6671 13.8180   5
   2  11   1 7.68006 4.98122   1
  -3 -11  -1 2.91835 8.05786   3
  -3 -11  -1 6.62032 12.0621   7
   3  11   1 4.98808 6.13798   1
   3  11   1 9.07100 21.9296   4
   3  11   1 23.1072 14.2388   5
  -4 -11  -1 0.31639 11.5235   3
  -4 -11  -1 11.5114 15.4696   7
   4  11   1 52.7036 23.9350   5
   4  11   1 4.55469 21.4909   4
   4  11   1 3.56405 6.89831   1
   8 -12  -1 6.27967 8.58356   2
   8 -12  -1 -5.8826 10.5049   6
  -8  12   1 -8.0256 7.68646   2
  -8  12   1 39.8919 41.8128   5
   7 -12  -1 18.7828 14.4340   2
   7 -12  -1 14.1412 12.9032   3
   7 -12  -1 9.35326 9.16563   6
  -7  12   1 16.6711 16.5376   4
  -7  12   1 80.3732 35.3256   5
  -7  12   1 50.0367 20.9666   2
   6 -12  -1 -0.8730 7.16858   2
   6 -12  -1 -2.4268 9.78083   6
   6 -12  -1 3.24255 8.17077   3
  -6  12   1 9.77395 13.3164   4
  -6  12   1 -3.2695 7.97489   2
  -6  12   1 3.03917 26.1036   5
   5 -12  -1 101.030 20.7946   3
   5 -12  -1 104.704 22.1150   6
   5 -12  -1 78.9381 22.1473   2
  -5  12   1 112.041 25.8113   2
  -5  12   1 163.111 49.9679   5
  -5  12   1 107.679 28.6747   4
   4 -12  -1 5.88188 7.60092   3
   4 -12  -1 1.61957 5.38312   6
   4 -12  -1 4.06329 6.54824   2
  -4  12   1 5.91329 7.45731   2
  -4  12   1 4.81499 16.9196   5
  -4  12   1 2.04880 8.30068   4
   3 -12  -1 60.1326 15.8851   3
   3 -12  -1 82.9557 20.3077   2
   3 -12  -1 43.8684 13.9487   6
  -3  12   1 68.0559 20.0952   4
  -3  12   1 97.5133 33.8336   5
  -3  12   1 74.3227 19.7384   2
   2 -12  -1 11.1217 8.47994   3
   2 -12  -1 -2.3819 6.10753   2
   2 -12  -1 11.6924 12.9815   7
   2 -12  -1 -2.7455 6.80911   6
  -2  12   1 1.58387 6.60670   4
  -2  12   1 4.44777 6.70543   2
  -2  12   1 12.1398 16.1840   5
   1 -12  -1 1.88769 5.61643   2
   1 -12  -1 -6.6903 5.25655   6
   1 -12  -1 -7.1004 5.62204   3
   1 -12  -1 -8.0394 6.60936   7
  -1  12   1 -4.9115 4.68995   2
  -1  12   1 11.5919 10.3892   5
  -1  12   1 7.07092 7.74468   4
   0 -12  -1 7.01764 10.1369   3
   0 -12  -1 3.86025 7.95497   6
   0 -12  -1 1.88866 7.72612   7
   0  12   1 6.65252 7.76590   4
  -1 -12  -1 -3.5237 6.69068   6
  -1 -12  -1 5.05334 6.63306   3
  -1 -12  -1 16.3638 10.8767   7
   1  12   1 1.23110 8.50140   4
   1  12   1 39.1129 11.4462   5
  -2 -12  -1 7.42765 10.0630   7
  -2 -12  -1 -9.8752 8.00053   3
   2  12   1 12.0093 18.7828   4
   2  12   1 39.1821 10.8051   5
  -3 -12  -1 4.36546 8.91540   3
  -3 -12  -1 -2.6309 12.9566   7
   3  12   1 -5.4914 18.7180   4
  -4 -12  -1 29.3293 23.0360   7
  -4 -12  -1 -4.6035 11.9757   3
   4  12   1 5.91440 23.7323   4
   4  12   1 78.1519 23.4413   5
   8 -13  -1 -2.5946 15.0786   6
   8 -13  -1 7.98688 12.0767   2
  -8  13   1 -3.0875 13.7286   2
  -8  13   1 34.8436 35.4625   5
   7 -13  -1 1.08836 12.1339   2
   7 -13  -1 -9.2307 6.90387   6
   7 -13  -1 3.50459 13.1459   3
  -7  13   1 8.60780 14.1251   2
  -7  13   1 2.50701 31.4197   5
   6 -13  -1 1.47569 8.48955   6
   6 -13  -1 1.87082 10.2352   2
   6 -13  -1 7.16835 8.22371   3
  -6  13   1 -3.0147 10.0380   2
  -6  13   1 5.04727 11.9277   4
  -6  13   1 -11.931 20.9009   5
   5 -13  -1 -5.2515 8.63172   3
   5 -13  -1 -3.8862 9.26191   6
   5 -13  -1 -0.1556 7.71624   2
  -5  13   1 5.94301 11.9148   4
  -5  13   1 28.5134 29.0565   5
  -5  13   1 9.16026 8.57327   2
   4 -13  -1 -1.6814 8.08303   3
   4 -13  -1 5.54818 9.65837   2
   4 -13  -1 -5.1345 8.17297   6
  -4  13   1 40.8542 23.9375   5
  -4  13   1 2.08905 9.27427   4
  -4  13   1 -1.2149 7.48326   2
   3 -13  -1 23.5100 13.4147   2
   3 -13  -1 39.5133 14.2203   6
   3 -13  -1 24.3247 11.2964   3
  -3  13   1 32.2463 13.5171   2
  -3  13   1 83.1316 32.0334   5
  -3  13   1 48.3214 18.5023   4
   2 -13  -1 9.10536 8.86759   3
   2 -13  -1 17.6542 10.2983   6
   2 -13  -1 9.97219 9.24153   2
  -2  13   1 65.9314 20.3280   5
  -2  13   1 15.5901 10.5437   2
  -2  13   1 12.5465 9.05537   4
   1 -13  -1 62.6316 16.7143   6
   1 -13  -1 41.9397 14.7622   3
   1 -13  -1 66.6121 17.5605   2
  -1  13   1 92.5344 22.9910   4
  -1  13   1 63.8468 17.2296   2
  -1  13   1 195.532 37.6080   5
   0 -13  -1 38.9448 15.2869   3
   0 -13  -1 44.6978 14.1811   6
   0 -13  -1 45.2928 15.8407   7
   0  13   1 101.323 25.8635   4
   1  13   1 15.7393 13.0681   4
  -2 -13  -1 5.82638 11.8169   3
  -2 -13  -1 7.14690 14.7068   7
   2  13   1 18.9123 15.9903   4
  -3 -13  -1 1.92802 11.8617   3
  -3 -13  -1 -11.097 16.8759   7
   3  13   1 8.41916 15.3039   4
   7 -14  -1 -1.5532 8.31950   6
   7 -14  -1 17.9634 15.5320   2
   7 -14  -1 14.5300 15.2328   3
  -7  14   1 84.1347 41.6336   5
  -7  14   1 8.07571 14.0404   2
   6 -14  -1 11.5002 11.0951   6
   6 -14  -1 3.27817 10.9732   3
   6 -14  -1 8.69431 12.8290   2
  -6  14   1 0.51811 12.4829   4
  -6  14   1 21.7406 37.4278   5
  -6  14   1 -5.2447 8.68823   2
   5 -14  -1 6.20788 7.74350   6
   5 -14  -1 7.81673 9.74903   3
   5 -14  -1 0.73566 11.4345   2
  -5  14   1 23.3614 28.8002   5
  -5  14   1 -0.1533 10.3150   2
  -5  14   1 -3.0053 9.17401   4
   4 -14  -1 1.65315 9.62821   3
   4 -14  -1 -8.0557 6.63782   6
   4 -14  -1 -0.2826 9.56236   2
  -4  14   1 63.2338 25.9970   5
  -4  14   1 1.84681 10.4367   2
  -4  14   1 8.04515 10.7617   4
   3 -14  -1 -3.4556 8.57690   6
   3 -14  -1 -4.0170 7.67205   3
   3 -14  -1 2.84341 8.37010   2
  -3  14   1 7.88302 9.26217   2
  -3  14   1 7.54127 9.39008   4
  -3  14   1 86.1454 27.0465   5
   2 -14  -1 0.10124 9.80888   3
   2 -14  -1 -5.4848 7.83148   6
   2 -14  -1 6.50375 8.02960   2
  -2  14   1 17.3264 9.43693   4
  -2  14   1 9.20742 9.54935   2
  -2  14   1 94.2085 23.8840   5
   1 -14  -1 16.3814 11.8131   3
   1 -14  -1 -1.4160 7.87480   6
  -1  14   1 28.3985 10.7889   4
   0 -14  -1 21.3057 12.4338   3
  -2 -14  -1 -11.707 18.1308   7
  -2 -14  -1 1.70210 12.7711   3
   2  14   1 25.6933 17.1381   4
   7 -15  -1 0.97430 11.1006   6
   7 -15  -1 -2.7526 12.2508   2
   7 -15  -1 14.3202 19.5448   3
  -7  15   1 63.6004 51.8447   5
  -7  15   1 8.56609 12.3166   2
   6 -15  -1 5.18015 13.4224   6
   6 -15  -1 6.26073 13.7784   3
   6 -15  -1 -9.6697 11.8431   2
  -6  15   1 3.29449 10.0972   2
  -6  15   1 37.0614 40.0807   5
   5 -15  -1 4.13647 11.7715   6
   5 -15  -1 -1.7107 10.2116   2
   5 -15  -1 -4.9465 7.73482   3
  -5  15   1 10.4993 10.8364   2
  -5  15   1 14.7277 14.2081   4
  -5  15   1 55.0111 32.9145   5
   4 -15  -1 -4.5489 8.84325   3
   4 -15  -1 2.89931 10.6688   6
   4 -15  -1 1.95307 8.32816   2
  -4  15   1 65.9079 21.5965   5
  -4  15   1 13.4942 10.5313   4
  -4  15   1 10.7565 9.11491   2
   3 -15  -1 7.70121 7.98962   6
   3 -15  -1 12.1419 10.4603   3
   3 -15  -1 1.08323 11.7830   2
  -3  15   1 8.32735 9.55459   2
  -3  15   1 88.8917 24.2053   5
  -3  15   1 11.9270 11.8703   4
   2 -15  -1 0.90173 10.1235   2
   2 -15  -1 4.08290 9.45895   6
   2 -15  -1 0.88920 10.1408   3
  -2  15   1 26.0433 12.1151   4
  -2  15   1 -3.3756 12.7382   2
   6 -16  -1 3.99746 14.6759   2
   6 -16  -1 13.8977 16.3331   3
  -6  16   1 6.12663 16.2578   2
  -6  16   1 22.3946 43.8237   5
   5 -16  -1 12.4089 13.5694   6
   5 -16  -1 -10.403 12.7979   3
   5 -16  -1 -9.8421 11.5343   2
  -5  16   1 124.921 36.6656   5
  -5  16   1 -3.9746 12.0146   2
   4 -16  -1 12.2770 11.8316   3
   4 -16  -1 4.23411 12.2909   6
   4 -16  -1 0.76715 12.3217   2
  -4  16   1 20.9363 16.1863   4
  -4  16   1 15.7426 14.6025   2
   3 -16  -1 3.60782 11.3436   3
   3 -16  -1 -4.6737 10.7387   2
   3 -16  -1 -8.6828 9.90551   6
  -3  16   1 12.2173 11.4664   4
  -3  16   1 10.3846 15.0952   2
   2 -16  -1 14.7692 12.5969   3
  -2  16   1 37.4315 13.3468   4
   0  16   1 42.5798 11.6500   4
   4 -17  -1 -1.3774 12.4636   6
   4 -17  -1 -0.0727 16.5372   3
  -4  17   1 5.60248 16.4529   2
   3 -17  -1 7.95184 17.2175   3
   3 -17  -1 5.16837 13.1634   6
  -3  17   1 25.0826 22.1691   2
  -2  17  -2 28.8653 19.0999   2
   2 -17   2 1.98626 13.5865   6
  -3  17  -2 18.1912 17.7219   2
  -3  17  -2 237.847 48.0473   5
   3 -17   2 2.98230 12.1586   3
   3 -17   2 0.07505 13.3082   6
  -4  17  -2 24.6186 17.8621   2
  -4  17  -2 266.879 60.4273   5
   4 -17   2 1.69092 12.6634   3
  -2  16  -2 20.9873 14.4779   2
   2 -16   2 4.22965 13.5661   6
  -3  16  -2 11.4232 11.6757   2
   3 -16   2 -0.2588 10.0018   6
   3 -16   2 4.77688 10.6659   3
  -4  16  -2 12.2297 11.5161   2
   4 -16   2 13.4800 10.5918   3
   4 -16   2 6.62321 12.6967   6
  -5  16  -2 12.7522 12.9871   2
   5 -16   2 -6.1157 11.8412   6
   5 -16   2 -16.473 12.9217   3
   2  15  -2 50.1331 20.9050   4
   2  15  -2 41.6213 13.9507   5
  -2 -15   2 -3.9539 19.1270   7
  -2 -15   2 -0.4894 12.1190   3
   1  15  -2 45.2155 13.9943   4
  -1 -15   2 -0.3703 8.16827   3
  -1 -15   2 -5.6998 15.3525   7
   0 -15   2 7.99417 13.1262   3
  -1  15  -2 25.2010 15.1382   2
  -1  15  -2 58.5202 21.6013   4
   1 -15   2 0.08680 10.3329   3
   1 -15   2 5.75604 10.9358   6
  -2  15  -2 8.19526 8.84980   2
   2 -15   2 -8.5450 8.29880   3
   2 -15   2 4.18757 9.95146   6
  -3  15  -2 129.120 29.8241   5
  -3  15  -2 22.2966 12.1341   2
   3 -15   2 19.3847 12.7203   6
   3 -15   2 3.64898 9.46671   3
  -4  15  -2 1.39993 7.97254   2
  -4  15  -2 119.883 26.7311   5
   4 -15   2 -6.3574 9.52383   3
   4 -15   2 -4.9608 9.01817   6
  -5  15  -2 -2.8668 8.79412   2
  -5  15  -2 95.1002 31.3651   5
   5 -15   2 9.89860 9.62751   6
   5 -15   2 2.75702 9.20553   3
  -6  15  -2 76.2992 38.5955   5
  -6  15  -2 5.24779 10.4715   2
   6 -15   2 0.09963 12.6452   2
   6 -15   2 -5.3057 14.1333   6
   6 -15   2 2.97892 14.8471   3
   3  14  -2 67.0007 23.5315   5
   3  14  -2 28.7305 23.1676   4
  -3 -14   2 3.44068 20.2219   7
  -3 -14   2 3.88249 13.6708   3
   2  14  -2 59.3514 14.0498   5
   2  14  -2 10.6536 15.0694   4
  -2 -14   2 13.7382 13.6463   7
  -2 -14   2 -2.9047 9.90217   3
   1  14  -2 21.1686 13.5638   4
   1  14  -2 40.2670 15.5490   5
  -1 -14   2 14.0338 11.9869   7
  -1 -14   2 2.77678 11.8408   3
   0  14  -2 20.4123 8.53581   4
   0 -14   2 6.61711 9.95066   7
   0 -14   2 -0.0179 9.13785   3
  -1  14  -2 8.84313 9.41027   2
  -1  14  -2 27.6035 9.38691   4
   1 -14   2 5.85083 7.48377   3
   1 -14   2 19.4478 13.6236   7
   1 -14   2 5.97007 9.48738   6
  -2  14  -2 126.038 25.8138   4
  -2  14  -2 219.541 42.2833   5
  -2  14  -2 104.793 24.3130   2
   2 -14   2 64.1500 18.1283   3
   2 -14   2 91.5456 20.5901   6
  -3  14  -2 31.9250 22.7030   5
  -3  14  -2 8.96423 6.55003   2
   3 -14   2 -8.5321 6.83317   6
   3 -14   2 -0.8704 6.78215   3
  -4  14  -2 50.7404 24.4245   5
  -4  14  -2 5.58279 8.59347   2
   4 -14   2 20.8598 12.6217   3
   4 -14   2 -0.5834 9.44336   6
  -5  14  -2 65.4635 31.0747   5
  -5  14  -2 8.44994 9.36080   2
   5 -14   2 5.78909 10.1638   3
   5 -14   2 6.99721 10.8468   6
  -6  14  -2 21.8664 35.3795   5
  -6  14  -2 13.6164 13.6072   2
   6 -14   2 -4.8206 10.4547   2
   6 -14   2 -3.0587 7.58278   6
   6 -14   2 -6.3735 8.72273   3
  -7  14  -2 53.7195 37.4405   5
  -7  14  -2 22.6828 15.2873   2
   7 -14   2 7.44698 10.9166   2
   7 -14   2 -3.6860 14.5790   6
   7 -14   2 -3.1783 13.9308   3
   3  13  -2 -8.7772 17.2388   4
   3  13  -2 39.7905 19.0201   5
  -3 -13   2 -3.8916 10.2688   3
  -3 -13   2 -6.8301 15.5196   7
   2  13  -2 50.8081 24.4526   4
   2  13  -2 42.4643 15.7743   5
  -2 -13   2 4.84000 10.7218   7
  -2 -13   2 -1.5148 9.34505   3
   1  13  -2 16.3463 10.5591   5
   1  13  -2 20.5922 15.1437   4
  -1 -13   2 1.20594 9.04168   3
  -1 -13   2 -0.4961 8.13883   7
   0  13  -2 16.1114 10.3422   2
   0  13  -2 44.0966 13.0012   5
   0  13  -2 20.3216 10.3947   4
   0 -13   2 14.2582 9.21881   6
   0 -13   2 13.2718 9.43328   3
   0 -13   2 -1.1084 7.07264   7
  -1  13  -2 20.6870 9.25546   4
  -1  13  -2 13.6616 9.39484   2
   1 -13   2 10.0508 9.77434   3
   1 -13   2 3.57439 7.56317   6
   1 -13   2 3.52968 7.82585   7
  -2  13  -2 92.1973 28.3755   5
  -2  13  -2 50.2508 16.8910   2
  -2  13  -2 38.1978 12.7644   4
   2 -13   2 -1.7581 8.80872   7
   2 -13   2 30.5279 11.9854   3
   2 -13   2 22.6938 11.1707   6
  -3  13  -2 22.0505 12.2517   4
  -3  13  -2 22.0978 12.5179   2
  -3  13  -2 54.2132 27.0358   5
   3 -13   2 16.1892 10.7571   7
   3 -13   2 16.0927 10.8914   3
   3 -13   2 10.1091 10.0067   6
  -4  13  -2 4.17045 7.69021   2
  -4  13  -2 31.9944 23.0581   5
   4 -13   2 4.84839 9.35748   6
   4 -13   2 -9.5583 6.74433   3
  -5  13  -2 8.97736 23.2172   5
  -5  13  -2 -0.9028 8.94394   2
   5 -13   2 1.16520 9.82049   6
   5 -13   2 4.02114 9.31947   3
  -6  13  -2 1.55762 28.5875   5
  -6  13  -2 2.31247 8.06191   2
   6 -13   2 2.43102 9.14545   3
   6 -13   2 8.77330 11.4743   6
   6 -13   2 12.5392 10.1315   2
  -7  13  -2 5.70563 9.91028   2
  -7  13  -2 30.7775 33.9298   5
   7 -13   2 10.1532 13.4303   6
   7 -13   2 9.38680 13.9691   3
   7 -13   2 6.10729 10.0612   2
  -8  13  -2 10.1950 15.2919   2
   4  12  -2 -14.611 19.8511   5
   4  12  -2 -10.425 25.0152   4
  -4 -12   2 16.4187 16.7298   7
  -4 -12   2 10.8516 12.5278   3
   3  12  -2 11.2736 19.0782   5
   3  12  -2 -17.994 16.2846   4
  -3 -12   2 4.28889 9.45444   3
  -3 -12   2 13.0962 10.0017   7
   2  12  -2 29.4939 21.5088   4
   2  12  -2 28.3530 15.6160   5
  -2 -12   2 9.08534 10.6147   7
  -2 -12   2 14.5378 10.2109   3
   1  12  -2 3.13162 11.7846   4
   1  12  -2 20.6622 9.99608   2
   1  12  -2 15.5665 12.3606   5
  -1 -12   2 11.7424 8.63109   7
  -1 -12   2 7.97315 9.39110   3
  -1 -12   2 9.94382 9.35179   6
   0  12  -2 2.55736 5.34602   2
   0  12  -2 21.1376 11.0329   5
   0  12  -2 1.57763 8.13771   4
   0 -12   2 3.07986 5.14726   3
   0 -12   2 0.89338 6.23326   6
   0 -12   2 -3.2438 6.49488   7
  -1  12  -2 7.99533 6.81070   2
  -1  12  -2 16.0672 12.5495   5
  -1  12  -2 5.07079 6.75721   4
   1 -12   2 2.37028 6.48824   7
   1 -12   2 -0.3059 6.60054   6
   1 -12   2 11.4691 9.54583   3
  -2  12  -2 43.0653 24.7502   5
  -2  12  -2 13.2653 9.10700   2
  -2  12  -2 22.3770 9.91979   4
   2 -12   2 12.3031 8.51242   6
   2 -12   2 33.9832 10.8409   7
   2 -12   2 30.5223 11.4123   3
  -3  12  -2 67.4621 18.6914   4
  -3  12  -2 74.9077 32.7703   5
  -3  12  -2 31.8557 13.4218   2
   3 -12   2 56.5701 12.3649   7
   3 -12   2 47.0473 13.8841   6
   3 -12   2 49.4995 14.1635   3
  -4  12  -2 17.8545 16.6515   5
  -4  12  -2 -2.7166 8.63832   4
  -4  12  -2 6.38774 5.63391   2
   4 -12   2 0.82276 7.08942   6
   4 -12   2 1.17538 7.89401   7
   4 -12   2 4.95277 7.85123   3
  -5  12  -2 58.3697 19.3110   2
  -5  12  -2 139.423 48.5588   5
   5 -12   2 46.5814 16.2607   6
   5 -12   2 70.6525 18.9075   3
  -6  12  -2 14.5570 12.2400   2
  -6  12  -2 -2.1916 26.6233   5
   6 -12   2 27.3639 14.1298   6
   6 -12   2 9.75557 10.7408   3
  -7  12  -2 33.2635 32.5272   5
  -7  12  -2 -1.7425 6.00437   2
   7 -12   2 3.81013 7.68182   2
   7 -12   2 4.85713 8.00890   6
   7 -12   2 -0.2017 10.8453   3
  -8  12  -2 -3.5359 12.0658   2
  -8  12  -2 60.7552 39.0173   5
   8 -12   2 -2.6633 13.6084   2
   8 -12   2 -0.0362 16.9976   3
   8 -12   2 -13.732 14.3207   6
   5  11  -2 1.56067 7.67482   1
   5  11  -2 -21.404 30.8219   5
   5  11  -2 10.5988 24.3633   4
  -5 -11   2 15.7495 11.9838   1
  -5 -11   2 8.48159 11.9137   7
  -5 -11   2 0.89691 11.7392   3
   4  11  -2 -20.579 21.2286   5
   4  11  -2 8.68601 8.29534   1
   4  11  -2 -20.006 21.6767   4
  -4 -11   2 3.27984 11.0400   7
  -4 -11   2 -1.9716 7.93381   1
  -4 -11   2 14.6362 12.0713   3
   3  11  -2 5.80630 5.57600   1
   3  11  -2 6.90831 22.8500   5
   3  11  -2 13.9159 25.3076   4
  -3 -11   2 11.5443 10.2944   7
  -3 -11   2 3.71053 9.09744   3
  -3 -11   2 1.14450 6.39218   1
   2  11  -2 11.1190 16.7714   5
   2  11  -2 3.48277 18.0297   4
   2  11  -2 6.67052 5.29827   1
  -2 -11   2 -2.4718 5.85014   3
  -2 -11   2 11.3137 10.1965   7
  -2 -11   2 11.6861 6.24118   1
   1  11  -2 25.5289 19.4083   5
   1  11  -2 31.9354 19.6931   4
   1  11  -2 25.8968 9.93303   2
  -1 -11   2 25.4440 10.7835   3
  -1 -11   2 29.9682 11.7844   7
  -1 -11   2 16.1367 7.23493   6
  -1 -11   2 16.3017 7.10990   1
   0  11  -2 5.09359 10.6418   4
   0  11  -2 -9.8389 8.89174   5
   0  11  -2 3.15023 5.58079   2
   0 -11   2 -3.0029 6.16100   3
   0 -11   2 8.62357 7.26049   7
   0 -11   2 1.38711 5.60527   6
  -1  11  -2 -0.5501 13.4604   5
  -1  11  -2 9.59398 7.43148   2
  -1  11  -2 16.0365 9.52941   4
   1 -11   2 5.07583 6.54646   6
   1 -11   2 4.73602 6.01657   7
   1 -11   2 11.6053 7.65048   3
  -2  11  -2 2.34443 5.55272   4
  -2  11  -2 1.89526 7.10255   2
  -2  11  -2 -2.7048 7.81537   5
   2 -11   2 1.62393 4.70278   3
   2 -11   2 -4.6936 3.86273   7
   2 -11   2 -2.2807 6.02896   6
  -3  11  -2 -10.944 13.2740   5
  -3  11  -2 6.56228 5.93827   2
  -3  11  -2 4.85076 7.33364   4
   3 -11   2 3.10939 6.30247   3
   3 -11   2 -2.4026 6.44175   6
   3 -11   2 4.78537 5.63313   7
  -4  11  -2 4.21073 8.27898   4
  -4  11  -2 -0.2637 14.6407   5
  -4  11  -2 13.0087 7.98159   2
   4 -11   2 1.37599 5.96241   7
   4 -11   2 21.0603 10.0248   3
   4 -11   2 8.01709 6.41735   6
  -5  11  -2 40.8857 14.3433   6
  -5  11  -2 27.8722 12.6097   2
  -5  11  -2 26.6918 24.8548   5
   5 -11   2 5.42638 7.63949   6
   5 -11   2 9.86844 8.80380   3
   5 -11   2 14.1147 7.81377   7
  -6  11  -2 2.12524 7.77271   2
  -6  11  -2 8.95978 8.02732   6
  -6  11  -2 -2.9512 24.0581   5
   6 -11   2 1.33695 8.34438   6
   6 -11   2 -3.0958 8.60777   3
  -7  11  -2 10.7189 11.4234   6
  -7  11  -2 3.02118 8.13033   2
  -7  11  -2 13.7644 31.2524   5
   7 -11   2 -0.8121 7.27042   2
   7 -11   2 -3.1738 10.1219   3
   7 -11   2 -4.5068 9.67000   6
  -8  11  -2 3.01820 11.4937   2
  -8  11  -2 83.8521 42.7007   5
   8 -11   2 10.2585 9.16086   2
   8 -11   2 14.6882 15.9394   3
   8 -11   2 19.9829 14.1058   6
   5  10  -2 -41.268 22.7313   4
   5  10  -2 -17.787 29.0996   5
   5  10  -2 6.63439 7.32431   1
  -5 -10   2 12.5338 9.79967   3
  -5 -10   2 2.96743 7.07777   1
  -5 -10   2 -1.6890 8.64252   7
   4  10  -2 -31.401 19.2859   4
   4  10  -2 -5.2337 26.6082   5
   4  10  -2 3.44827 6.70642   1
  -4 -10   2 -6.0862 6.37240   1
  -4 -10   2 10.7134 8.50794   3
  -4 -10   2 4.99550 10.6605   7
   3  10  -2 23.7631 8.28917   1
   3  10  -2 31.2608 26.4236   5
   3  10  -2 24.8423 24.9834   4
  -3 -10   2 44.4769 14.5408   7
  -3 -10   2 25.4995 8.62672   1
  -3 -10   2 29.5887 12.6899   3
   2  10  -2 19.1409 20.7488   4
   2  10  -2 22.4408 9.10005   2
   2  10  -2 12.4403 6.11198   1
   2  10  -2 0.71804 15.9362   5
  -2 -10   2 10.0319 8.79450   7
  -2 -10   2 0.18165 4.84053   1
  -2 -10   2 7.06314 8.88542   3
   1  10  -2 4.01781 3.59918   1
   1  10  -2 18.0965 18.1001   5
   1  10  -2 15.9845 17.6418   4
   1  10  -2 10.2966 5.80638   2
  -1 -10   2 3.93876 5.43600   3
  -1 -10   2 10.5917 6.13579   6
  -1 -10   2 1.18325 6.44098   7
  -1 -10   2 6.21364 4.09661   1
   0  10  -2 106.608 27.8171   5
   0  10  -2 97.6407 7.59994   1
   0  10  -2 134.034 26.2173   4
   0  10  -2 99.6508 17.6239   2
   0 -10   2 108.814 10.3548   1
   0 -10   2 105.863 16.5414   7
   0 -10   2 94.4581 16.3457   6
   0 -10   2 86.6281 16.9036   3
  -1  10  -2 36.6164 11.6609   2
  -1  10  -2 43.5009 20.6892   5
  -1  10  -2 56.9119 14.7554   4
   1 -10   2 11.4223 7.32239   3
   1 -10   2 33.7906 10.4232   6
   1 -10   2 26.7770 8.69880   7
  -2  10  -2 -1.4244 5.48118   2
  -2  10  -2 9.70802 6.18834   4
  -2  10  -2 16.7056 14.8147   5
   2 -10   2 17.6449 8.20068   6
   2 -10   2 14.2120 6.76078   7
  -3  10  -2 47.2815 12.4643   6
  -3  10  -2 93.0265 20.1524   2
  -3  10  -2 80.4925 17.3412   4
  -3  10  -2 80.1498 28.2139   5
   3 -10   2 67.6961 10.9992   7
   3 -10   2 95.5445 18.0377   3
   3 -10   2 52.2112 13.4438   6
  -4  10  -2 72.5481 28.3793   5
  -4  10  -2 37.2221 13.9134   2
  -4  10  -2 34.8288 13.5995   4
  -4  10  -2 74.0317 16.7910   6
   4 -10   2 34.7910 8.13033   7
   4 -10   2 23.2186 9.77674   3
   4 -10   2 33.8161 12.2451   6
  -5  10  -2 14.5803 10.5682   4
  -5  10  -2 16.7415 10.7170   2
  -5  10  -2 32.5814 28.3237   5
  -5  10  -2 15.2087 8.90941   6
   5 -10   2 11.8286 8.33182   3
   5 -10   2 9.59363 6.56505   7
   5 -10   2 10.1785 8.41978   6
  -6  10  -2 10.1667 8.81955   2
  -6  10  -2 32.1104 26.8294   5
  -6  10  -2 7.56163 9.37463   6
   6 -10   2 13.9605 8.96055   7
   6 -10   2 22.6968 10.9157   6
   6 -10   2 14.0063 10.1315   3
  -7  10  -2 19.4262 10.9159   6
  -7  10  -2 5.26595 9.12735   2
  -7  10  -2 -6.5628 27.0794   5
   7 -10   2 8.58164 10.0482   3
   7 -10   2 2.78228 9.62148   6
   7 -10   2 -5.2183 7.98033   2
  -8  10  -2 39.1377 36.3138   5
  -8  10  -2 4.79149 10.7396   6
  -8  10  -2 17.1190 13.2321   2
   8 -10   2 -3.7801 11.5787   3
   8 -10   2 9.42063 17.1914   5
   8 -10   2 -2.1648 12.3220   6
   8 -10   2 0.64844 8.98984   2
   6   9  -2 1.67154 6.92444   1
   6   9  -2 -46.368 36.7438   5
   6   9  -2 -32.398 13.8801   4
  -6  -9   2 5.45242 12.2166   3
  -6  -9   2 1.78761 10.7412   1
  -6  -9   2 -10.203 12.3811   7
   5   9  -2 -26.920 16.9230   4
   5   9  -2 2.23285 6.12103   1
   5   9  -2 -52.002 24.4413   5
  -5  -9   2 2.38652 10.8558   7
  -5  -9   2 6.56406 9.09719   3
  -5  -9   2 -0.2484 6.00331   1
   4   9  -2 -22.127 18.6197   4
   4   9  -2 -33.402 23.1710   5
   4   9  -2 -5.5973 5.18968   1
  -4  -9   2 -5.7200 7.80647   7
  -4  -9   2 5.92780 7.88127   3
  -4  -9   2 -4.6781 5.74230   1
   3   9  -2 58.1250 12.2161   1
   3   9  -2 74.9713 29.4441   4
   3   9  -2 76.6277 36.4397   5
  -3  -9   2 71.4530 16.8124   3
  -3  -9   2 43.8247 13.8569   7
  -3  -9   2 36.0226 9.92366   1
   2   9  -2 3.95747 19.7600   4
   2   9  -2 19.9281 25.7095   5
   2   9  -2 26.8573 7.84201   2
   2   9  -2 14.6112 5.89733   1
  -2  -9   2 17.9281 7.13475   1
  -2  -9   2 33.0707 11.4256   3
  -2  -9   2 24.8937 7.02422   6
  -2  -9   2 3.17763 5.62441   7
   1   9  -2 -3.5953 13.1985   4
   1   9  -2 -4.3794 16.8379   5
   1   9  -2 -2.3195 2.40846   1
   1   9  -2 4.73270 4.61230   2
  -1  -9   2 4.81440 4.09954   1
  -1  -9   2 -5.0619 4.32130   7
  -1  -9   2 -1.4364 3.51075   6
  -1  -9   2 1.62918 5.56478   3
   0   9  -2 -0.6250 2.08889   1
   0   9  -2 -5.5664 9.77598   5
   0   9  -2 -3.4281 3.31888   2
   0   9  -2 4.65435 9.66915   4
   0  -9   2 4.05929 6.02252   3
   0  -9   2 -5.6384 3.08478   6
   0  -9   2 4.69277 5.14672   7
   0  -9   2 -2.3839 1.98155   1
  -1   9  -2 -3.4137 4.87487   5
  -1   9  -2 -0.0452 4.32440   4
  -1   9  -2 -0.0860 0.76732   1
  -1   9  -2 -1.5484 3.95812   2
  -1   9  -2 -0.3411 0.84829   1
   1  -9   2 1.61357 4.35790   6
   1  -9   2 3.14311 5.43937   3
   1  -9   2 -1.5201 3.61987   7
  -2   9  -2 151.768 21.4587   4
  -2   9  -2 149.048 31.1664   5
  -2   9  -2 91.9992 15.9601   6
  -2   9  -2 130.005 20.8808   2
   2  -9   2 107.704 17.7891   6
   2  -9   2 92.2218 15.8063   3
   2  -9   2 120.241 13.9402   7
  -3   9  -2 127.564 30.5866   5
  -3   9  -2 76.3209 15.8309   6
  -3   9  -2 79.1613 17.9572   2
  -3   9  -2 90.8476 18.7668   4
   3  -9   2 95.1370 17.2867   6
   3  -9   2 85.6502 12.0430   7
   3  -9   2 87.1932 16.5479   3
  -4   9  -2 -5.3344 10.8937   5
  -4   9  -2 3.45326 5.82358   4
  -4   9  -2 -6.6818 6.07580   2
  -4   9  -2 -3.9949 3.39864   6
   4  -9   2 8.02783 6.89820   6
   4  -9   2 0.49027 5.79221   3
   4  -9   2 -1.4850 3.96636   7
  -5   9  -2 2.24021 6.37547   6
  -5   9  -2 8.76040 9.63307   4
  -5   9  -2 3.29976 6.49628   2
  -5   9  -2 -4.3186 13.2731   5
   5  -9   2 0.16576 6.48114   6
   5  -9   2 -3.4581 3.87139   7
   5  -9   2 2.91975 6.49589   3
  -6   9  -2 2.44623 7.44858   6
  -6   9  -2 5.41991 8.67041   4
  -6   9  -2 8.29917 6.83713   2
  -6   9  -2 9.46747 19.4776   5
   6  -9   2 0.23978 6.28321   3
   6  -9   2 9.77910 8.89946   6
   6  -9   2 8.16262 6.94503   2
   6  -9   2 -3.3333 4.69314   7
  -7   9  -2 -4.5775 7.30483   2
  -7   9  -2 2.00372 9.69074   6
  -7   9  -2 24.8602 26.7025   5
   7  -9   2 -0.7422 9.22493   3
   7  -9   2 8.26539 9.21721   2
   7  -9   2 -0.7632 8.03365   7
   7  -9   2 -3.5484 7.54603   6
  -8   9  -2 24.3247 14.0086   2
  -8   9  -2 3.49667 9.16562   6
  -8   9  -2 13.0155 37.0865   5
   8  -9   2 1.14725 10.1289   3
   8  -9   2 4.58892 9.58478   6
   8  -9   2 13.3646 21.3201   5
   8  -9   2 -5.2638 9.67083   2
  -9   9  -2 -4.1715 11.9458   2
  -9   9  -2 5.80687 11.5978   6
   6   8  -2 -34.122 19.2947   4
   6   8  -2 -0.0828 7.33090   1
  -6  -8   2 16.2630 13.1788   3
  -6  -8   2 1.87781 7.82589   1
  -6  -8   2 -5.9338 11.1019   7
   5   8  -2 -6.1600 28.9354   5
   5   8  -2 -3.5461 22.0166   4
   5   8  -2 -0.4377 6.36339   1
  -5  -8   2 7.62634 8.31959   3
  -5  -8   2 12.4405 8.24056   1
  -5  -8   2 -0.7829 11.1155   7
   4   8  -2 -2.6306 4.88055   1
   4   8  -2 6.00409 29.4716   5
   4   8  -2 -15.563 17.0775   4
  -4  -8   2 -1.3421 6.00107   3
  -4  -8   2 -0.8812 6.02036   1
  -4  -8   2 0.42090 6.45531   7
   3   8  -2 11.3123 6.05998   1
   3   8  -2 64.1303 26.9830   4
   3   8  -2 51.8379 10.2743   2
   3   8  -2 6.85076 27.3878   5
  -3  -8   2 50.3820 13.2913   3
  -3  -8   2 47.3925 13.8875   7
  -3  -8   2 35.9598 9.78405   1
   2   8  -2 25.1722 20.9746   5
   2   8  -2 7.16771 17.2686   4
   2   8  -2 14.0042 5.73516   1
   2   8  -2 16.6304 6.19490   2
  -2  -8   2 10.4059 5.36551   1
  -2  -8   2 10.2477 7.16739   7
  -2  -8   2 15.2002 5.62811   6
  -2  -8   2 10.8906 7.28346   3
   1   8  -2 -0.5677 2.54482   1
   1   8  -2 6.28729 4.64886   2
   1   8  -2 9.30047 14.5562   4
   1   8  -2 13.6064 18.3417   5
  -1  -8   2 2.76109 4.18450   6
  -1  -8   2 0.30260 4.60477   3
  -1  -8   2 7.58146 3.68739   1
  -1  -8   2 6.66140 5.55450   7
   0   8  -2 287.492 20.3666   2
   0   8  -2 273.468 12.5562   1
   0   8  -2 276.986 25.1360   4
   0   8  -2 251.276 32.5846   5
   0  -8   2 270.953 19.2606   7
   0  -8   2 227.367 24.1185   3
   0  -8   2 276.455 13.1336   1
   0  -8   2 272.528 19.6332   6
  -1   8  -2 14.3691 1.55754   1
  -1   8  -2 13.6149 6.21598   2
  -1   8  -2 15.8900 10.7895   5
  -1   8  -2 9.88529 6.35313   4
  -1   8  -2 10.2348 1.43848   1
   1  -8   2 1.44609 4.72209   3
   1  -8   2 12.8659 5.80493   7
   1  -8   2 21.8044 7.28437   6
  -2   8  -2 25.0056 9.03009   2
  -2   8  -2 13.6672 9.31397   5
  -2   8  -2 22.1177 8.12543   4
  -2   8  -2 28.3159 8.89982   6
   2  -8   2 8.86093 4.44833   7
   2  -8   2 3.05415 4.77442   6
   2  -8   2 26.0600 8.16125   3
  -3   8  -2 8.83729 6.51112   6
  -3   8  -2 5.61460 8.56079   5
  -3   8  -2 6.02574 5.98097   4
  -3   8  -2 3.59231 6.11328   2
   3  -8   2 1.88285 3.58304   7
   3  -8   2 4.14521 5.71698   6
   3  -8   2 11.2989 5.88755   3
  -4   8  -2 26.6357 10.9492   2
  -4   8  -2 47.1324 12.6691   6
  -4   8  -2 35.5474 18.8046   5
  -4   8  -2 41.7749 13.3058   4
   4  -8   2 44.6861 5.73468   1
   4  -8   2 43.8338 11.5363   3
   4  -8   2 50.8737 9.15384   7
   4  -8   2 38.4445 11.3172   6
  -5   8  -2 2.55707 6.87395   4
  -5   8  -2 1.64299 4.56973   6
  -5   8  -2 -7.6632 11.9528   5
  -5   8  -2 3.30178 7.14547   2
   5  -8   2 0.45427 3.63129   7
   5  -8   2 -1.4861 3.36023   1
   5  -8   2 1.56169 5.81523   3
   5  -8   2 -9.1621 4.85981   6
  -6   8  -2 7.03927 10.0266   4
  -6   8  -2 14.3451 9.58663   2
  -6   8  -2 6.99718 7.21871   1
  -6   8  -2 10.5823 20.4743   5
  -6   8  -2 27.6206 11.5604   6
   6  -8   2 27.0018 9.55198   7
   6  -8   2 9.67610 8.39849   3
   6  -8   2 1.09567 7.64828   6
   6  -8   2 10.0294 6.41733   1
   6  -8   2 12.0491 9.19167   2
  -7   8  -2 1.20320 8.75133   4
  -7   8  -2 7.79191 24.2392   5
  -7   8  -2 6.12427 9.53494   2
  -7   8  -2 -0.0615 8.18060   6
   7  -8   2 39.7786 15.7345   4
   7  -8   2 7.33210 8.40653   3
   7  -8   2 10.1811 11.8177   5
   7  -8   2 -0.6614 7.97730   7
   7  -8   2 4.55651 8.94621   2
   7  -8   2 -0.6572 8.06142   6
  -8   8  -2 -9.8290 26.8488   5
  -8   8  -2 -3.3598 9.91716   2
  -8   8  -2 -6.8547 7.95384   6
   8  -8   2 2.00704 8.90331   6
   8  -8   2 10.3607 10.7421   2
   8  -8   2 2.46734 10.4834   3
   8  -8   2 -0.2196 16.5384   5
  -9   8  -2 19.9903 16.6362   2
  -9   8  -2 -4.8873 9.46429   6
   9  -8   2 3.78951 15.6604   2
   9  -8   2 -4.7638 17.3187   6
   7   7  -2 -71.642 29.9819   5
   7   7  -2 -13.252 20.9476   4
   7   7  -2 5.63338 9.07746   1
  -7  -7   2 2.01035 10.4405   1
  -7  -7   2 -0.2531 12.7601   7
   6   7  -2 -30.290 25.6199   5
   6   7  -2 11.3442 22.2521   4
   6   7  -2 -1.2026 6.84144   1
  -6  -7   2 -1.4533 6.70063   3
  -6  -7   2 -11.545 9.20558   7
  -6  -7   2 -2.6737 7.36331   1
   5   7  -2 5.27820 26.5544   5
   5   7  -2 23.3447 22.0648   4
   5   7  -2 35.9255 11.6104   1
  -5  -7   2 32.5086 12.4926   3
  -5  -7   2 52.3848 14.2407   1
  -5  -7   2 18.8334 11.8771   7
   4   7  -2 10.6651 26.4689   5
   4   7  -2 8.53646 19.0769   4
   4   7  -2 4.82897 6.32102   1
  -4  -7   2 4.96587 6.69031   3
  -4  -7   2 6.82262 6.09894   1
  -4  -7   2 4.33975 7.55297   7
   3   7  -2 1.92275 5.25150   1
   3   7  -2 -3.0653 14.9130   4
   3   7  -2 -0.7331 23.0833   5
   3   7  -2 7.48495 5.87104   2
  -3  -7   2 6.75727 5.26234   1
  -3  -7   2 2.37419 4.70822   3
  -3  -7   2 12.4788 8.11679   7
   2   7  -2 26.9284 19.1512   5
   2   7  -2 26.2548 7.46287   2
   2   7  -2 40.5123 17.8460   4
  -2  -7   2 24.7100 8.32637   7
  -2  -7   2 20.3658 8.17482   3
  -2  -7   2 18.2100 6.33016   1
  -2  -7   2 23.4128 5.82565   6
   1   7  -2 6.72398 12.0330   4
   1   7  -2 13.4782 14.5536   5
   1   7  -2 17.9923 6.57554   2
  -1  -7   2 14.4347 4.70419   1
  -1  -7   2 15.6180 5.06631   6
  -1  -7   2 17.9316 7.29219   3
  -1  -7   2 6.34363 4.87941   7
   0   7  -2 0.46393 3.09519   2
   0   7  -2 3.06672 11.1461   5
   0   7  -2 5.10963 8.12685   4
   0  -7   2 0.33178 1.84486   1
   0  -7   2 -2.5326 3.43974   3
   0  -7   2 2.81223 3.41103   7
   0  -7   2 -3.7481 2.28209   6
  -1   7  -2 4.27076 4.08852   6
  -1   7  -2 0.35248 0.54054   1
  -1   7  -2 -1.5185 2.66786   4
  -1   7  -2 -1.5205 3.24266   2
  -1   7  -2 0.80210 0.56638   1
  -1   7  -2 -3.7520 4.86724   5
   1  -7   2 3.77700 3.86110   6
   1  -7   2 0.67925 2.54707   7
   1  -7   2 -1.2481 2.34075   3
   1  -7   2 0.20208 0.61855   1
  -2   7  -2 52.5430 11.0390   6
  -2   7  -2 67.7197 17.8693   5
  -2   7  -2 59.1704 11.7852   4
  -2   7  -2 40.1446 11.0065   2
   2  -7   2 62.3773 12.3522   6
   2  -7   2 49.8099 7.96486   7
   2  -7   2 43.1215 9.95676   3
  -3   7  -2 2.41006 4.81158   4
  -3   7  -2 0.46511 3.23142   6
  -3   7  -2 6.79060 5.59741   2
  -3   7  -2 2.15383 6.67282   5
   3  -7   2 9.08610 5.60954   3
   3  -7   2 6.07266 1.89791   1
   3  -7   2 4.52891 2.84994   1
   3  -7   2 5.26687 3.32482   7
   3  -7   2 4.49103 4.60081   6
  -4   7  -2 11.3140 6.95446   6
  -4   7  -2 14.8144 7.82040   2
  -4   7  -2 20.6698 14.3014   5
  -4   7  -2 22.6182 10.4769   4
   4  -7   2 16.1185 8.02151   3
   4  -7   2 29.9345 5.22141   1
   4  -7   2 26.5041 7.26543   7
   4  -7   2 28.9777 9.74089   6
  -5   7  -2 57.2890 9.37971   1
  -5   7  -2 40.7676 11.7918   6
  -5   7  -2 53.2131 24.3444   5
  -5   7  -2 32.0035 11.9505   2
  -5   7  -2 55.7938 16.3952   4
   5  -7   2 49.6887 9.72435   7
   5  -7   2 68.6233 9.35945   1
   5  -7   2 13.8628 8.16354   3
  -6   7  -2 7.99221 10.8439   4
  -6   7  -2 2.20975 6.57934   6
  -6   7  -2 9.24440 16.0261   5
  -6   7  -2 -2.9761 6.07446   2
  -6   7  -2 -1.0880 5.34980   3
  -6   7  -2 2.97674 4.15101   1
   6  -7   2 2.83830 7.06035   2
   6  -7   2 5.85451 6.02745   6
   6  -7   2 10.2068 5.11313   1
   6  -7   2 14.2489 9.71509   4
   6  -7   2 5.49485 5.73032   7
   6  -7   2 -3.3679 6.25683   3
  -7   7  -2 9.67354 9.56472   2
  -7   7  -2 2.32737 6.64067   3
  -7   7  -2 5.60062 9.25733   4
  -7   7  -2 -2.0923 6.98795   6
  -7   7  -2 -7.3205 18.6267   5
  -7   7  -2 4.58132 5.56250   1
   7  -7   2 1.34211 7.24257   7
   7  -7   2 3.36394 10.6279   5
   7  -7   2 -1.1184 7.40651   3
   7  -7   2 -3.5100 5.73144   1
   7  -7   2 11.8182 10.0289   6
   7  -7   2 33.0450 13.5328   4
   7  -7   2 5.24220 8.82803   2
  -8   7  -2 -7.4229 13.6299   4
  -8   7  -2 -16.514 25.3969   5
  -8   7  -2 -4.5097 9.61292   6
  -8   7  -2 2.94112 8.08172   7
  -8   7  -2 10.0592 10.2988   1
  -8   7  -2 7.58376 9.68607   3
  -8   7  -2 5.13776 10.2009   2
   8  -7   2 4.52475 17.8424   5
   8  -7   2 4.49328 11.0000   7
   8  -7   2 0.31726 10.5139   3
   8  -7   2 -1.2525 7.63762   2
   8  -7   2 28.4826 15.5443   4
   8  -7   2 -2.8951 8.93296   6
   8  -7   2 0.31041 9.21011   1
   7   6  -2 -20.528 20.6517   4
   7   6  -2 -28.898 25.6965   5
   7   6  -2 2.41934 5.59084   1
  -7  -6   2 17.3200 14.3212   7
  -7  -6   2 -2.3683 6.63588   1
   6   6  -2 -28.562 18.3657   5
   6   6  -2 2.57113 5.11593   1
   6   6  -2 8.63481 15.2744   4
  -6  -6   2 -6.1632 8.50738   7
  -6  -6   2 1.91130 6.09397   1
  -6  -6   2 -0.8419 7.63815   3
   5   6  -2 2.97499 19.7689   5
   5   6  -2 -0.1141 14.3349   4
   5   6  -2 13.8318 7.69734   1
  -5  -6   2 24.9928 11.1377   7
  -5  -6   2 10.0694 6.94534   1
  -5  -6   2 15.2785 9.63536   3
   4   6  -2 14.1724 7.22479   1
   4   6  -2 14.5121 10.1592   2
   4   6  -2 51.1464 21.4940   4
   4   6  -2 24.2623 24.6386   5
  -4  -6   2 40.9324 10.7894   1
  -4  -6   2 21.2850 8.40788   7
  -4  -6   2 24.3967 8.70788   3
   3   6  -2 -2.5437 19.1270   5
   3   6  -2 -4.2784 5.40140   2
   3   6  -2 7.99600 13.2284   4
  -3  -6   2 2.44595 4.42833   3
  -3  -6   2 -0.9692 1.91002   6
  -3  -6   2 0.23396 4.58238   7
  -3  -6   2 0.67491 3.82903   1
   2   6  -2 191.972 29.1506   4
   2   6  -2 133.155 14.2307   2
   2   6  -2 124.253 30.6116   5
  -2  -6   2 147.869 18.9883   3
  -2  -6   2 138.966 18.0859   7
  -2  -6   2 137.072 9.46658   6
  -2  -6   2 142.833 15.6697   1
   1   6  -2 388.952 41.0379   5
   1   6  -2 373.888 27.6748   4
   1   6  -2 372.473 19.6611   2
  -1  -6   2 391.867 22.5365   7
  -1  -6   2 395.395 19.0296   6
  -1  -6   2 370.557 18.6537   1
  -1  -6   2 396.070 23.3949   3
   0   6  -2 34.2397 8.20225   2
   0   6  -2 46.9063 5.86917   1
   0   6  -2 70.0074 14.3392   4
   0   6  -2 47.2296 15.9943   5
   0  -6   2 41.6897 7.88961   7
   0  -6   2 48.1658 6.08310   1
   0  -6   2 36.3051 8.70065   3
   0  -6   2 42.4422 8.22968   6
  -1   6  -2 -2.8860 3.62244   5
  -1   6  -2 1.61030 2.79231   4
  -1   6  -2 0.10259 3.45439   2
  -1   6  -2 -0.0074 2.91074   6
  -1   6  -2 2.33760 0.76402   1
   1  -6   2 0.79125 3.37628   3
   1  -6   2 -4.2854 2.64322   6
   1  -6   2 0.95971 0.81071   1
   1  -6   2 2.98676 2.81098   7
  -2   6  -2 75.4445 13.4334   2
  -2   6  -2 91.9679 10.5388   4
  -2   6  -2 92.5223 13.8519   6
  -2   6  -2 106.158 19.9460   5
   2  -6   2 95.9557 13.9831   3
   2  -6   2 126.142 11.8805   7
   2  -6   2 90.8312 4.55220   1
   2  -6   2 106.936 4.19380   1
   2  -6   2 124.860 16.3781   6
  -3   6  -2 11.3617 7.36114   2
  -3   6  -2 5.77244 7.42918   5
  -3   6  -2 19.3747 7.53714   6
  -3   6  -2 12.6666 7.17576   4
   3  -6   2 8.75581 3.84147   7
   3  -6   2 12.5185 2.85612   1
   3  -6   2 5.00487 4.52409   6
   3  -6   2 14.6008 7.10283   3
  -4   6  -2 236.731 22.4756   4
  -4   6  -2 288.555 22.5964   3
  -4   6  -2 194.605 26.2036   2
  -4   6  -2 237.230 13.7099   1
  -4   6  -2 252.616 32.3594   5
  -4   6  -2 211.943 24.7283   6
   4  -6   2 276.594 16.9877   7
   4  -6   2 245.566 25.7694   3
   4  -6   2 280.624 22.4273   6
   4  -6   2 277.523 13.8409   1
  -5   6  -2 62.6265 18.3320   4
  -5   6  -2 41.7915 11.4022   6
  -5   6  -2 66.4270 14.8323   3
  -5   6  -2 26.8766 17.4561   5
  -5   6  -2 62.2530 16.1456   2
  -5   6  -2 40.7200 8.04172   1
   5  -6   2 53.7187 16.6417   4
   5  -6   2 57.6019 13.8785   6
   5  -6   2 31.7273 7.21378   1
   5  -6   2 61.9269 13.9906   3
   5  -6   2 35.5953 8.79924   7
  -6   6  -2 1.76383 4.97703   7
  -6   6  -2 -2.3595 5.46351   3
  -6   6  -2 7.89785 8.69894   4
  -6   6  -2 -6.5364 12.9105   5
  -6   6  -2 -1.3327 5.21691   2
  -6   6  -2 10.9911 5.87910   1
  -6   6  -2 4.94833 6.57417   6
   6  -6   2 3.75243 6.09002   7
   6  -6   2 2.03035 5.33685   2
   6  -6   2 0.69682 6.59259   6
   6  -6   2 4.38092 8.83307   4
   6  -6   2 0.16937 3.87973   1
   6  -6   2 5.02002 8.84519   5
   6  -6   2 0.24541 5.64659   3
  -7   6  -2 8.93192 8.62781   2
  -7   6  -2 7.64513 7.06539   7
  -7   6  -2 1.33090 21.2408   5
  -7   6  -2 6.44091 11.0515   4
  -7   6  -2 9.68173 7.89061   6
  -7   6  -2 0.93940 7.55652   3
  -7   6  -2 2.51271 5.57186   1
   7  -6   2 3.85319 8.16063   3
   7  -6   2 -0.1506 5.08262   1
   7  -6   2 13.6791 12.0223   4
   7  -6   2 -0.6474 7.97715   6
   7  -6   2 -2.1876 5.64211   2
   7  -6   2 8.38082 10.4227   5
   7  -6   2 2.72754 6.31769   7
  -8   6  -2 6.79837 9.84421   3
  -8   6  -2 -1.0013 22.7635   5
  -8   6  -2 2.46110 8.56111   6
  -8   6  -2 2.20752 11.7924   4
  -8   6  -2 2.94894 6.45796   1
  -8   6  -2 10.9326 11.4472   2
  -8   6  -2 -7.6951 6.17762   7
   8  -6   2 3.91325 18.5568   5
   8  -6   2 -0.3178 11.7494   6
   8  -6   2 16.1705 11.1857   7
   8  -6   2 -3.0021 9.02210   3
   8  -6   2 8.87373 12.1683   2
   8  -6   2 8.67823 12.0996   4
   8  -6   2 -0.4506 7.13327   1
  -9   6  -2 7.02242 10.9207   7
  -9   6  -2 8.10935 8.17622   1
   9  -6   2 12.2194 14.1642   7
   9  -6   2 -6.0742 10.9349   1
   8   5  -2 -13.316 8.39042   1
   8   5  -2 -27.380 30.6006   5
  -8  -5   2 10.4450 15.7466   7
  -8  -5   2 5.55090 9.54509   1
   7   5  -2 11.3102 21.7068   4
   7   5  -2 -8.2695 20.0606   5
   7   5  -2 0.37408 6.53408   1
  -7  -5   2 10.4386 11.0835   7
  -7  -5   2 2.29690 10.8408   3
  -7  -5   2 2.45893 6.04325   1
   6   5  -2 7.45013 7.90292   1
   6   5  -2 -8.8422 13.7539   4
   6   5  -2 0.06713 20.0560   5
  -6  -5   2 3.23744 6.52304   1
  -6  -5   2 5.68284 9.69523   3
  -6  -5   2 -3.2078 8.47777   7
   5   5  -2 5.58723 7.79697   1
   5   5  -2 25.7752 18.4536   4
   5   5  -2 7.37421 18.4352   5
  -5  -5   2 18.8664 9.39730   7
  -5  -5   2 6.86660 7.25719   3
  -5  -5   2 9.26842 6.97041   1
   4   5  -2 0.99360 16.5927   5
   4   5  -2 4.32542 10.9336   4
   4   5  -2 11.1968 7.67100   2
  -4  -5   2 -0.4361 3.78739   1
  -4  -5   2 12.2468 6.85391   7
  -4  -5   2 1.77471 4.93800   3
   3   5  -2 4.26248 10.1531   4
   3   5  -2 -3.8757 9.34171   5
   3   5  -2 -3.0912 6.14801   2
  -3  -5   2 0.39526 1.81440   6
  -3  -5   2 0.30572 1.45145   6
  -3  -5   2 -3.5700 3.10732   1
  -3  -5   2 1.70626 4.66416   7
  -3  -5   2 1.65703 3.48582   3
   2   5  -2 5.72089 6.04940   2
   2   5  -2 13.1036 10.9868   4
   2   5  -2 5.41027 3.42394   6
   2   5  -2 11.5531 14.8804   5
  -2  -5   2 0.79560 4.72937   7
  -2  -5   2 10.4218 4.99913   1
  -2  -5   2 4.69592 2.78914   6
  -2  -5   2 10.5017 2.94714   6
  -2  -5   2 1.45759 3.68256   3
   1   5  -2 140.101 16.0779   4
   1   5  -2 114.686 10.4644   2
   1   5  -2 123.709 24.3586   5
  -1  -5   2 137.149 15.2262   3
  -1  -5   2 121.317 9.23512   6
  -1  -5   2 121.321 14.1939   7
  -1  -5   2 124.555 12.0203   1
   0   5  -2 -4.4346 2.79349   2
   0   5  -2 -2.0191 1.99875   6
   0   5  -2 0.74738 7.51334   5
   0   5  -2 2.73019 6.07002   4
   0   5  -2 0.48294 1.59263   1
   0  -5   2 0.26306 2.49069   7
   0  -5   2 -1.7176 2.79526   3
   0  -5   2 1.70200 2.69243   6
   0  -5   2 -1.7627 1.43754   1
  -1   5  -2 55.8843 9.96512   2
  -1   5  -2 51.6956 8.37358   4
  -1   5  -2 51.8919 2.65875   1
  -1   5  -2 50.5002 12.6821   5
  -1   5  -2 58.4915 9.90373   6
   1  -5   2 44.2839 6.61286   7
   1  -5   2 51.9211 9.05559   6
   1  -5   2 50.5132 9.39401   3
   1  -5   2 52.6877 3.13992   1
   1  -5   2 67.7819 10.7501   4
  -2   5  -2 647.030 39.1570   5
  -2   5  -2 669.664 30.5036   6
  -2   5  -2 634.620 28.0718   4
  -2   5  -2 640.001 30.5598   2
   2  -5   2 653.556 19.0558   1
   2  -5   2 620.670 25.5036   4
   2  -5   2 638.052 29.5797   6
   2  -5   2 628.560 29.4843   3
   2  -5   2 647.085 17.7950   1
   2  -5   2 641.658 23.7485   7
  -3   5  -2 -2.5731 3.58772   5
  -3   5  -2 -1.3429 3.81560   2
  -3   5  -2 1.04585 2.86948   3
  -3   5  -2 1.35964 3.57074   4
  -3   5  -2 0.62609 2.93098   6
   3  -5   2 0.07370 1.75058   1
   3  -5   2 0.34058 3.40824   6
   3  -5   2 -0.7430 2.16485   3
   3  -5   2 6.72474 3.27711   7
  -4   5  -2 13.9784 7.05999   3
  -4   5  -2 2.44433 4.81849   6
  -4   5  -2 4.44050 5.50529   2
  -4   5  -2 1.09391 5.34569   4
  -4   5  -2 -4.2681 4.50229   5
  -4   5  -2 4.12912 3.34973   7
  -4   5  -2 -1.4559 1.91322   1
   4  -5   2 -0.7023 4.14772   6
   4  -5   2 1.78195 2.94683   3
   4  -5   2 7.22305 3.49476   1
   4  -5   2 2.46535 3.53015   7
  -5   5  -2 1.19688 4.10188   7
  -5   5  -2 -0.2208 4.73379   2
  -5   5  -2 -0.2369 2.68081   1
  -5   5  -2 -0.3528 8.98316   5
  -5   5  -2 -1.6596 5.14196   4
  -5   5  -2 1.86884 5.16269   6
  -5   5  -2 0.66506 5.15751   3
   5  -5   2 -2.7817 3.34185   7
   5  -5   2 -0.3457 3.44316   1
   5  -5   2 6.86423 6.75405   3
   5  -5   2 -2.1572 5.43845   4
   5  -5   2 5.67749 6.31692   6
  -6   5  -2 7.69985 7.04750   7
  -6   5  -2 3.26124 7.24779   4
  -6   5  -2 0.80923 4.45110   1
  -6   5  -2 0.37789 6.07972   2
  -6   5  -2 3.59308 5.67086   6
  -6   5  -2 6.81089 6.59176   3
  -6   5  -2 14.0748 16.2376   5
   6  -5   2 2.57125 4.71703   1
   6  -5   2 -2.6337 5.08290   6
   6  -5   2 0.55608 8.05114   5
   6  -5   2 0.06241 5.65476   2
   6  -5   2 0.31913 5.59649   3
   6  -5   2 0.32281 5.22432   7
   6  -5   2 16.0538 10.4515   4
  -7   5  -2 16.1744 9.99539   3
  -7   5  -2 13.1497 10.7028   2
  -7   5  -2 24.1638 10.0466   7
  -7   5  -2 36.0908 18.7616   4
  -7   5  -2 7.52677 19.7885   5
  -7   5  -2 14.5218 7.01583   1
  -7   5  -2 42.9263 14.0895   6
   7  -5   2 16.2203 16.1747   5
   7  -5   2 18.8261 10.5156   3
   7  -5   2 33.5127 12.0346   2
   7  -5   2 2.82260 6.76725   7
   7  -5   2 53.5390 17.8201   4
   7  -5   2 32.8457 10.3478   1
   7  -5   2 8.43135 8.31593   6
  -8   5  -2 -4.9637 14.9846   4
  -8   5  -2 -0.2665 8.34598   3
  -8   5  -2 2.85424 8.40211   7
  -8   5  -2 6.25811 9.01069   6
  -8   5  -2 -4.4245 24.4881   5
  -8   5  -2 1.29760 7.27046   1
   8  -5   2 -0.6085 14.6385   6
   8  -5   2 6.28068 16.2973   5
   8  -5   2 -4.0644 5.76836   1
   8  -5   2 15.2137 14.6441   4
   8  -5   2 -0.8767 11.5678   2
   8  -5   2 -3.1213 10.2904   3
   8  -5   2 -0.5452 7.56434   7
  -9   5  -2 12.2704 9.72164   1
  -9   5  -2 -1.4324 9.49242   7
   9  -5   2 -7.9632 9.83128   1
   9  -5   2 1.79029 15.0185   7
   9  -5   2 20.5689 21.8881   4
   8   4  -2 -32.910 18.8240   5
   8   4  -2 -3.2549 9.14868   1
   8   4  -2 -16.619 18.0517   4
  -8  -4   2 -5.6945 8.32095   1
  -8  -4   2 0.67791 8.84331   7
   7   4  -2 -3.6897 21.6955   5
   7   4  -2 4.74170 13.9446   4
   7   4  -2 -0.2753 5.65631   1
  -7  -4   2 1.33746 8.95037   7
  -7  -4   2 17.8885 12.2858   3
  -7  -4   2 2.97938 6.83036   1
   6   4  -2 8.36062 14.9497   4
   6   4  -2 -6.1739 5.54534   1
   6   4  -2 13.4591 18.2086   5
  -6  -4   2 6.67566 9.04391   7
  -6  -4   2 -6.4546 6.24515   3
  -6  -4   2 0.21247 6.87677   1
   5   4  -2 4.81296 14.3942   4
   5   4  -2 6.58610 7.90680   2
   5   4  -2 -2.7707 14.3615   5
  -5  -4   2 -2.1549 4.60551   1
  -5  -4   2 4.54821 6.01236   3
  -5  -4   2 2.57841 6.70447   7
   4   4  -2 7.28377 12.2175   5
   4   4  -2 -1.0687 5.39710   2
   4   4  -2 -1.2442 7.49260   4
  -4  -4   2 -1.3624 4.23047   3
  -4  -4   2 2.14254 6.29514   7
  -4  -4   2 4.75643 4.01923   1
   3   4  -2 8.64673 12.1557   5
   3   4  -2 1.26527 8.89845   4
   3   4  -2 -1.7987 4.63110   2
  -3  -4   2 6.69936 6.01539   7
  -3  -4   2 4.60765 4.15304   3
  -3  -4   2 1.47499 3.88546   1
   2   4  -2 125.603 20.0040   4
   2   4  -2 88.4421 19.5759   5
   2   4  -2 90.4241 11.0955   2
  -2  -4   2 70.5127 10.5143   1
  -2  -4   2 82.8099 5.10843   6
  -2  -4   2 81.7336 5.51944   6
  -2  -4   2 89.7603 12.8092   7
  -2  -4   2 119.326 14.1218   3
   1   4  -2 13.7455 12.9096   5
   1   4  -2 1.80163 4.55244   2
   1   4  -2 1.13829 5.71438   4
  -1  -4   2 1.59101 1.87286   6
  -1  -4   2 -1.8582 2.03140   3
  -1  -4   2 0.05400 1.81886   6
  -1  -4   2 2.92834 2.76823   7
  -1  -4   2 -0.1390 1.65672   1
   0   4  -2 452.088 20.1135   2
   0   4  -2 455.917 15.1048   1
   0   4  -2 465.738 21.4009   4
   0   4  -2 455.802 33.0159   5
   0   4  -2 504.354 20.2224   6
   0  -4   2 477.446 15.8636   1
   0  -4   2 487.095 21.6466   3
   0  -4   2 498.044 20.1791   6
   0  -4   2 468.611 20.5521   4
   0  -4   2 442.559 18.7381   7
  -1   4  -2 -3.4568 3.53636   2
  -1   4  -2 -0.4723 1.85386   4
  -1   4  -2 1.93434 1.02974   1
  -1   4  -2 2.99619 2.56753   6
   1  -4   2 2.15722 3.85337   4
   1  -4   2 -0.1750 1.33028   7
   1  -4   2 1.26007 0.96162   1
   1  -4   2 -1.1810 1.77559   6
   1  -4   2 -0.0760 1.75573   3
  -2   4  -2 616.062 27.0890   6
  -2   4  -2 560.882 26.4031   3
  -2   4  -2 519.729 17.3739   1
  -2   4  -2 559.337 26.5172   2
  -2   4  -2 561.877 24.8991   4
  -2   4  -2 567.624 34.2783   5
   2  -4   2 525.321 20.8155   7
   2  -4   2 563.398 16.8312   1
   2  -4   2 513.787 17.7142   1
   2  -4   2 530.981 23.4587   4
   2  -4   2 543.115 25.7569   3
  -3   4  -2 261.371 13.2676   1
  -3   4  -2 278.959 20.7281   4
  -3   4  -2 233.296 18.5183   2
  -3   4  -2 238.708 14.9928   7
  -3   4  -2 284.454 27.7309   5
  -3   4  -2 248.078 18.3691   3
  -3   4  -2 245.336 18.1039   6
   3  -4   2 238.113 12.2451   1
   3  -4   2 262.863 18.4544   3
   3  -4   2 238.603 14.6753   7
  -4   4  -2 218.439 23.0215   6
  -4   4  -2 239.591 19.5576   3
  -4   4  -2 205.833 15.5898   7
  -4   4  -2 241.148 29.8036   5
  -4   4  -2 181.123 19.5330   4
  -4   4  -2 190.519 13.6013   1
  -4   4  -2 215.335 19.0319   2
   4  -4   2 208.082 20.7473   4
   4  -4   2 229.043 15.8390   7
   4  -4   2 234.306 14.3604   1
   4  -4   2 211.520 22.3397   3
  -5   4  -2 -2.2032 3.10819   1
  -5   4  -2 3.61821 3.98065   7
  -5   4  -2 -1.2627 6.84838   4
  -5   4  -2 5.03566 8.86405   5
  -5   4  -2 4.61288 4.62182   6
  -5   4  -2 16.1137 7.34627   3
  -5   4  -2 -0.1936 4.99273   2
   5  -4   2 1.98198 5.82332   5
   5  -4   2 7.58484 5.45102   7
   5  -4   2 3.59932 8.62223   4
   5  -4   2 -4.1310 4.77567   6
   5  -4   2 4.00235 4.77062   2
   5  -4   2 9.09514 6.53402   3
   5  -4   2 11.8973 5.64804   1
  -6   4  -2 8.48552 13.4668   5
  -6   4  -2 0.63698 6.19255   3
  -6   4  -2 21.0649 11.8606   4
  -6   4  -2 3.77840 5.20588   1
  -6   4  -2 5.69663 5.25014   7
  -6   4  -2 2.76552 6.28639   6
  -6   4  -2 9.60120 7.15311   2
   6  -4   2 6.55426 9.84720   5
   6  -4   2 4.00729 5.70660   7
   6  -4   2 11.7034 6.72332   1
   6  -4   2 18.2200 8.98112   2
   6  -4   2 2.98855 6.64250   6
   6  -4   2 7.51472 8.76637   4
   6  -4   2 2.68631 6.01534   3
  -7   4  -2 6.99182 7.68556   2
  -7   4  -2 -2.3427 6.00860   7
  -7   4  -2 0.01596 6.77501   6
  -7   4  -2 0.09598 18.4900   5
  -7   4  -2 8.56955 14.0154   4
  -7   4  -2 -4.9986 5.06053   1
  -7   4  -2 -10.045 6.50070   3
   7  -4   2 3.22669 11.1909   5
   7  -4   2 8.38610 11.3866   4
   7  -4   2 0.16186 7.14706   2
   7  -4   2 7.50681 7.51121   7
   7  -4   2 7.17679 8.93515   6
   7  -4   2 2.15478 8.73866   3
   7  -4   2 4.52948 6.41005   1
  -8   4  -2 10.8748 9.82449   7
  -8   4  -2 -0.1416 7.19984   1
  -8   4  -2 0.29683 8.66743   3
   8  -4   2 7.99849 7.40406   1
   8  -4   2 3.80432 10.2897   3
   8  -4   2 13.5223 16.4597   4
   8  -4   2 -2.6279 17.2545   5
   8  -4   2 2.14737 9.17503   7
  -9   4  -2 -5.5410 10.4332   7
  -9   4  -2 -3.6476 8.45008   1
   9  -4   2 4.14736 22.7323   4
   9  -4   2 -16.197 9.71157   1
   9  -4   2 8.98123 14.0130   7
   8   3  -2 -16.169 17.3615   5
   8   3  -2 0.99232 16.4699   4
   8   3  -2 8.26531 10.3314   1
  -8  -3   2 0.51559 9.33708   1
  -8  -3   2 4.89614 12.6259   7
   7   3  -2 -2.1874 5.63667   1
   7   3  -2 -14.645 11.5939   4
   7   3  -2 3.61851 15.5034   5
  -7  -3   2 3.12860 8.38320   3
  -7  -3   2 0.81585 5.36331   1
  -7  -3   2 0.39214 6.75882   7
   6   3  -2 8.01447 9.57375   4
   6   3  -2 9.40247 15.2722   5
  -6  -3   2 1.15161 6.08076   7
  -6  -3   2 -2.2285 5.10949   1
  -6  -3   2 2.76359 6.89811   3
   5   3  -2 52.8372 20.3251   5
   5   3  -2 95.3275 13.5840   2
   5   3  -2 53.3649 19.5530   4
  -5  -3   2 48.1815 12.9692   7
  -5  -3   2 64.3600 14.2064   3
  -5  -3   2 37.3792 10.8809   1
   4   3  -2 2.91155 9.17111   4
   4   3  -2 -2.6452 7.29693   5
   4   3  -2 -0.1501 3.57513   2
  -4  -3   2 -1.8266 3.09012   3
  -4  -3   2 0.93304 2.90839   1
  -4  -3   2 -0.3155 3.11390   7
   3   3  -2 152.936 11.5506   2
   3   3  -2 122.179 22.8561   5
   3   3  -2 159.670 25.4743   4
  -3  -3   2 185.421 20.2618   7
  -3  -3   2 146.828 15.3690   3
  -3  -3   2 121.177 15.2177   1
   2   3  -2 340.018 28.4815   5
   2   3  -2 300.942 22.4723   4
   2   3  -2 324.923 15.9020   2
  -2  -3   2 296.996 16.6594   3
  -2  -3   2 342.165 19.1795   7
  -2  -3   2 314.547 8.44160   6
  -2  -3   2 315.226 17.7396   1
  -2  -3   2 302.222 8.57569   6
   1   3  -2 88.6984 5.83527   6
   1   3  -2 123.190 19.1139   5
   1   3  -2 116.759 11.9544   2
   1   3  -2 109.320 14.2985   4
  -1  -3   2 106.799 6.45901   6
  -1  -3   2 99.1201 10.3170   3
  -1  -3   2 96.7365 6.14594   6
  -1  -3   2 112.999 11.2948   7
  -1  -3   2 102.918 7.97351   1
   0   3  -2 -0.6744 1.74570   6
   0   3  -2 17.6627 12.5395   5
   0   3  -2 8.74544 6.16517   4
   0   3  -2 -3.5365 5.34303   2
   0   3  -2 -0.4160 0.96910   1
   0  -3   2 -0.3376 2.01292   3
   0  -3   2 -0.3911 3.51003   4
   0  -3   2 -0.3966 1.63939   7
   0  -3   2 -0.1913 1.24967   1
   0  -3   2 -0.5214 1.80796   6
  -1   3  -2 147.275 5.84332   1
  -1   3  -2 141.242 10.7543   3
  -1   3  -2 102.250 12.8327   5
  -1   3  -2 119.404 9.57028   6
  -1   3  -2 135.034 7.72796   4
  -1   3  -2 109.701 10.2905   2
   1  -3   2 143.920 6.08307   1
   1  -3   2 130.875 8.23108   7
   1  -3   2 125.328 9.93834   3
   1  -3   2 129.256 6.88044   4
  -2   3  -2 209.507 14.4417   2
  -2   3  -2 211.379 14.3462   4
  -2   3  -2 215.775 14.9586   3
  -2   3  -2 201.214 18.8467   5
  -2   3  -2 214.913 14.3304   6
   2  -3   2 194.358 13.9731   3
   2  -3   2 210.661 14.5682   4
   2  -3   2 207.789 9.60379   1
   2  -3   2 213.495 12.0291   7
  -3   3  -2 22.1807 7.10047   3
  -3   3  -2 14.8045 5.19383   7
  -3   3  -2 8.29413 3.13559   1
  -3   3  -2 14.9587 5.69879   2
  -3   3  -2 21.0486 8.20807   4
  -3   3  -2 14.8128 8.57446   5
  -3   3  -2 21.6771 6.66869   6
   3  -3   2 15.0423 7.09226   4
   3  -3   2 20.8830 5.03750   1
   3  -3   2 2.44575 3.55213   3
   3  -3   2 11.9557 4.60895   7
  -4   3  -2 -3.0145 4.89022   5
  -4   3  -2 -0.7437 4.66571   4
  -4   3  -2 -1.2765 2.92926   6
  -4   3  -2 -1.0453 2.24516   3
  -4   3  -2 -3.0740 3.15052   2
  -4   3  -2 -0.9568 3.85721   7
  -4   3  -2 -1.0896 2.31049   1
   4  -3   2 -2.3499 5.96923   5
   4  -3   2 4.11368 3.62801   7
   4  -3   2 -2.4875 5.96469   4
   4  -3   2 -1.0402 2.60361   1
   4  -3   2 4.82721 4.85585   3
  -5   3  -2 18.3695 8.36893   3
  -5   3  -2 17.3332 7.42807   6
  -5   3  -2 12.5157 6.62239   7
  -5   3  -2 11.6806 7.13218   2
  -5   3  -2 24.4208 12.5153   4
  -5   3  -2 16.3342 12.2696   5
  -5   3  -2 25.1590 7.85577   1
   5  -3   2 26.9300 7.58042   1
   5  -3   2 22.5353 7.55836   7
   5  -3   2 27.2964 9.25068   2
   5  -3   2 30.4347 14.4383   5
   5  -3   2 21.1376 11.5783   4
  -6   3  -2 2.83175 7.85253   2
  -6   3  -2 -0.8182 9.70404   5
  -6   3  -2 -2.6725 5.34493   6
  -6   3  -2 -7.1003 8.46690   4
  -6   3  -2 -5.2812 2.96305   1
  -6   3  -2 -0.2158 5.49483   3
  -6   3  -2 -0.6498 4.90216   7
   6  -3   2 -3.4561 4.27821   1
   6  -3   2 2.02880 5.04000   2
   6  -3   2 5.98733 6.25628   6
   6  -3   2 1.11592 5.34655   7
   6  -3   2 -0.1973 7.72246   5
   6  -3   2 1.11087 9.99460   4
  -7   3  -2 0.59752 6.95680   7
  -7   3  -2 5.14996 6.47545   1
  -7   3  -2 3.41359 6.46643   3
  -7   3  -2 5.48073 7.47936   6
  -7   3  -2 5.09452 12.4046   2
   7  -3   2 -3.3143 8.91526   4
   7  -3   2 -2.4023 8.24638   2
   7  -3   2 3.26521 7.57712   6
   7  -3   2 -2.2162 8.28003   5
   7  -3   2 -0.2867 6.72539   7
   7  -3   2 4.00921 7.72963   3
   7  -3   2 -2.2475 4.06036   1
  -8   3  -2 6.47013 10.2561   7
  -8   3  -2 -4.1114 8.82101   3
  -8   3  -2 -11.253 5.63725   1
   8  -3   2 2.37114 8.67898   7
   8  -3   2 8.27026 11.2320   3
   8  -3   2 2.07359 5.04644   1
   8  -3   2 -7.9553 12.2689   4
  -9   3  -2 -5.9986 10.6573   7
  -9   3  -2 -0.6695 9.25806   1
   9  -3   2 -4.9205 10.2966   1
   9  -3   2 -3.2284 27.1256   4
   9  -3   2 0.07182 12.5179   7
   8   2  -2 -4.9288 13.7576   5
   8   2  -2 -0.4935 7.64788   1
   8   2  -2 -9.7513 15.0196   4
  -8  -2   2 4.91032 10.1198   7
  -8  -2   2 6.03225 7.47270   1
   7   2  -2 -5.4476 11.4679   5
   7   2  -2 -4.8405 7.00476   1
   7   2  -2 -3.4173 12.4449   4
  -7  -2   2 -2.4438 6.91624   3
  -7  -2   2 1.72183 6.99900   1
  -7  -2   2 -3.3048 8.38437   7
   6   2  -2 -3.1362 10.8630   5
   6   2  -2 16.6162 13.9868   4
   6   2  -2 5.93339 6.48440   2
  -6  -2   2 12.4653 8.47221   3
  -6  -2   2 14.2155 8.81492   1
  -6  -2   2 2.61853 6.99125   7
   5   2  -2 30.2276 5.57694   6
   5   2  -2 32.2449 7.97742   2
   5   2  -2 16.2843 12.2072   5
   5   2  -2 32.4419 16.5838   4
  -5  -2   2 14.1508 5.91315   1
  -5  -2   2 24.6205 7.55742   3
  -5  -2   2 25.2556 9.31298   7
  -5  -2   2 17.0955 14.6930   4
   4   2  -2 93.8810 22.6637   5
   4   2  -2 87.6543 4.48587   6
   4   2  -2 91.6992 21.9398   4
   4   2  -2 79.1276 4.45012   6
   4   2  -2 92.4890 12.2227   2
  -4  -2   2 105.954 24.0474   4
  -4  -2   2 93.6336 15.1443   7
  -4  -2   2 101.928 14.3188   3
  -4  -2   2 80.5849 13.7137   1
   3   2  -2 0.42794 4.92233   4
   3   2  -2 1.62634 2.58922   2
   3   2  -2 3.78810 6.59487   5
  -3  -2   2 1.09310 2.63441   1
  -3  -2   2 -3.4690 3.20677   7
  -3  -2   2 2.18907 3.10248   3
  -3  -2   2 2.89377 6.53599   4
   2   2  -2 11.1095 4.14810   2
   2   2  -2 5.00401 6.29491   5
   2   2  -2 9.24127 6.03411   4
  -2  -2   2 6.46046 3.55638   7
  -2  -2   2 7.44981 3.68550   1
  -2  -2   2 16.0688 7.18295   4
  -2  -2   2 12.0177 3.61907   3
   1   2  -2 -1.1645 2.59989   4
   1   2  -2 7.84371 4.65766   2
   1   2  -2 -6.5310 2.85875   4
   1   2  -2 -1.0159 4.64386   5
   1   2  -2 0.22532 1.68988   3
   1   2  -2 0.17534 1.97533   1
   1   2  -2 -0.4181 1.12036   6
  -1  -2   2 -1.2930 1.10001   6
  -1  -2   2 -1.3496 1.41145   1
  -1  -2   2 -3.6024 2.45744   4
  -1  -2   2 0.96474 1.42137   3
  -1  -2   2 1.61715 2.25422   7
  -1  -2   2 4.80609 3.36416   2
   0   2  -2 -0.4214 1.83550   6
   0   2  -2 1.63925 1.82237   7
   0   2  -2 2.89931 2.13885   4
   0   2  -2 3.70164 4.26509   2
   0   2  -2 1.78441 1.72589   4
   0   2  -2 3.10257 1.43696   1
   0   2  -2 0.75630 2.33220   3
   0   2  -2 1.17064 6.25619   5
   0  -2   2 -2.4045 1.52933   4
   0  -2   2 0.00122 1.17002   1
   0  -2   2 3.77975 2.56204   3
   0  -2   2 -1.9440 3.43481   2
   0  -2   2 0.89336 1.81070   7
   0  -2   2 2.53704 2.18763   6
   0  -2   2 5.82169 6.18786   5
   0  -2   2 4.71978 2.71943   3
  -1   2  -2 111.173 6.56125   4
  -1   2  -2 111.175 5.64258   1
  -1   2  -2 90.3421 9.72499   5
  -1   2  -2 120.737 8.68875   6
  -1   2  -2 106.881 11.2124   2
  -1   2  -2 104.620 10.8077   3
   1  -2   2 111.524 11.0919   3
   1  -2   2 93.8902 6.41548   4
   1  -2   2 139.148 7.95372   7
   1  -2   2 126.608 6.06227   1
   1  -2   2 88.4488 9.68457   5
   1  -2   2 102.677 6.72786   4
  -2   2  -2 14.2895 4.28853   7
  -2   2  -2 20.1220 6.31824   4
  -2   2  -2 7.78893 4.14290   2
  -2   2  -2 14.0457 6.24254   5
  -2   2  -2 14.1770 4.69419   6
  -2   2  -2 16.2963 3.78078   1
  -2   2  -2 12.3155 5.06697   3
   2  -2   2 11.2904 5.49287   5
   2  -2   2 6.43861 3.43344   7
   2  -2   2 14.1072 5.64762   4
   2  -2   2 13.6099 3.38350   1
   2  -2   2 18.1927 6.67622   4
  -3   2  -2 348.576 20.2243   2
  -3   2  -2 351.219 24.2965   4
  -3   2  -2 347.598 17.8212   1
  -3   2  -2 348.970 28.8879   5
  -3   2  -2 375.712 20.5644   6
  -3   2  -2 381.351 20.7116   7
  -3   2  -2 354.951 21.6473   3
   3  -2   2 370.950 17.6343   1
   3  -2   2 380.703 19.5559   7
   3  -2   2 363.204 29.1572   5
   3  -2   2 363.435 24.4091   4
  -4   2  -2 -0.1699 2.90446   1
  -4   2  -2 -1.5959 3.30670   6
  -4   2  -2 -2.6366 3.17642   3
  -4   2  -2 -3.9556 3.20785   7
  -4   2  -2 10.1210 8.00116   4
  -4   2  -2 2.66446 4.10332   2
  -4   2  -2 -1.6031 5.42121   5
   4  -2   2 -0.1808 5.17646   4
   4  -2   2 1.55073 3.29655   1
   4  -2   2 -0.6796 5.75703   5
   4  -2   2 -1.5954 3.01056   7
  -5   2  -2 26.5306 14.1530   5
  -5   2  -2 11.8650 6.06847   6
  -5   2  -2 37.8097 11.2056   3
  -5   2  -2 14.6529 6.82634   2
  -5   2  -2 20.8042 12.8254   4
  -5   2  -2 3.49348 4.43389   1
  -5   2  -2 19.6810 7.74000   7
   5  -2   2 14.1886 7.08063   2
   5  -2   2 11.5716 10.5569   4
   5  -2   2 16.7886 7.51635   7
   5  -2   2 26.1367 12.9496   5
   5  -2   2 17.4941 6.53461   1
  -6   2  -2 -1.5561 5.67809   6
  -6   2  -2 -9.1513 3.35470   1
  -6   2  -2 1.89731 6.16424   3
  -6   2  -2 0.92555 6.55160   7
  -6   2  -2 -1.2077 6.33716   2
   6  -2   2 1.86890 9.79407   4
   6  -2   2 -0.7614 5.24960   7
   6  -2   2 5.41858 5.28563   2
   6  -2   2 -2.5464 4.57120   1
   6  -2   2 -0.9754 6.46609   5
  -7   2  -2 -2.6914 5.12560   1
  -7   2  -2 4.24878 7.97869   7
  -7   2  -2 -4.4341 7.32205   3
  -7   2  -2 -3.0508 6.74723   6
   7  -2   2 14.8285 10.1885   6
   7  -2   2 9.56612 6.37461   1
   7  -2   2 16.5565 13.9700   4
   7  -2   2 8.62557 13.5832   5
   7  -2   2 12.5689 9.16786   7
  -8   2  -2 -3.4640 10.5497   3
  -8   2  -2 -2.8779 6.08546   1
  -8   2  -2 -1.8878 9.18345   7
   8  -2   2 3.80175 5.99409   1
   8  -2   2 2.60403 7.76625   7
   8  -2   2 -9.7538 14.6296   4
  -9   2  -2 -4.5029 9.03185   1
  -9   2  -2 8.79693 11.9250   7
   9   1  -2 7.40750 11.5367   1
   9   1  -2 0.14412 23.5544   5
   9   1  -2 -11.178 15.0022   4
  -9  -1   2 -5.0957 9.54641   1
  -9  -1   2 9.55847 13.0249   7
   8   1  -2 -1.3881 13.4282   4
   8   1  -2 0.56496 8.28564   1
   8   1  -2 -5.2485 13.1876   5
  -8  -1   2 7.82362 9.29335   7
  -8  -1   2 1.44588 8.09089   1
   7   1  -2 44.1392 19.6521   4
   7   1  -2 24.8333 16.8285   5
  -7  -1   2 33.4990 12.4750   1
  -7  -1   2 11.9114 7.80835   3
  -7  -1   2 7.23237 9.14324   7
   6   1  -2 -0.3927 5.23531   2
   6   1  -2 2.69332 10.0250   5
   6   1  -2 -2.2377 6.20187   4
  -6  -1   2 -2.9738 5.19207   3
  -6  -1   2 1.70293 5.99046   7
  -6  -1   2 13.0790 12.3587   4
  -6  -1   2 -5.3530 4.87669   1
   5   1  -2 5.46280 3.43827   6
   5   1  -2 -1.4161 3.71116   2
   5   1  -2 5.18196 7.61617   4
   5   1  -2 2.52271 6.88176   5
  -5  -1   2 5.25047 6.46887   7
  -5  -1   2 5.36414 5.75730   1
  -5  -1   2 3.87123 4.63853   3
  -5  -1   2 9.23483 9.62291   4
   4   1  -2 8.74823 4.42230   2
   4   1  -2 14.4844 3.76351   6
   4   1  -2 15.5144 3.38493   6
   4   1  -2 11.7103 8.23211   5
   4   1  -2 19.7943 11.8822   4
  -4  -1   2 7.64911 3.99895   3
  -4  -1   2 16.6956 5.94049   1
  -4  -1   2 10.1538 5.72837   7
  -4  -1   2 21.1376 11.4955   4
   3   1  -2 45.0901 3.54394   6
   3   1  -2 59.7636 15.3021   5
   3   1  -2 45.1766 7.88647   2
   3   1  -2 55.4350 15.1420   4
   3   1  -2 52.4116 3.66239   6
  -3  -1   2 32.9241 7.46364   1
  -3  -1   2 77.6640 17.2854   4
  -3  -1   2 41.7091 8.26419   7
  -3  -1   2 67.9701 8.98427   3
   2   1  -2 29.7740 2.06403   6
   2   1  -2 22.4524 3.89528   3
   2   1  -2 26.3462 1.78937   6
   2   1  -2 7.51356 8.46449   4
   2   1  -2 23.6858 8.45887   5
   2   1  -2 26.4263 5.57263   2
  -2  -1   2 24.1138 1.94828   6
  -2  -1   2 26.3130 5.62799   1
  -2  -1   2 27.1596 5.61886   7
  -2  -1   2 40.4415 10.8132   4
  -2  -1   2 25.2023 4.22691   3
   1   1  -2 1261.22 45.3485   5
   1   1  -2 1295.51 34.9402   1
   1   1  -2 1280.48 32.0629   3
   1   1  -2 1322.31 36.0895   2
   1   1  -2 1286.12 30.6317   6
   1   1  -2 1307.92 34.5018   7
   1   1  -2 1278.56 41.3260   4
  -1  -1   2 1270.75 41.1397   4
  -1  -1   2 1292.29 35.2945   1
  -1  -1   2 1347.97 35.0271   7
  -1  -1   2 1324.72 32.1444   3
  -1  -1   2 1310.94 46.2308   5
  -1  -1   2 1246.94 35.5617   2
  -1  -1   2 1260.17 30.4918   6
   0   1  -2 0.31865 1.34808   3
   0   1  -2 -1.6616 1.10442   6
   0   1  -2 -0.2080 2.46603   2
   0   1  -2 -0.2198 0.76251   1
   0   1  -2 -0.1987 0.78972   4
   0   1  -2 1.63883 2.87633   5
   0   1  -2 2.05558 1.59421   3
   0   1  -2 0.07259 0.74348   7
   0  -1   2 -1.0925 1.63991   2
   0  -1   2 0.19962 1.58068   3
   0  -1   2 0.16661 1.99659   5
   0  -1   2 -0.5269 0.81762   4
   0  -1   2 0.11477 1.11799   7
   0  -1   2 1.16169 1.35188   3
   0  -1   2 -0.5543 0.82705   1
   0  -1   2 0.92701 1.53107   6
  -1   1  -2 61.8499 6.20431   4
  -1   1  -2 60.6251 7.26276   2
  -1   1  -2 66.1809 4.72662   1
  -1   1  -2 58.4809 6.93550   6
  -1   1  -2 46.8106 7.10737   3
  -1   1  -2 81.5011 8.07058   7
  -1   1  -2 61.7013 6.55693   5
   1  -1   2 57.3652 7.36761   2
   1  -1   2 66.8120 6.56826   4
   1  -1   2 53.6880 5.68810   4
   1  -1   2 51.1530 5.92178   5
   1  -1   2 68.1789 6.26662   1
   1  -1   2 70.1527 6.99565   7
   1  -1   2 69.4288 4.85319   1
  -2   1  -2 727.098 25.0100   1
  -2   1  -2 754.912 27.8783   7
  -2   1  -2 688.753 29.1000   3
  -2   1  -2 726.633 34.1490   5
  -2   1  -2 725.317 25.6810   2
  -2   1  -2 702.676 26.4072   6
   2  -1   2 743.675 24.3215   1
   2  -1   2 752.899 34.3519   5
   2  -1   2 712.693 26.4311   7
   2  -1   2 664.178 32.3651   5
   2  -1   2 733.973 30.8200   4
  -3   1  -2 241.477 15.3555   2
  -3   1  -2 257.827 15.6587   6
  -3   1  -2 212.059 17.1002   3
  -3   1  -2 238.768 15.1290   1
  -3   1  -2 249.877 17.0158   7
  -3   1  -2 222.617 22.3288   5
   3  -1   2 232.935 20.1831   4
   3  -1   2 238.287 22.6342   5
   3  -1   2 231.475 14.3456   1
  -4   1  -2 158.544 17.9094   2
  -4   1  -2 135.471 16.3339   6
  -4   1  -2 177.360 19.9067   7
  -4   1  -2 145.955 19.7581   3
  -4   1  -2 142.805 15.9738   1
   4  -1   2 126.941 23.1516   5
   4  -1   2 153.678 13.5581   2
   4  -1   2 169.161 26.4955   4
   4  -1   2 134.063 15.1279   1
  -5   1  -2 0.98477 4.41573   7
  -5   1  -2 -1.2785 3.91747   6
  -5   1  -2 7.19499 5.64969   1
  -5   1  -2 3.20549 5.17193   3
  -5   1  -2 1.73981 4.97693   2
   5  -1   2 2.78217 4.79719   2
   5  -1   2 -3.0036 6.83963   5
   5  -1   2 11.6580 11.5875   4
   5  -1   2 -2.8031 4.11104   1
  -6   1  -2 1.75800 7.53222   3
  -6   1  -2 4.71979 9.21692   2
  -6   1  -2 5.88424 6.50881   6
  -6   1  -2 2.55847 5.49101   1
  -6   1  -2 -0.3433 4.60500   7
   6  -1   2 8.98981 11.7703   4
   6  -1   2 -3.2429 6.13067   2
   6  -1   2 1.23079 5.28094   1
   6  -1   2 0.45115 10.0479   5
  -7   1  -2 0.57070 6.38877   1
  -7   1  -2 2.20321 7.45283   7
  -7   1  -2 5.74797 7.50235   3
   7  -1   2 -6.3779 11.9967   4
   7  -1   2 1.36683 5.24164   7
   7  -1   2 -2.9476 5.52181   1
   7  -1   2 -2.1328 14.5100   5
  -8   1  -2 -3.6073 6.31656   1
  -8   1  -2 3.43154 10.4700   7
  -8   1  -2 5.71197 9.80246   3
   8  -1   2 0.57284 17.4937   4
   8  -1   2 -1.4386 6.12400   1
   8  -1   2 -12.137 7.06408   7
   9   0  -2 0.31309 13.2508   4
   9   0  -2 9.02122 10.5141   1
   9   0  -2 -7.6525 19.1069   5
  -9   0   2 -1.3651 9.58646   7
  -9   0   2 -6.1783 9.07310   1
   8   0  -2 4.49635 8.12373   1
   8   0  -2 2.46655 13.7231   5
   8   0  -2 23.6022 17.0413   4
  -8   0   2 0.10136 7.65509   7
  -8   0   2 3.64787 9.16479   1
  -8   0   2 2.79125 15.0526   4
   7   0  -2 7.69781 11.8894   5
   7   0  -2 2.34276 7.26827   2
   7   0  -2 19.6071 13.5636   4
  -7   0   2 1.81041 9.73052   4
  -7   0   2 5.54232 7.09849   3
  -7   0   2 3.52162 6.49118   7
  -7   0   2 9.59056 7.96896   1
   6   0  -2 11.1291 9.31147   5
   6   0  -2 38.9527 11.1018   2
   6   0  -2 8.18557 7.46217   6
   6   0  -2 35.8530 16.5391   4
  -6   0   2 25.2849 9.66102   7
  -6   0   2 38.0145 11.2290   1
  -6   0   2 20.7194 8.50576   3
  -6   0   2 42.9031 18.2622   4
   5   0  -2 151.121 19.6465   2
   5   0  -2 113.637 26.8047   5
   5   0  -2 150.548 29.5719   4
  -5   0   2 104.404 17.0202   1
  -5   0   2 149.140 29.6166   4
  -5   0   2 141.835 16.5203   3
  -5   0   2 100.599 16.0439   7
   4   0  -2 114.123 23.9355   4
   4   0  -2 88.9121 8.97774   6
   4   0  -2 123.858 12.4937   6
   4   0  -2 77.4882 20.2777   5
   4   0  -2 103.775 14.4106   2
  -4   0   2 89.4253 11.6579   3
  -4   0   2 106.574 14.6395   1
  -4   0   2 130.231 15.7028   7
  -4   0   2 110.149 22.9924   4
   3   0  -2 1.70358 2.27314   6
   3   0  -2 3.84973 3.05511   2
   3   0  -2 1.12881 4.03513   5
   3   0  -2 0.14332 2.31383   3
   3   0  -2 2.08684 1.79446   6
   3   0  -2 -8.1358 4.98832   4
  -3   0   2 0.83540 2.79384   7
  -3   0   2 -3.7802 3.54980   4
  -3   0   2 0.38847 1.87778   3
  -3   0   2 3.62646 3.06769   1
   2   0  -2 564.723 16.8323   6
   2   0  -2 572.408 34.2037   5
   2   0  -2 547.595 22.6154   2
   2   0  -2 550.386 16.1558   3
  -2   0   2 604.760 35.6598   5
  -2   0   2 557.637 16.5858   3
  -2   0   2 535.060 29.1091   4
  -2   0   2 560.753 21.9055   1
  -2   0   2 589.100 20.7706   7
  -2   0   2 566.156 17.1566   6
   1   0  -2 47.3003 4.36800   7
   1   0  -2 52.8529 6.50368   2
   1   0  -2 54.7396 8.97413   4
   1   0  -2 41.0553 8.06236   5
   1   0  -2 45.1567 3.58785   6
   1   0  -2 41.6883 8.56175   5
  -1   0   2 46.3914 8.78948   5
  -1   0   2 58.8987 9.16141   4
  -1   0   2 52.5001 5.42249   1
  -1   0   2 45.6692 8.76743   5
  -1   0   2 45.9841 2.28551   3
  -1   0   2 54.9510 3.97600   7
  -1   0   2 49.0004 2.20532   3
  -1   0   2 35.7477 5.59014   2
  -1   0   2 47.8991 3.64474   6
   0   0  -2 1985.50 48.6447   6
   0   0  -2 1990.96 49.4701   3
   0   0  -2 1939.75 48.9577   4
   0   0  -2 1986.79 48.5492   2
   0   0  -2 2025.96 48.1805   5
   0   0  -2 2030.85 47.6374   5
   0   0  -2 2000.78 47.4161   7
   0   0   2 2011.34 47.2922   7
   0   0   2 1995.54 49.0542   4
   0   0   2 1905.90 48.1572   2
   0   0   2 1975.61 47.8507   5
   0   0   2 1967.42 46.9688   1
   0   0   2 2006.99 49.4232   3
   0   0   2 2028.48 47.8661   7
  -1   0  -2 399.709 18.4039   3
  -1   0  -2 406.684 18.5708   4
  -1   0  -2 413.914 16.1609   6
  -1   0  -2 410.830 14.1648   2
  -1   0  -2 411.396 16.9045   7
  -1   0  -2 401.192 16.4536   5
   1   0   2 411.608 17.7048   6
   1   0   2 417.597 14.5412   1
   1   0   2 401.793 19.0185   4
   1   0   2 414.548 15.7873   5
   1   0   2 401.546 16.4639   5
   1   0   2 389.118 14.6925   2
   1   0   2 393.326 16.0718   7
  -2   0  -2 3310.30 94.7609   5
  -2   0  -2 3274.52 79.8532   2
  -2   0  -2 3348.25 83.2667   1
  -2   0  -2 3326.06 89.6715   3
  -2   0  -2 3454.48 87.1518   7
  -2   0  -2 3237.34 82.9822   6
   2   0   2 3321.19 78.1508   2
   2   0   2 3435.04 93.7266   5
   2   0   2 3272.85 94.9626   5
   2   0   2 3343.20 92.3450   4
   2   0   2 3296.45 81.8382   1
  -3   0  -2 326.954 20.7232   7
  -3   0  -2 356.230 19.6190   1
  -3   0  -2 356.051 18.4042   6
  -3   0  -2 326.197 16.9141   2
  -3   0  -2 386.217 23.6256   3
   3   0   2 300.823 24.4726   4
   3   0   2 359.559 18.9217   1
   3   0   2 387.113 28.0755   5
  -4   0  -2 501.862 24.1261   2
  -4   0  -2 455.104 27.8522   7
  -4   0  -2 539.749 27.8898   1
  -4   0  -2 482.043 29.7229   3
  -4   0  -2 475.545 23.9302   6
   4   0   2 452.255 34.5417   4
   4   0   2 461.841 24.7929   1
   4   0   2 501.571 38.0575   5
   4   0   2 474.156 23.3617   2
  -5   0  -2 19.9172 7.39234   6
  -5   0  -2 21.0979 8.51862   1
  -5   0  -2 23.2206 8.41207   3
  -5   0  -2 13.8498 8.16861   7
  -5   0  -2 18.2889 6.90170   2
   5   0   2 17.4242 10.8719   5
   5   0   2 15.7622 6.81636   2
   5   0   2 24.3875 15.8077   4
   5   0   2 -0.1649 4.30155   1
  -6   0  -2 -1.9184 3.22487   1
  -6   0  -2 -1.5639 5.95663   3
  -6   0  -2 4.44760 5.91865   6
  -6   0  -2 -2.7863 6.77121   7
   6   0   2 7.24990 10.5241   5
   6   0   2 7.45595 5.40115   1
   6   0   2 9.43112 15.8730   4
  -7   0  -2 -1.7637 6.60080   1
  -7   0  -2 -6.9231 6.38781   7
  -7   0  -2 3.62852 7.64708   3
   7   0   2 -3.5396 5.97235   1
   7   0   2 -5.8947 13.9733   5
   7   0   2 -4.9664 9.08757   4
  -8   0  -2 -6.6149 6.03288   1
  -8   0  -2 4.21244 10.2402   7
  -8   0  -2 5.70894 12.3557   3
   8   0   2 3.98102 7.98994   1
   8   0   2 13.8011 8.98196   7
   8   0   2 0.75799 18.8144   4
   9  -1  -2 3.69985 17.4485   5
   9  -1  -2 11.1459 10.0627   1
   9  -1  -2 19.6677 14.8043   4
  -9   1   2 8.19226 9.16502   1
  -9   1   2 2.22017 9.91803   7
   8  -1  -2 3.22984 8.38932   1
   8  -1  -2 2.39300 11.3083   4
   8  -1  -2 -5.3222 9.14109   5
  -8   1   2 3.39342 6.73896   1
  -8   1   2 9.29038 16.6686   4
  -8   1   2 -0.7438 6.76232   7
   7  -1  -2 12.9953 7.39256   2
   7  -1  -2 25.6428 14.1372   4
   7  -1  -2 23.5608 17.2320   5
  -7   1   2 7.20117 6.22051   7
  -7   1   2 25.3116 14.8915   4
  -7   1   2 19.3082 9.32921   1
  -7   1   2 23.8134 8.78317   3
   6  -1  -2 3.88687 9.22673   5
   6  -1  -2 2.30159 4.68048   2
   6  -1  -2 -3.6210 8.42214   4
   6  -1  -2 1.33045 4.86020   6
  -6   1   2 2.47769 6.53067   7
  -6   1   2 -1.0792 3.19626   1
  -6   1   2 -0.9002 3.82561   3
  -6   1   2 -2.3367 4.55481   4
   5  -1  -2 1.68756 5.81302   5
   5  -1  -2 0.54687 4.34838   2
   5  -1  -2 3.89985 3.76006   6
   5  -1  -2 1.63333 6.65445   4
  -5   1   2 0.91659 3.88851   3
  -5   1   2 2.66864 3.95316   7
  -5   1   2 -1.9076 3.41423   1
  -5   1   2 3.02470 8.20320   4
   4  -1  -2 2.78023 3.89423   2
   4  -1  -2 -0.6657 3.33521   5
   4  -1  -2 -2.7053 4.43701   4
   4  -1  -2 1.04014 2.92554   6
  -4   1   2 1.64949 5.18601   5
  -4   1   2 -1.9293 2.92983   1
  -4   1   2 5.89880 3.86581   7
  -4   1   2 7.60227 6.68174   4
  -4   1   2 -0.9123 2.61916   3
   3  -1  -2 38.5103 8.69543   2
   3  -1  -2 44.7473 13.8416   5
   3  -1  -2 50.6024 6.59212   3
   3  -1  -2 49.0268 6.70539   6
  -3   1   2 43.7381 14.1205   5
  -3   1   2 50.4988 7.68314   7
  -3   1   2 46.3559 5.95472   3
  -3   1   2 51.2056 8.59436   1
  -3   1   2 38.6522 12.1030   4
   2  -1  -2 37.7105 5.23552   6
   2  -1  -2 35.5974 10.8534   5
   2  -1  -2 43.8902 7.93557   2
   2  -1  -2 33.2303 4.51992   7
   2  -1  -2 35.1354 3.53226   3
   2  -1  -2 36.0534 2.84720   3
  -2   1   2 41.0110 10.5208   4
  -2   1   2 36.3948 2.95911   3
  -2   1   2 37.6834 5.14816   7
  -2   1   2 40.5846 6.11768   1
  -2   1   2 40.9440 5.54385   6
  -2   1   2 42.5937 11.6133   5
   1  -1  -2 -3.6028 0.85069   7
   1  -1  -2 -5.8577 2.00530   4
   1  -1  -2 -2.6212 1.72523   6
   1  -1  -2 -2.5610 2.73070   5
   1  -1  -2 -4.3528 1.67268   2
   1  -1  -2 -4.3540 0.87755   3
   1  -1  -2 -4.8238 0.94662   1
  -1   1   2 -4.5579 2.44688   5
  -1   1   2 -2.2482 1.93943   6
  -1   1   2 -2.2794 1.05026   7
  -1   1   2 -0.8392 2.44432   2
  -1   1   2 -0.8335 1.18343   3
  -1   1   2 -3.1582 1.33111   1
  -1   1   2 -4.4830 2.35795   4
   0  -1  -2 -0.8335 1.10095   7
   0  -1  -2 0.48466 0.86924   1
   0  -1  -2 0.44217 1.29211   2
   0  -1  -2 0.84037 1.63295   6
   0  -1  -2 -1.6316 1.09054   5
   0  -1  -2 0.12870 1.31462   3
   0  -1  -2 -0.6716 3.78717   4
   0   1   2 -0.7843 1.57876   3
   0   1   2 -0.2857 3.15526   4
   0   1   2 -1.4772 1.04261   2
   0   1   2 -2.0377 1.15294   5
   0   1   2 2.41814 1.27364   1
   0   1   2 -0.0514 0.99597   7
   0   1   2 -0.1770 1.33810   7
   0   1   2 3.15296 1.86334   6
  -1  -1  -2 178.844 12.6653   3
  -1  -1  -2 209.220 8.25780   2
  -1  -1  -2 211.998 12.0434   7
  -1  -1  -2 194.288 12.3093   5
  -1  -1  -2 185.587 10.4805   6
   1   1   2 191.135 16.7054   4
   1   1   2 204.550 7.87918   2
   1   1   2 178.724 9.61181   1
   1   1   2 232.595 15.5549   5
  -2  -1  -2 484.569 23.6499   7
  -2  -1  -2 474.453 20.0453   6
  -2  -1  -2 530.042 21.9827   1
  -2  -1  -2 510.554 25.2254   3
  -2  -1  -2 492.577 16.4263   2
   2   1   2 503.176 26.9636   5
   2   1   2 488.697 15.6245   2
   2   1   2 481.584 27.9332   4
   2   1   2 551.118 21.3863   1
  -3  -1  -2 12.8640 6.31943   7
  -3  -1  -2 24.3875 4.90861   2
  -3  -1  -2 17.7539 5.84654   1
  -3  -1  -2 19.5139 5.61885   6
  -3  -1  -2 20.4553 8.06118   3
   3   1   2 31.1066 5.18688   2
   3   1   2 2.93406 7.54850   4
   3   1   2 26.4795 9.55075   5
   3   1   2 10.0244 3.46037   2
   3   1   2 2.98510 3.81721   1
  -4  -1  -2 248.380 27.5419   3
  -4  -1  -2 212.888 21.5332   1
  -4  -1  -2 229.784 16.0326   6
  -4  -1  -2 220.333 24.4565   7
   4   1   2 246.192 27.4054   5
   4   1   2 219.238 13.8680   2
   4   1   2 247.850 17.8128   1
   4   1   2 264.966 26.6762   4
  -5  -1  -2 42.6166 12.0332   7
  -5  -1  -2 26.2917 7.77778   6
  -5  -1  -2 23.9383 9.69326   3
  -5  -1  -2 17.1356 8.22630   1
   5   1   2 13.7539 6.84758   1
   5   1   2 23.9805 16.9871   4
   5   1   2 12.3274 10.6739   5
  -6  -1  -2 33.9900 13.3135   7
  -6  -1  -2 88.9150 19.4724   3
  -6  -1  -2 63.5160 14.1169   1
   6   1   2 73.5933 15.0526   1
   6   1   2 142.081 33.4091   4
   6   1   2 83.0437 24.5704   5
  -7  -1  -2 11.8223 10.4871   7
  -7  -1  -2 1.09268 7.95650   1
  -7  -1  -2 0.47585 8.30178   3
   7   1   2 -10.256 19.8828   5
   7   1   2 -22.671 15.8000   4
   7   1   2 3.23370 7.00333   1
  -8  -1  -2 4.13051 10.1960   3
  -8  -1  -2 4.73589 9.23841   7
  -8  -1  -2 0.84003 10.0907   1
   8   1   2 -20.881 21.4387   4
   8   1   2 8.76349 10.0171   1
   9  -2  -2 15.5109 13.6406   4
   9  -2  -2 -5.4054 13.2274   5
   9  -2  -2 19.0864 10.8045   1
  -9   2   2 -12.706 6.35756   1
  -9   2   2 -7.2043 8.53865   7
  -9   2   2 -24.080 13.7078   4
   8  -2  -2 5.92834 9.22530   1
   8  -2  -2 19.7309 12.4125   4
   8  -2  -2 21.6881 12.0118   2
   8  -2  -2 3.67296 13.3036   5
  -8   2   2 15.9797 9.67719   7
  -8   2   2 18.3892 10.2160   1
  -8   2   2 22.0705 17.4824   4
   7  -2  -2 9.36123 7.53607   2
   7  -2  -2 26.2477 9.98310   3
   7  -2  -2 10.4176 11.2836   5
   7  -2  -2 20.7276 12.7930   4
  -7   2   2 7.46470 11.9954   4
  -7   2   2 13.8551 7.74462   3
  -7   2   2 10.8217 8.47628   7
  -7   2   2 7.76811 7.61084   1
   6  -2  -2 0.47807 5.62836   5
   6  -2  -2 -4.7229 3.85260   6
   6  -2  -2 0.96002 4.23963   2
   6  -2  -2 -2.7725 5.75373   4
  -6   2   2 1.70117 10.6322   5
  -6   2   2 1.06386 4.02300   7
  -6   2   2 0.49348 5.37234   1
  -6   2   2 -2.0021 5.46696   4
  -6   2   2 0.03482 4.07583   3
   5  -2  -2 8.74269 6.24868   2
   5  -2  -2 1.52689 4.36641   6
   5  -2  -2 2.46899 8.86147   4
   5  -2  -2 1.88739 7.09420   5
  -5   2   2 10.0166 12.6412   5
  -5   2   2 7.21471 9.40039   4
  -5   2   2 10.0921 5.68972   7
  -5   2   2 6.91916 4.26922   3
  -5   2   2 12.9209 5.84754   1
   4  -2  -2 48.4550 8.37561   6
   4  -2  -2 19.5238 5.23105   3
   4  -2  -2 25.4931 11.9260   5
   4  -2  -2 49.8464 11.4957   2
  -4   2   2 31.4233 6.53744   3
  -4   2   2 26.9959 7.17684   1
  -4   2   2 37.6356 8.02735   7
  -4   2   2 42.6203 14.9763   4
  -4   2   2 27.5747 12.9945   5
   3  -2  -2 48.0147 14.7888   5
   3  -2  -2 56.2827 10.8740   2
   3  -2  -2 60.6134 6.95297   3
   3  -2  -2 66.7036 9.19234   6
   3  -2  -2 65.4476 7.60495   3
  -3   2   2 56.9682 15.7752   5
  -3   2   2 59.9446 14.9979   4
  -3   2   2 60.4969 7.01064   3
  -3   2   2 60.3365 7.53544   7
  -3   2   2 45.7888 7.46567   1
   2  -2  -2 5745.54 131.709   6
   2  -2  -2 5658.01 138.166   2
   2  -2  -2 5775.42 125.371   3
   2  -2  -2 5612.07 125.346   3
   2  -2  -2 5762.91 123.785   7
  -2   2   2 5648.15 125.167   3
  -2   2   2 5707.32 124.013   7
  -2   2   2 5586.03 157.659   5
  -2   2   2 5621.60 138.048   2
  -2   2   2 5704.81 129.765   1
  -2   2   2 5490.87 145.677   4
   1  -2  -2 161.850 14.4722   5
   1  -2  -2 165.524 10.9081   2
   1  -2  -2 162.589 11.0263   2
   1  -2  -2 175.891 10.0154   6
   1  -2  -2 176.806 8.84681   3
   1  -2  -2 182.613 7.80000   1
  -1   2   2 169.464 15.2661   5
  -1   2   2 182.611 5.34282   7
  -1   2   2 175.617 11.1469   2
  -1   2   2 168.126 7.81685   1
  -1   2   2 173.109 5.64989   7
  -1   2   2 165.130 8.32225   3
  -1   2   2 164.272 12.3689   4
   0  -2  -2 22.1883 3.78091   1
   0  -2  -2 20.1471 3.72909   2
   0  -2  -2 22.3187 4.20210   2
   0  -2  -2 25.9789 4.79649   6
   0  -2  -2 16.0405 6.60035   5
   0  -2  -2 24.9302 4.31948   7
   0  -2  -2 18.2608 4.57113   3
   0   2   2 20.7419 4.03524   2
   0   2   2 23.9244 3.71933   1
   0   2   2 9.63354 5.21025   5
   0   2   2 26.6025 4.37815   7
   0   2   2 26.2968 9.54180   4
  -1  -2  -2 491.221 22.8590   3
  -1  -2  -2 475.927 21.0798   7
  -1  -2  -2 481.217 12.6453   2
  -1  -2  -2 499.543 24.6860   5
  -1  -2  -2 491.808 19.0200   6
   1   2   2 455.891 25.9099   4
   1   2   2 477.875 13.0165   2
   1   2   2 488.469 27.6393   5
   1   2   2 488.471 18.1240   1
  -2  -2  -2 8.58050 4.95247   3
  -2  -2  -2 7.53609 4.84773   7
  -2  -2  -2 7.09684 3.54322   1
  -2  -2  -2 4.55682 2.82799   6
   2   2   2 2.05464 6.95295   5
   2   2   2 5.46083 3.27673   1
   2   2   2 8.94608 9.64210   4
  -3  -2  -2 621.688 32.7183   3
  -3  -2  -2 627.585 25.0359   6
  -3  -2  -2 579.785 28.0204   1
  -3  -2  -2 589.034 31.0403   7
   3   2   2 579.975 17.0524   2
   3   2   2 617.029 38.5612   4
   3   2   2 613.679 27.4772   1
   3   2   2 563.716 16.5697   2
   3   2   2 609.997 38.3228   5
  -4  -2  -2 153.770 21.9794   3
  -4  -2  -2 110.373 17.8998   7
  -4  -2  -2 166.648 16.8144   6
  -4  -2  -2 171.132 19.9466   1
   4   2   2 141.892 16.9978   1
   4   2   2 138.656 8.48850   2
   4   2   2 184.040 32.0231   4
   4   2   2 142.951 25.3587   5
  -5  -2  -2 85.7483 15.7226   1
  -5  -2  -2 79.5656 16.5069   7
  -5  -2  -2 100.396 20.3191   3
  -5  -2  -2 79.6409 12.9255   6
   5   2   2 105.402 16.3178   1
   5   2   2 90.9348 24.6175   5
   5   2   2 91.7382 26.8898   4
  -6  -2  -2 28.3142 10.2462   1
  -6  -2  -2 28.9611 13.0161   3
  -6  -2  -2 21.7012 11.6572   7
   6   2   2 21.1996 16.6853   4
   6   2   2 13.5861 7.26541   1
   6   2   2 19.5967 16.8464   5
  -7  -2  -2 -0.9893 8.25131   1
  -7  -2  -2 -5.8049 9.85705   7
  -7  -2  -2 -2.1079 8.47242   3
   7   2   2 -18.824 15.6775   4
   7   2   2 2.53799 7.23512   1
  -8  -2  -2 -3.6398 12.4873   7
  -8  -2  -2 -3.1141 9.34603   1
  -8  -2  -2 -9.3020 8.67132   3
   8   2   2 -7.7073 26.7358   4
   8   2   2 -8.0168 6.31459   1
   9  -3  -2 6.21415 6.86620   1
   9  -3  -2 11.6878 19.0513   5
   9  -3  -2 7.93705 9.71740   4
  -9   3   2 11.9470 15.2910   4
  -9   3   2 0.94469 6.29671   1
  -9   3   2 10.1710 10.9527   7
   8  -3  -2 8.54506 11.4513   5
   8  -3  -2 16.7783 11.1549   2
   8  -3  -2 27.5362 14.3305   4
  -8   3   2 -7.5680 10.9458   4
  -8   3   2 -1.6060 6.24770   1
  -8   3   2 0.34364 7.49300   7
   7  -3  -2 0.80186 6.65192   2
   7  -3  -2 6.80523 9.49259   5
   7  -3  -2 -1.6536 6.40311   3
   7  -3  -2 1.63637 9.66602   4
   7  -3  -2 -2.4491 6.62908   6
  -7   3   2 1.29664 5.78057   1
  -7   3   2 3.43233 5.40039   3
  -7   3   2 -1.1400 18.3997   5
  -7   3   2 -0.1161 6.51896   7
  -7   3   2 0.35269 8.54766   4
   6  -3  -2 14.5210 8.13718   2
   6  -3  -2 6.09125 7.95676   4
   6  -3  -2 9.46598 6.46042   6
   6  -3  -2 11.0409 6.51204   3
   6  -3  -2 8.40383 10.4771   5
  -6   3   2 -2.1240 12.4461   5
  -6   3   2 4.89880 5.40510   1
  -6   3   2 12.8434 10.7940   4
  -6   3   2 20.9553 7.91863   7
  -6   3   2 6.82277 4.82646   3
   5  -3  -2 150.645 17.5217   6
   5  -3  -2 117.504 28.2875   5
   5  -3  -2 180.113 17.3489   3
   5  -3  -2 150.696 22.0447   2
  -5   3   2 111.123 29.0557   5
  -5   3   2 113.895 14.7518   7
  -5   3   2 152.647 17.9883   1
  -5   3   2 166.106 13.3576   3
  -5   3   2 174.753 32.0716   4
   4  -3  -2 0.29161 3.21116   6
   4  -3  -2 4.28363 3.08671   3
   4  -3  -2 -0.7399 3.72795   2
   4  -3  -2 -1.5162 4.99909   5
  -4   3   2 6.97133 3.82170   1
  -4   3   2 -3.2907 2.46527   5
  -4   3   2 5.17411 3.19131   7
  -4   3   2 2.74450 2.80675   3
  -4   3   2 12.7051 8.26565   4
  -4   3   2 -0.5492 2.81700   2
   3  -3  -2 -0.6671 1.95202   3
   3  -3  -2 -1.0236 2.93165   3
   3  -3  -2 5.11156 4.04962   2
   3  -3  -2 4.49564 3.48167   6
   3  -3  -2 -1.0343 2.39234   7
  -3   3   2 -2.1791 1.65314   1
  -3   3   2 1.44396 5.78527   5
  -3   3   2 -2.3580 4.07312   4
  -3   3   2 1.63197 4.12529   2
  -3   3   2 2.27204 1.86979   7
   2  -3  -2 140.701 4.44505   7
   2  -3  -2 138.957 12.2930   2
   2  -3  -2 134.408 4.19377   7
   2  -3  -2 128.120 8.53896   1
   2  -3  -2 146.899 8.73240   3
   2  -3  -2 95.4813 11.0852   6
  -2   3   2 140.160 15.8222   2
  -2   3   2 125.017 8.18538   3
  -2   3   2 133.831 18.9072   4
  -2   3   2 137.073 4.35927   7
  -2   3   2 129.602 8.27405   1
  -2   3   2 126.459 20.7551   5
   1  -3  -2 4352.95 102.469   1
   1  -3  -2 4558.61 109.947   6
   1  -3  -2 4680.35 108.262   3
   1  -3  -2 4650.59 112.459   2
   1  -3  -2 4686.86 100.331   7
  -1   3   2 4561.96 102.645   1
  -1   3   2 4626.39 116.666   4
  -1   3   2 4562.87 100.234   7
  -1   3   2 4649.36 125.343   5
  -1   3   2 4632.86 112.530   2
   0  -3  -2 -0.5715 1.47928   6
   0  -3  -2 2.61262 2.14407   7
   0  -3  -2 1.38086 1.94656   2
   0  -3  -2 -0.7102 1.60765   3
   0  -3  -2 -0.5080 1.73109   2
   0   3   2 0.20054 2.00974   7
   0   3   2 -0.0458 1.58735   2
   0   3   2 1.60474 8.07686   4
   0   3   2 -0.5023 1.29399   1
  -1  -3  -2 3.88000 3.05080   3
  -1  -3  -2 6.39965 3.09665   6
  -1  -3  -2 1.14251 0.84200   2
  -1  -3  -2 2.92804 3.09974   7
  -1  -3  -2 0.81360 0.99188   2
   1   3   2 6.48400 10.3263   4
   1   3   2 0.93731 1.31311   1
   1   3   2 3.80441 9.42856   5
  -2  -3  -2 21.2328 6.98174   7
  -2  -3  -2 32.3951 6.84301   1
  -2  -3  -2 31.6062 8.59788   3
  -2  -3  -2 45.6592 7.51517   6
   2   3   2 38.0967 7.27748   1
   2   3   2 50.2579 16.3265   4
   2   3   2 32.8577 13.3269   5
  -3  -3  -2 105.316 12.1864   6
  -3  -3  -2 78.0766 11.8711   1
  -3  -3  -2 107.350 16.6126   7
  -3  -3  -2 76.1323 15.0280   3
   3   3   2 92.1938 22.8580   4
   3   3   2 83.2323 19.5539   5
   3   3   2 103.894 13.4914   1
  -4  -3  -2 1.84913 2.98650   1
  -4  -3  -2 2.36344 4.18408   6
  -4  -3  -2 -2.6027 3.99064   7
  -4  -3  -2 -0.3486 4.24981   3
   4   3   2 -2.4267 13.6908   4
   4   3   2 8.58695 14.9831   5
   4   3   2 1.74185 3.03474   1
  -5  -3  -2 224.861 29.8637   3
  -5  -3  -2 282.535 33.9709   6
  -5  -3  -2 264.679 27.8041   1
  -5  -3  -2 178.824 25.8389   7
   5   3   2 244.672 41.6413   4
   5   3   2 190.282 22.4573   1
   5   3   2 249.232 40.8618   5
  -6  -3  -2 -2.2433 7.37072   3
  -6  -3  -2 -0.9735 5.79752   1
  -6  -3  -2 3.56864 6.57939   7
   6   3   2 -11.390 15.2346   5
   6   3   2 -2.5094 17.8717   4
   6   3   2 -2.4261 5.79481   1
  -7  -3  -2 1.39207 8.59096   1
  -7  -3  -2 35.5243 14.1369   7
  -7  -3  -2 20.5406 12.9560   3
   7   3   2 13.7857 9.88317   1
   7   3   2 19.6703 25.2604   4
   9  -4  -2 30.3070 12.0387   1
   9  -4  -2 -2.9198 12.2967   7
   9  -4  -2 37.6344 14.7106   4
   9  -4  -2 4.79251 15.2733   5
  -9   4   2 9.44065 8.35765   1
  -9   4   2 0.85271 7.77567   7
  -9   4   2 9.84739 15.8042   4
   8  -4  -2 4.91823 12.4360   5
   8  -4  -2 3.89155 8.08089   2
   8  -4  -2 31.8476 15.1499   4
  -8   4   2 -12.269 27.0505   5
  -8   4   2 16.0034 14.6676   4
  -8   4   2 7.37800 6.36714   1
  -8   4   2 1.38200 7.78917   7
   7  -4  -2 10.0672 13.5135   5
   7  -4  -2 -2.5195 5.69322   2
   7  -4  -2 9.99093 7.73910   3
   7  -4  -2 13.1758 10.3546   4
   7  -4  -2 0.76562 7.44042   6
  -7   4   2 2.10550 4.88574   1
  -7   4   2 -3.7901 19.4420   5
  -7   4   2 0.49607 5.56278   3
  -7   4   2 11.5227 8.37411   7
  -7   4   2 -2.6880 8.61549   4
   6  -4  -2 4.19178 6.07287   2
   6  -4  -2 1.79611 4.63802   3
   6  -4  -2 -2.6299 4.75795   6
   6  -4  -2 8.72747 11.5860   5
  -6   4   2 5.65951 5.34819   3
  -6   4   2 -5.1707 3.08645   7
  -6   4   2 -2.7530 7.16809   4
  -6   4   2 1.72114 4.89764   1
  -6   4   2 -5.2535 12.5748   5
   5  -4  -2 100.699 13.1079   3
   5  -4  -2 80.7570 17.0908   2
   5  -4  -2 89.3623 14.0575   6
   5  -4  -2 86.5224 24.8014   5
  -5   4   2 80.9674 12.8819   1
  -5   4   2 98.8190 19.3992   2
  -5   4   2 95.6654 24.1762   4
  -5   4   2 96.7884 13.2480   3
  -5   4   2 90.3477 12.0644   7
  -5   4   2 48.4734 18.9484   5
   4  -4  -2 93.3052 13.8112   6
   4  -4  -2 122.192 13.0674   3
   4  -4  -2 105.651 17.7044   2
  -4   4   2 100.417 10.1633   7
  -4   4   2 100.230 21.2768   4
  -4   4   2 92.6197 16.7490   2
  -4   4   2 92.3334 11.6983   1
  -4   4   2 71.3433 20.7429   5
   3  -4  -2 39.3335 9.76219   2
   3  -4  -2 39.1629 6.74574   3
   3  -4  -2 39.9518 4.23453   7
   3  -4  -2 35.6219 7.94254   6
   3  -4  -2 44.6395 5.08192   7
  -3   4   2 38.6613 9.88937   2
  -3   4   2 34.6261 4.09569   7
  -3   4   2 26.3766 9.91428   4
  -3   4   2 21.6520 11.1178   5
  -3   4   2 33.1028 6.05531   1
   2  -4  -2 11.8138 2.89140   1
   2  -4  -2 11.8458 4.18224   3
   2  -4  -2 9.92281 4.56412   6
   2  -4  -2 7.56261 4.54683   2
  -2   4   2 9.79152 2.72534   1
  -2   4   2 6.54388 5.90637   5
  -2   4   2 12.6742 6.27427   4
  -2   4   2 21.1388 6.94229   2
   1  -4  -2 107.020 12.5952   2
   1  -4  -2 97.5408 11.2344   6
   1  -4  -2 101.695 6.21143   1
   1  -4  -2 98.6448 11.0929   3
   1  -4  -2 108.408 6.42123   7
  -1   4   2 97.0009 6.06001   1
  -1   4   2 93.8840 15.8726   5
  -1   4   2 113.828 13.6787   2
  -1   4   2 89.2268 5.63158   7
  -1   4   2 115.290 16.3575   4
   0  -4  -2 328.351 16.6275   6
   0  -4  -2 294.914 14.9035   2
   0  -4  -2 308.814 14.8879   2
   0  -4  -2 308.319 15.5022   7
   0  -4  -2 358.199 19.2684   3
   0   4   2 300.033 22.4186   4
   0   4   2 302.457 12.9163   1
   0   4   2 321.698 15.5099   2
   0   4   2 326.577 23.3193   5
  -1  -4  -2 25.1899 5.88123   6
  -1  -4  -2 18.6866 6.33598   7
  -1  -4  -2 28.3588 4.00009   2
  -1  -4  -2 25.3906 3.23383   2
  -1  -4  -2 14.2205 5.92584   3
   1   4   2 15.6584 11.6600   4
   1   4   2 26.0773 5.25073   1
   1   4   2 19.4525 10.9362   5
  -2  -4  -2 26.4212 6.60968   1
  -2  -4  -2 24.2155 6.36859   6
  -2  -4  -2 25.0382 8.64220   3
  -2  -4  -2 43.2340 10.4820   7
   2   4   2 31.8835 14.6455   4
   2   4   2 18.7846 15.3681   5
   2   4   2 7.44183 3.31028   1
  -3  -4  -2 9.64106 7.05916   7
  -3  -4  -2 11.1055 4.91867   1
  -3  -4  -2 4.35247 6.23055   3
  -3  -4  -2 14.4823 5.36067   6
   3   4   2 30.4521 7.46617   1
   3   4   2 16.9511 16.2881   4
   3   4   2 23.5465 17.1836   5
  -4  -4  -2 68.9760 11.6713   6
  -4  -4  -2 78.5720 13.9128   1
  -4  -4  -2 75.0409 17.1400   3
  -4  -4  -2 75.3969 15.8438   7
   4   4   2 65.8214 26.5689   5
   4   4   2 109.371 31.0258   4
   4   4   2 69.9388 12.4434   1
  -5  -4  -2 -0.4217 4.19190   1
  -5  -4  -2 -5.2643 5.86844   3
  -5  -4  -2 -7.8872 5.03367   7
   5   4   2 7.70874 5.33320   1
   5   4   2 -21.406 15.2906   5
   5   4   2 14.0001 20.6141   4
  -6  -4  -2 1.21378 9.52118   7
  -6  -4  -2 4.70350 6.07370   1
  -6  -4  -2 5.12253 10.7870   3
   6   4   2 -28.378 19.5377   5
   6   4   2 1.13595 4.89424   1
   6   4   2 -12.873 18.5037   4
  -7  -4  -2 9.20257 8.67257   1
  -7  -4  -2 -3.9799 7.94376   7
  -7  -4  -2 -12.254 9.35267   3
   7   4   2 5.28221 8.27927   1
   7   4   2 -18.867 21.0856   4
   9  -5  -2 13.9222 14.0703   2
   9  -5  -2 60.8680 17.9747   4
   9  -5  -2 11.3673 17.6747   5
   9  -5  -2 20.7587 9.80142   1
  -9   5   2 -9.4662 33.6752   5
  -9   5   2 8.50346 14.2229   4
  -9   5   2 10.4818 9.46188   1
   8  -5  -2 -2.4098 10.3008   6
   8  -5  -2 5.57178 7.93293   2
   8  -5  -2 0.54798 11.1957   5
   8  -5  -2 23.1856 11.6745   4
   8  -5  -2 1.30346 9.75872   7
  -8   5   2 1.47969 6.12469   1
  -8   5   2 -18.406 25.6733   5
  -8   5   2 7.57113 9.62642   7
  -8   5   2 -2.2679 9.60517   4
   7  -5  -2 42.9950 10.5085   7
   7  -5  -2 23.2773 11.2720   2
   7  -5  -2 31.4180 10.6567   3
   7  -5  -2 23.6378 15.9139   5
   7  -5  -2 27.6662 10.8374   6
  -7   5   2 17.3822 7.57527   1
  -7   5   2 34.8853 11.0244   3
  -7   5   2 20.8858 15.3648   4
  -7   5   2 92.5877 38.6476   5
  -7   5   2 55.7976 12.9355   7
   6  -5  -2 4.20169 9.19740   5
   6  -5  -2 0.97975 5.58255   2
   6  -5  -2 -2.6922 5.32133   6
   6  -5  -2 7.29622 5.02703   3
   6  -5  -2 5.45669 4.57935   7
  -6   5   2 -3.1518 6.97619   4
  -6   5   2 -5.3126 3.51835   1
  -6   5   2 5.49639 14.1020   5
  -6   5   2 4.18770 5.04072   7
  -6   5   2 0.40941 6.23260   2
   5  -5  -2 3.45685 3.93392   2
   5  -5  -2 12.9518 6.23442   3
   5  -5  -2 8.35907 5.84004   6
   5  -5  -2 21.7664 5.70337   7
  -5   5   2 14.5856 10.8439   4
  -5   5   2 13.8011 7.64308   2
  -5   5   2 25.4616 14.9913   5
  -5   5   2 11.5572 5.27636   1
  -5   5   2 25.7344 6.36106   7
   4  -5  -2 16.6082 3.93901   7
   4  -5  -2 7.04156 5.26068   2
   4  -5  -2 15.4007 6.55148   6
   4  -5  -2 7.80293 4.62269   3
  -4   5   2 7.17932 3.79803   1
  -4   5   2 16.1062 8.26376   2
  -4   5   2 22.1398 12.4111   5
  -4   5   2 5.86418 6.51255   4
  -4   5   2 9.70633 2.97289   7
   3  -5  -2 51.7664 4.80962   7
   3  -5  -2 55.0367 8.71667   3
   3  -5  -2 41.1095 10.8267   2
   3  -5  -2 58.4719 3.61203   7
   3  -5  -2 47.7420 9.92613   6
  -3   5   2 45.9263 15.1998   5
  -3   5   2 36.3146 10.2628   2
  -3   5   2 58.8651 7.61594   1
  -3   5   2 58.2716 15.6120   4
   2  -5  -2 11.6622 1.97666   7
   2  -5  -2 20.3611 7.02927   2
   2  -5  -2 12.1135 4.38472   3
   2  -5  -2 11.3290 4.78937   6
   2  -5  -2 16.3482 3.37966   1
  -2   5   2 12.7357 5.88602   2
  -2   5   2 11.9663 1.74402   7
  -2   5   2 3.90781 5.63248   5
  -2   5   2 9.74524 2.61744   1
  -2   5   2 17.1482 7.89831   4
   1  -5  -2 12.9656 3.51876   7
   1  -5  -2 9.80237 5.00215   2
   1  -5  -2 9.28605 4.02965   3
   1  -5  -2 7.06489 4.27052   6
  -1   5   2 13.2056 5.38587   2
  -1   5   2 12.5595 3.20799   7
  -1   5   2 2.14463 4.71403   4
  -1   5   2 5.08591 4.54044   5
  -1   5   2 9.55997 2.60507   1
   0  -5  -2 -1.8659 2.48476   7
   0  -5  -2 0.18873 2.56217   6
   0  -5  -2 -1.2747 2.03076   2
   0  -5  -2 -0.7727 1.76637   3
   0   5   2 -2.4367 3.33128   5
   0   5   2 1.66568 1.76092   1
   0   5   2 -1.0755 7.27298   4
   0   5   2 -1.8196 2.32867   2
  -1  -5  -2 61.1831 5.12088   2
  -1  -5  -2 76.6176 10.2819   6
  -1  -5  -2 81.7068 12.1333   7
  -1  -5  -2 70.2310 6.07638   2
  -1  -5  -2 59.9875 12.1380   3
   1   5   2 70.3706 6.07023   2
   1   5   2 60.3905 8.15093   1
   1   5   2 93.3573 19.7369   5
   1   5   2 111.993 22.2981   4
  -2  -5  -2 2.31698 4.69825   7
  -2  -5  -2 4.06211 3.69271   1
  -2  -5  -2 -3.2793 4.39695   3
  -2  -5  -2 -0.7143 3.01772   6
   2   5   2 0.56004 2.27205   1
   2   5   2 4.43609 14.3727   4
   2   5   2 -7.1361 12.9131   5
  -3  -5  -2 0.89402 3.73213   6
  -3  -5  -2 -1.5771 3.55861   7
  -3  -5  -2 5.57354 6.48605   3
  -3  -5  -2 2.33840 4.46565   1
   3   5   2 -2.9360 18.0190   5
   3   5   2 -11.875 10.9523   4
   3   5   2 -0.1388 3.68652   1
  -4  -5  -2 -0.9486 6.29745   3
  -4  -5  -2 11.9516 5.90099   6
  -4  -5  -2 15.5282 7.37165   1
  -4  -5  -2 3.01458 7.84304   7
   4   5   2 -0.4909 21.9309   5
   4   5   2 24.7706 7.86550   1
   4   5   2 31.2124 22.7391   4
  -5  -5  -2 -5.6027 7.58743   3
  -5  -5  -2 -2.1759 8.14909   7
  -5  -5  -2 -2.3901 5.56365   1
   5   5   2 4.55059 6.48059   1
   5   5   2 -2.6134 19.6079   4
   5   5   2 -30.991 22.7469   5
  -6  -5  -2 1.89266 9.15295   3
  -6  -5  -2 1.91770 7.75319   1
  -6  -5  -2 4.28395 9.80009   7
   6   5   2 -19.728 41.7743   5
   6   5   2 8.94244 7.07056   1
   6   5   2 -22.685 19.2737   4
  -7  -5  -2 -2.5002 5.62297   1
  -7  -5  -2 5.94681 12.5022   3
  -7  -5  -2 11.0956 14.9781   7
   7   5   2 -3.5341 4.66016   1
   7   5   2 -22.561 24.3483   4
   9  -6  -2 -0.5307 10.0460   2
   9  -6  -2 10.7414 14.8807   5
   9  -6  -2 47.9774 11.4801   4
   9  -6  -2 33.3644 13.3784   1
  -9   6   2 10.9676 38.9761   5
  -9   6   2 10.7864 14.2515   4
  -9   6   2 3.31987 8.36674   1
   8  -6  -2 8.08440 13.5138   5
   8  -6  -2 -8.2586 5.52889   2
   8  -6  -2 53.0614 13.9034   4
   8  -6  -2 -7.9860 9.02173   6
  -8   6   2 2.31823 29.3116   5
  -8   6   2 -2.0512 5.83671   1
  -8   6   2 -0.2841 11.5487   4
   7  -6  -2 5.18623 10.5493   5
   7  -6  -2 0.16737 6.93770   6
   7  -6  -2 -7.2079 7.25874   3
   7  -6  -2 3.58112 7.17835   2
   7  -6  -2 -2.6231 5.49673   7
  -7   6   2 0.00251 7.86444   4
  -7   6   2 -5.0742 18.4772   5
  -7   6   2 6.51486 8.53087   2
  -7   6   2 -0.4895 5.39670   7
  -7   6   2 1.70523 4.49896   1
   6  -6  -2 44.8693 9.32007   7
   6  -6  -2 35.6807 10.7807   6
   6  -6  -2 58.0510 11.7133   3
   6  -6  -2 50.0771 21.6603   5
   6  -6  -2 36.8455 14.3160   2
  -6   6   2 46.8358 11.4279   1
  -6   6   2 70.6356 30.5485   5
  -6   6   2 39.5967 17.0388   4
  -6   6   2 42.8267 9.19160   7
  -6   6   2 53.8277 15.8394   2
   5  -6  -2 11.9947 6.99739   2
   5  -6  -2 -1.9667 2.80866   7
   5  -6  -2 -0.5577 4.48569   6
   5  -6  -2 -0.8869 3.41579   3
  -5   6   2 -0.1923 7.93834   5
  -5   6   2 0.39934 6.94308   4
  -5   6   2 -0.6436 3.12382   1
  -5   6   2 1.32490 6.13098   2
  -5   6   2 1.70398 2.97415   7
   4  -6  -2 60.4269 12.8053   6
   4  -6  -2 77.0212 5.88026   7
   4  -6  -2 83.3745 8.92511   7
   4  -6  -2 93.6003 17.9911   2
   4  -6  -2 88.3546 12.7525   3
  -4   6   2 96.2953 26.0150   5
  -4   6   2 92.7512 11.1359   1
  -4   6   2 107.039 24.0059   4
  -4   6   2 98.3655 18.7174   2
   3  -6  -2 86.8455 16.0711   2
   3  -6  -2 85.7576 4.51643   7
   3  -6  -2 87.7453 13.7372   6
   3  -6  -2 108.879 13.2636   3
   3  -6  -2 86.6079 4.86582   7
  -3   6   2 97.8369 9.51017   1
  -3   6   2 79.4041 20.5054   5
  -3   6   2 92.2096 19.7371   4
  -3   6   2 96.0327 16.9156   2
   2  -6  -2 134.679 18.6531   2
   2  -6  -2 117.953 14.3291   3
   2  -6  -2 127.899 8.46618   1
   2  -6  -2 126.297 6.96015   7
   2  -6  -2 135.712 16.7632   6
  -2   6   2 121.056 22.5011   5
  -2   6   2 125.869 7.47000   1
  -2   6   2 119.302 5.82278   7
  -2   6   2 132.754 18.5140   2
  -2   6   2 135.791 15.5252   4
   1  -6  -2 243.248 16.9959   6
   1  -6  -2 233.871 17.4122   3
   1  -6  -2 251.725 13.4070   7
   1  -6  -2 242.371 17.8019   2
  -1   6   2 240.114 20.3183   4
  -1   6   2 278.069 25.9954   5
  -1   6   2 267.616 11.6723   1
  -1   6   2 228.621 17.3837   2
   0  -6  -2 195.128 14.1844   7
   0  -6  -2 181.914 13.8700   2
   0  -6  -2 207.663 21.6966   3
   0  -6  -2 203.976 15.1864   6
   0   6   2 185.413 21.5956   5
   0   6   2 218.628 11.5570   1
   0   6   2 184.979 21.2447   4
   0   6   2 225.386 15.0410   2
  -1  -6  -2 277.764 19.7624   7
  -1  -6  -2 212.938 23.1887   3
  -1  -6  -2 263.625 12.2204   2
  -1  -6  -2 265.273 13.7442   2
  -1  -6  -2 254.935 16.4140   6
   1   6   2 278.413 14.0737   2
   1   6   2 271.256 29.7086   5
   1   6   2 275.714 15.1515   1
   1   6   2 268.662 28.5108   4
  -2  -6  -2 26.9123 7.00835   6
  -2  -6  -2 19.1819 7.84440   3
  -2  -6  -2 9.01967 5.02840   1
  -2  -6  -2 5.08704 5.74792   7
   2   6   2 2.03018 18.0188   5
   2   6   2 14.1871 18.5684   4
   2   6   2 14.2352 5.41792   1
  -3  -6  -2 11.5718 8.40703   3
  -3  -6  -2 20.3926 8.55588   7
  -3  -6  -2 42.0404 9.07449   6
  -3  -6  -2 19.7788 6.55555   1
   3   6   2 32.9268 23.7620   5
   3   6   2 30.4828 23.7429   4
   3   6   2 38.4472 9.42183   1
  -4  -6  -2 0.80915 5.26674   1
  -4  -6  -2 -2.7033 4.78095   3
  -4  -6  -2 -7.9654 7.67310   7
   4   6   2 -9.4052 22.5283   5
   4   6   2 -2.6152 15.0936   4
   4   6   2 0.74322 4.10708   1
  -5  -6  -2 5.05047 8.43630   7
  -5  -6  -2 -9.5794 7.11924   3
  -5  -6  -2 0.85054 5.23504   1
   5   6   2 -34.013 11.1605   4
   5   6   2 -0.8696 3.70344   1
   5   6   2 -48.319 25.4586   5
  -6  -6  -2 -1.7171 9.30246   3
  -6  -6  -2 6.80207 11.9158   7
  -6  -6  -2 2.30286 6.51576   1
   6   6   2 1.74483 5.33256   1
   6   6   2 -30.631 22.8256   4
   9  -7  -2 66.4975 17.0214   4
   9  -7  -2 47.4230 15.7864   1
   9  -7  -2 6.35966 14.2701   5
   9  -7  -2 9.45542 11.9169   2
  -9   7   2 -15.632 36.2670   5
  -9   7   2 -1.1616 6.94390   1
  -9   7   2 7.37003 15.0668   4
   8  -7  -2 26.6409 13.5796   2
   8  -7  -2 3.86811 8.63990   6
   8  -7  -2 13.1859 14.2985   5
  -8   7   2 -2.1467 5.45800   1
  -8   7   2 6.37707 7.99716   2
  -8   7   2 5.82182 29.5898   5
  -8   7   2 8.41753 14.7221   4
   7  -7  -2 33.4092 11.3822   3
   7  -7  -2 34.9914 20.4071   5
   7  -7  -2 41.5623 13.3408   6
   7  -7  -2 41.2119 15.0426   2
  -7   7   2 8.86081 24.7642   5
  -7   7   2 66.6903 24.1159   4
  -7   7   2 24.6330 8.69315   1
  -7   7   2 72.4664 19.9151   2
   6  -7  -2 -1.3053 5.41731   3
   6  -7  -2 -1.0656 6.17733   6
   6  -7  -2 -1.9633 4.93189   7
   6  -7  -2 -3.3148 3.74528   2
  -6   7   2 -3.6113 3.37382   1
  -6   7   2 -0.8604 3.36494   7
  -6   7   2 -5.2140 14.8303   5
  -6   7   2 1.55767 7.85723   4
  -6   7   2 0.51177 4.38463   2
   5  -7  -2 94.8475 20.1569   2
   5  -7  -2 98.6122 15.0470   3
   5  -7  -2 123.783 10.7668   7
   5  -7  -2 81.7568 15.9593   6
  -5   7   2 66.9871 17.1075   2
  -5   7   2 71.8290 11.2823   1
  -5   7   2 106.058 25.7674   4
  -5   7   2 59.9039 25.0121   5
   4  -7  -2 -0.9053 2.01384   7
   4  -7  -2 -0.0411 3.82350   7
   4  -7  -2 -0.5288 4.16631   6
   4  -7  -2 3.18614 6.63808   2
   4  -7  -2 -2.8710 3.36379   3
  -4   7   2 -3.5403 5.39836   4
  -4   7   2 0.47346 2.27790   1
  -4   7   2 -1.1888 3.94861   2
  -4   7   2 0.25170 5.43409   5
   3  -7  -2 1.74001 2.44343   7
   3  -7  -2 9.67545 5.66012   6
   3  -7  -2 1.77389 3.64422   3
   3  -7  -2 2.31407 5.06255   2
   3  -7  -2 4.08497 2.07618   7
  -3   7   2 1.47913 1.47058   7
  -3   7   2 -1.4601 5.12847   5
  -3   7   2 5.14827 5.83886   4
  -3   7   2 3.96972 4.56103   2
  -3   7   2 -0.5848 1.71201   1
   2  -7  -2 57.8270 11.3776   6
   2  -7  -2 40.7648 10.5430   2
   2  -7  -2 60.8360 7.03025   7
   2  -7  -2 64.0795 11.4851   3
  -2   7   2 47.7693 5.36701   7
  -2   7   2 53.0755 5.82201   1
  -2   7   2 38.1992 13.7436   5
  -2   7   2 60.6373 14.5775   4
  -2   7   2 45.8569 11.4866   2
   1  -7  -2 51.8368 10.6106   3
   1  -7  -2 22.3953 7.09252   6
   1  -7  -2 37.0539 9.65380   2
   1  -7  -2 35.2038 6.86831   7
  -1   7   2 40.4151 12.6074   4
  -1   7   2 24.3796 11.5949   5
  -1   7   2 53.4078 11.2290   2
  -1   7   2 46.2119 6.10237   1
   0  -7  -2 -1.7403 2.85995   2
   0  -7  -2 2.01419 3.73311   6
   0  -7  -2 2.38780 4.57189   3
   0  -7  -2 2.28854 3.87574   7
   0   7   2 0.84149 5.49890   5
   0   7   2 2.64207 2.19980   1
   0   7   2 -3.9641 8.05981   4
   0   7   2 1.09338 3.16413   2
  -1  -7  -2 6.54915 3.67444   2
  -1  -7  -2 7.98220 4.77029   6
  -1  -7  -2 16.2552 7.49582   7
  -1  -7  -2 1.93496 5.43942   3
   1   7   2 3.28250 10.9342   5
   1   7   2 5.30505 3.00238   1
   1   7   2 9.63046 4.27378   2
   1   7   2 32.6691 17.8156   4
  -2  -7  -2 18.0560 6.65236   6
  -2  -7  -2 20.7533 8.07276   3
  -2  -7  -2 11.1631 8.53263   7
   2   7   2 17.1233 5.56764   1
   2   7   2 34.5741 22.7441   4
   2   7   2 17.9986 18.7784   5
  -3  -7  -2 31.4079 9.79248   1
  -3  -7  -2 21.6255 7.55594   6
  -3  -7  -2 11.2900 8.91101   3
  -3  -7  -2 19.1100 10.8800   7
   3   7   2 14.8868 6.31699   1
   3   7   2 16.5986 23.1753   4
   3   7   2 14.3966 22.9930   5
  -4  -7  -2 1.26131 6.74658   7
  -4  -7  -2 5.91945 9.84167   3
  -4  -7  -2 -4.0532 5.04069   1
   4   7   2 -7.9024 20.1955   5
   4   7   2 8.79850 16.2936   4
   4   7   2 -5.3082 3.68935   1
  -5  -7  -2 -6.7075 9.92813   7
  -5  -7  -2 4.62230 8.59415   1
  -5  -7  -2 -11.790 8.82035   3
   5   7   2 2.83548 6.14668   1
   5   7   2 -16.154 15.5128   4
   5   7   2 -26.571 26.1133   5
  -6  -7  -2 10.4444 10.0391   7
  -6  -7  -2 -10.215 7.72778   1
  -6  -7  -2 -0.5917 10.6492   3
   6   7   2 4.41418 6.86797   1
   6   7   2 -17.027 26.2559   4
   9  -8  -2 -11.207 17.2283   6
   9  -8  -2 -3.1662 10.5130   2
   9  -8  -2 66.4223 16.9512   4
   9  -8  -2 9.23741 14.2060   5
  -9   8   2 -12.642 10.2700   4
  -9   8   2 32.2289 39.8617   5
   8  -8  -2 -7.2802 7.02231   6
   8  -8  -2 -3.5691 9.06664   2
   8  -8  -2 9.68524 14.3603   5
  -8   8   2 14.6961 14.9909   4
  -8   8   2 -8.3753 30.0103   5
  -8   8   2 10.3061 10.4289   2
   7  -8  -2 1.53547 7.69044   2
   7  -8  -2 5.03398 7.81628   3
   7  -8  -2 -2.4413 7.54937   6
  -7   8   2 3.16170 5.91943   1
  -7   8   2 9.46760 28.1766   5
  -7   8   2 0.08346 5.65514   2
  -7   8   2 0.85123 8.55291   4
   6  -8  -2 26.1181 9.64647   3
   6  -8  -2 31.2762 12.3347   2
   6  -8  -2 11.7917 7.49397   6
  -6   8   2 21.3797 23.6539   5
  -6   8   2 27.8558 15.8495   4
  -6   8   2 13.6701 10.1071   2
  -6   8   2 22.3800 7.85522   1
   5  -8  -2 22.7945 5.45909   7
   5  -8  -2 20.1291 9.21738   6
   5  -8  -2 18.1460 7.78404   3
   5  -8  -2 6.22430 6.15501   2
  -5   8   2 18.0663 17.3801   5
  -5   8   2 39.5126 16.1335   4
  -5   8   2 22.5246 6.05856   1
  -5   8   2 16.2023 10.1648   2
   4  -8  -2 -0.0703 5.13615   2
   4  -8  -2 0.59939 2.42388   7
   4  -8  -2 10.0212 6.49515   6
   4  -8  -2 -0.9212 4.43127   3
  -4   8   2 0.54597 7.25969   4
  -4   8   2 -0.8245 5.51570   2
  -4   8   2 1.99165 2.51784   1
  -4   8   2 -5.2665 4.67592   5
   3  -8  -2 34.1825 10.5356   6
   3  -8  -2 24.5292 4.35903   7
   3  -8  -2 13.3943 8.07292   2
   3  -8  -2 17.3908 6.98993   3
  -3   8   2 32.8592 4.28538   7
  -3   8   2 18.4607 11.9972   5
  -3   8   2 22.8263 4.40734   1
  -3   8   2 20.9894 9.15256   2
  -3   8   2 40.8214 13.7377   4
   2  -8  -2 -0.2562 3.89365   2
   2  -8  -2 -4.1852 3.24227   3
   2  -8  -2 4.79864 3.36389   7
   2  -8  -2 1.00760 4.48255   6
  -2   8   2 -1.4121 3.96622   5
  -2   8   2 -3.5876 3.48697   2
  -2   8   2 1.17218 1.57814   1
  -2   8   2 -0.5505 3.17950   4
   1  -8  -2 37.8046 9.59881   6
   1  -8  -2 41.0177 8.41536   7
   1  -8  -2 45.4962 11.1117   3
   1  -8  -2 58.9327 12.6253   2
  -1   8   2 46.0526 6.41145   1
  -1   8   2 30.5370 11.8085   4
  -1   8   2 35.5668 9.42771   2
  -1   8   2 29.1956 13.6538   5
   0  -8  -2 51.3512 11.1776   6
   0  -8  -2 71.9048 13.0516   2
   0  -8  -2 55.8596 11.4670   7
   0  -8  -2 35.9288 10.3892   3
   0   8   2 77.4096 9.48288   1
   0   8   2 86.9961 21.8752   5
   0   8   2 71.0069 12.8349   2
   0   8   2 87.0736 22.0143   4
  -1  -8  -2 18.4132 8.41947   7
  -1  -8  -2 17.6685 6.66496   6
  -1  -8  -2 26.6199 6.72829   2
  -1  -8  -2 34.2418 10.9363   3
   1   8   2 43.4389 19.3716   4
   1   8   2 30.9806 6.86658   1
   1   8   2 24.7970 14.8100   5
   1   8   2 26.1186 7.59246   2
  -2  -8  -2 -2.3945 6.84688   7
  -2  -8  -2 -0.6062 4.82404   3
  -2  -8  -2 4.40683 4.33274   6
   2   8   2 4.41344 4.72234   1
   2   8   2 1.87704 18.2602   5
   2   8   2 4.58647 18.7598   4
  -3  -8  -2 54.3353 16.0952   7
  -3  -8  -2 64.5739 17.5905   3
   3   8   2 65.3398 12.1095   1
   3   8   2 56.3091 27.2328   4
   3   8   2 60.5755 27.1349   5
  -4  -8  -2 5.41732 7.80152   3
  -4  -8  -2 -0.9056 9.29202   7
   4   8   2 -4.3995 20.8088   5
   4   8   2 -5.1566 17.7989   4
   4   8   2 4.37917 5.51378   1
  -5  -8  -2 -2.5523 9.90712   3
  -5  -8  -2 9.70567 13.1156   7
   5   8   2 1.55229 6.42641   1
   5   8   2 -42.901 22.5035   5
   5   8   2 -14.047 16.4665   4
  -6  -8  -2 4.07828 12.7235   3
  -6  -8  -2 30.7629 17.3345   7
   6   8   2 -0.6123 8.00285   1
   9  -9  -2 10.9518 17.9329   6
   9  -9  -2 -8.3958 13.7958   5
   9  -9  -2 2.53667 11.6339   2
  -9   9   2 30.5363 43.1624   5
  -9   9   2 -10.378 14.4838   4
   8  -9  -2 -9.0633 8.13096   2
   8  -9  -2 8.04325 9.78133   6
   8  -9  -2 3.30128 11.8914   5
  -8   9   2 -5.0514 9.04155   2
  -8   9   2 1.66362 10.7232   4
  -8   9   2 -11.885 29.3939   5
   7  -9  -2 5.27340 7.62667   6
   7  -9  -2 4.76580 9.30952   2
   7  -9  -2 -3.6588 9.33423   3
  -7   9   2 -3.7673 7.37900   2
  -7   9   2 5.71083 27.6226   5
  -7   9   2 -8.1668 8.18647   4
   6  -9  -2 4.14801 5.86645   3
   6  -9  -2 -0.9071 7.66658   6
   6  -9  -2 9.33604 8.69049   2
  -6   9   2 1.92289 16.6255   5
  -6   9   2 7.53516 8.71285   2
  -6   9   2 10.6842 12.2851   4
   5  -9  -2 -0.7012 5.38504   6
   5  -9  -2 4.62948 5.66594   3
   5  -9  -2 -2.4575 5.47543   2
  -5   9   2 5.80745 5.53253   1
  -5   9   2 7.17536 10.6413   4
  -5   9   2 0.56500 4.72340   2
  -5   9   2 2.50965 11.0320   5
   4  -9  -2 10.5065 6.78882   3
   4  -9  -2 -1.8128 3.30746   6
   4  -9  -2 5.01807 7.27318   2
  -4   9   2 0.67040 6.38859   4
  -4   9   2 2.27334 2.63682   1
  -4   9   2 -3.4194 4.99449   2
  -4   9   2 -2.3755 6.72944   5
   3  -9  -2 57.1557 12.3986   3
   3  -9  -2 53.7164 13.7291   6
   3  -9  -2 42.8974 6.67557   7
   3  -9  -2 43.9794 13.7485   2
  -3   9   2 56.5684 14.9250   2
  -3   9   2 57.0772 17.4783   4
  -3   9   2 41.8178 18.3706   5
  -3   9   2 47.9695 6.05152   1
   2  -9  -2 219.741 24.3511   3
   2  -9  -2 191.537 13.6178   7
   2  -9  -2 201.101 23.7519   6
   2  -9  -2 249.402 22.7341   2
  -2   9   2 187.706 24.9976   2
  -2   9   2 203.433 10.1748   1
  -2   9   2 226.330 38.3713   5
  -2   9   2 202.447 22.5525   4
   1  -9  -2 14.8751 6.04466   7
   1  -9  -2 5.50960 5.20093   2
   1  -9  -2 7.07849 5.50672   6
   1  -9  -2 11.8999 7.01062   3
  -1   9   2 9.47253 3.41269   1
  -1   9   2 11.9521 12.9124   5
  -1   9   2 8.28516 6.22060   2
  -1   9   2 2.95365 7.51200   4
   0  -9  -2 0.82275 4.24293   2
   0  -9  -2 1.39673 5.57218   7
   0  -9  -2 -2.7400 2.73041   3
   0  -9  -2 3.14267 4.42303   6
   0   9   2 1.44419 4.46307   2
   0   9   2 -9.8033 7.70086   5
   0   9   2 -4.2404 8.81835   4
   0   9   2 0.52872 2.29254   1
  -1  -9  -2 4.28698 6.95587   3
  -1  -9  -2 2.81966 6.79847   7
  -1  -9  -2 -4.7129 4.27894   6
   1   9   2 -5.2594 13.9589   4
   1   9   2 0.82262 3.13207   1
   1   9   2 3.03273 10.9408   5
  -2  -9  -2 16.9340 9.42288   7
  -2  -9  -2 12.7932 6.78513   6
  -2  -9  -2 3.01681 5.57981   3
   2   9   2 34.0688 23.3216   4
   2   9   2 21.3341 6.83591   1
   2   9   2 29.8355 19.9958   5
  -3  -9  -2 16.3632 9.81838   7
  -3  -9  -2 -4.2878 7.25655   3
   3   9   2 9.15846 5.80666   1
   3   9   2 0.83764 14.3528   5
   3   9   2 10.2752 22.2862   4
  -4  -9  -2 3.41020 8.90688   3
  -4  -9  -2 2.26090 11.0867   7
   4   9   2 -10.531 15.2381   4
   4   9   2 -17.127 20.5979   5
   4   9   2 -1.9248 5.40177   1
  -5  -9  -2 6.26046 13.2643   7
  -5  -9  -2 0.92662 12.1878   3
   5   9   2 6.08456 6.80569   1
   5   9   2 7.85679 27.9116   4
   9 -10  -2 -11.982 14.6683   6
   9 -10  -2 3.65971 18.3354   5
   9 -10  -2 1.35568 12.7790   2
  -9  10   2 4.84052 14.7083   4
  -9  10   2 2.99909 11.2931   2
  -9  10   2 24.3695 39.6699   5
   8 -10  -2 9.94947 10.7220   2
   8 -10  -2 11.7517 8.92947   6
  -8  10   2 34.1625 37.7176   5
  -8  10   2 15.2908 12.9948   2
  -8  10   2 9.87060 15.3094   4
   7 -10  -2 6.85420 10.0783   2
   7 -10  -2 7.27204 8.96707   6
   7 -10  -2 3.58643 10.0857   3
  -7  10   2 -14.835 27.2617   5
  -7  10   2 7.62090 11.7826   4
  -7  10   2 -4.2930 8.07774   2
   6 -10  -2 7.11302 9.32945   2
   6 -10  -2 8.82297 8.85200   3
   6 -10  -2 3.45219 8.75797   6
  -6  10   2 16.9216 12.0377   2
  -6  10   2 10.3735 12.7875   4
  -6  10   2 8.26117 19.8662   5
   5 -10  -2 -1.1113 5.78892   3
   5 -10  -2 -1.6587 6.94167   2
   5 -10  -2 4.94420 6.14513   6
  -5  10   2 5.66931 15.1644   5
  -5  10   2 2.20455 8.52609   4
  -5  10   2 6.74398 8.80634   2
   4 -10  -2 13.4629 9.14689   2
   4 -10  -2 14.5968 8.01469   6
   4 -10  -2 19.4350 8.42510   3
  -4  10   2 18.8995 19.1762   5
  -4  10   2 45.1919 17.6835   4
  -4  10   2 24.6763 11.5749   2
   3 -10  -2 13.9911 9.25395   2
   3 -10  -2 -1.2744 5.26899   6
   3 -10  -2 5.72275 5.44783   7
   3 -10  -2 9.04042 7.22924   3
  -3  10   2 23.4170 12.5910   4
  -3  10   2 16.6505 16.0471   5
  -3  10   2 19.4900 9.59878   2
   2 -10  -2 9.52953 5.65745   3
   2 -10  -2 0.40881 5.15714   7
   2 -10  -2 4.97915 5.08922   6
   2 -10  -2 0.52649 4.67832   2
  -2  10   2 -6.2434 5.66036   5
  -2  10   2 0.24955 1.82015   1
  -2  10   2 10.0276 6.93184   2
  -2  10   2 -6.2027 4.76728   4
   1 -10  -2 -1.0983 4.23772   6
   1 -10  -2 10.7296 7.88929   3
   1 -10  -2 8.41906 6.29799   7
   1 -10  -2 -5.0911 4.95532   2
  -1  10   2 -0.4352 7.77530   4
  -1  10   2 0.22752 2.48252   1
  -1  10   2 -7.2555 6.41512   5
  -1  10   2 1.00941 5.02789   2
   0 -10  -2 2.40819 5.73105   7
   0 -10  -2 15.1788 7.97806   3
   0 -10  -2 1.10004 4.83125   2
   0 -10  -2 4.30277 5.26893   6
   0  10   2 10.8360 4.08761   1
   0  10   2 -2.8939 5.01976   2
   0  10   2 7.31986 14.9059   5
   0  10   2 -0.6030 6.98585   4
  -1 -10  -2 15.4431 8.15971   3
  -1 -10  -2 43.4011 11.4905   6
  -1 -10  -2 44.2034 13.3432   7
   1  10   2 55.7221 24.7514   4
   1  10   2 53.0851 18.6202   5
   1  10   2 50.6333 9.67631   1
  -2 -10  -2 -3.5830 6.62954   3
  -2 -10  -2 -6.0282 7.83625   7
  -2 -10  -2 -1.7087 6.42427   6
   2  10   2 3.61732 4.53905   1
   2  10   2 -7.9325 16.4116   4
   2  10   2 13.1158 10.7838   5
  -3 -10  -2 5.73991 10.8613   7
  -3 -10  -2 -6.6454 8.31602   3
   3  10   2 28.2969 16.6176   5
   3  10   2 3.54765 5.24554   1
   3  10   2 -10.641 13.6753   4
  -4 -10  -2 -9.3958 9.02276   3
  -4 -10  -2 5.05930 14.7959   7
   4  10   2 32.0926 22.1217   5
   4  10   2 13.1369 7.64477   1
   4  10   2 -1.6941 23.7580   4
  -5 -10  -2 5.88745 20.1532   7
  -5 -10  -2 4.30524 14.4293   3
   5  10   2 6.87796 7.53411   1
   9 -11  -2 11.3482 23.9649   5
   9 -11  -2 8.30934 17.5335   6
   9 -11  -2 4.29151 17.3384   2
  -9  11   2 11.5717 11.4684   2
  -9  11   2 15.4157 16.4933   4
  -9  11   2 3.47044 41.8502   5
   8 -11  -2 5.48899 11.0109   6
   8 -11  -2 -2.1654 9.79905   2
  -8  11   2 -2.9529 11.7088   4
  -8  11   2 39.1630 37.8054   5
  -8  11   2 -1.0531 10.1086   2
   7 -11  -2 3.40805 10.0124   6
   7 -11  -2 1.34135 7.07065   2
   7 -11  -2 0.58596 10.9959   3
  -7  11   2 0.51634 8.07006   2
  -7  11   2 26.5665 30.7428   5
  -7  11   2 10.6408 14.4410   4
   6 -11  -2 3.32929 8.59404   6
   6 -11  -2 -2.7357 5.14746   3
   6 -11  -2 -4.3746 5.63761   2
  -6  11   2 -1.2406 5.15164   2
  -6  11   2 -2.7972 8.59508   4
  -6  11   2 -10.848 23.6279   5
   5 -11  -2 12.7658 9.17579   3
   5 -11  -2 17.3148 12.4166   2
   5 -11  -2 36.1815 12.9889   6
  -5  11   2 20.7636 14.6705   4
  -5  11   2 17.9044 11.6635   2
  -5  11   2 33.5881 27.0471   5
   4 -11  -2 5.70481 8.06188   2
   4 -11  -2 -2.3748 5.49881   6
   4 -11  -2 1.16980 6.55688   3
  -4  11   2 2.93361 12.5201   5
  -4  11   2 -0.2776 7.98467   4
  -4  11   2 12.3430 9.38360   2
   3 -11  -2 -0.3640 6.05625   3
   3 -11  -2 3.35524 7.89400   2
   3 -11  -2 1.26481 4.52075   6
  -3  11   2 -13.949 12.4778   5
  -3  11   2 -2.8958 6.61878   4
  -3  11   2 2.78104 5.08404   2
   2 -11  -2 -6.5037 4.80768   2
   2 -11  -2 0.99370 5.67555   3
   2 -11  -2 3.39866 7.59180   7
   2 -11  -2 4.00312 5.87796   6
  -2  11   2 -6.7054 12.5320   5
  -2  11   2 1.32618 6.41796   2
  -2  11   2 1.38727 7.24147   4
   1 -11  -2 10.6362 8.09881   3
   1 -11  -2 21.1065 9.38490   7
   1 -11  -2 8.17781 7.17800   6
   1 -11  -2 7.61419 8.12137   2
  -1  11   2 1.79644 16.3688   5
  -1  11   2 19.1450 8.74704   2
  -1  11   2 31.9623 14.3177   4
   0 -11  -2 5.16108 6.96352   7
   0 -11  -2 1.32538 6.72732   6
   0 -11  -2 8.66597 8.85609   3
   0  11   2 -2.7770 8.42397   4
   0  11   2 -2.3356 3.20278   1
   0  11   2 33.4084 14.5400   5
   0  11   2 3.53129 8.52947   2
  -1 -11  -2 20.7560 10.6452   7
  -1 -11  -2 38.9558 11.9597   6
  -1 -11  -2 24.4217 12.5811   3
   1  11   2 43.0817 9.27416   1
   1  11   2 52.1914 16.0410   5
   1  11   2 42.1597 19.6013   4
  -2 -11  -2 1.80783 10.4086   7
  -2 -11  -2 9.96139 10.4223   3
   2  11   2 44.3551 12.7398   5
   2  11   2 2.44476 5.57291   1
   2  11   2 -0.9500 16.5602   4
  -3 -11  -2 14.1996 11.6051   7
  -3 -11  -2 -13.574 9.00272   3
   3  11   2 16.8580 22.7008   4
   3  11   2 66.8862 16.3047   5
   3  11   2 0.41983 5.43538   1
  -4 -11  -2 -3.7575 18.3608   7
  -4 -11  -2 3.29366 12.6909   3
   4  11   2 78.6356 24.7750   5
   4  11   2 0.46878 6.06332   1
   4  11   2 5.30721 23.3952   4
   8 -12  -2 -4.0638 11.4147   6
   8 -12  -2 5.38837 11.2056   2
  -8  12   2 -0.3371 38.5076   5
  -8  12   2 5.53925 11.9182   2
  -8  12   2 5.54021 15.1022   4
   7 -12  -2 -9.0258 5.81532   6
   7 -12  -2 3.88773 10.4541   2
   7 -12  -2 13.5300 13.7302   3
  -7  12   2 5.52083 12.0408   2
  -7  12   2 48.9959 38.2431   5
  -7  12   2 6.99042 12.2278   4
   6 -12  -2 6.69308 8.24322   2
   6 -12  -2 2.80593 6.76122   6
   6 -12  -2 11.0286 9.64738   3
  -6  12   2 0.56132 11.2825   4
  -6  12   2 13.2856 10.1911   2
  -6  12   2 19.6532 29.3912   5
   5 -12  -2 16.0853 12.9420   2
   5 -12  -2 11.6614 8.36112   6
   5 -12  -2 28.4444 12.1447   3
  -5  12   2 27.1034 13.8233   2
  -5  12   2 16.8930 13.7528   4
  -5  12   2 30.4193 29.9942   5
   4 -12  -2 -5.3577 6.64006   3
   4 -12  -2 -2.1205 4.95545   6
   4 -12  -2 2.86880 8.40562   2
  -4  12   2 2.06863 8.00320   4
  -4  12   2 1.44152 16.8645   5
  -4  12   2 -0.1633 7.45344   2
   3 -12  -2 104.884 23.4935   2
   3 -12  -2 68.2142 16.4778   3
   3 -12  -2 75.6368 17.3622   6
  -3  12   2 51.7964 16.0500   2
  -3  12   2 177.536 49.1593   5
  -3  12   2 166.010 32.5211   4
   2 -12  -2 1.67355 6.28832   6
   2 -12  -2 6.28600 8.94667   2
   2 -12  -2 1.06142 7.33016   3
  -2  12   2 1.67340 6.33781   2
  -2  12   2 2.21079 5.28143   4
  -2  12   2 20.2264 16.0750   5
   1 -12  -2 55.6382 16.3525   2
   1 -12  -2 45.2810 13.3267   6
   1 -12  -2 53.9922 15.6819   3
   1 -12  -2 78.5072 16.3618   7
  -1  12   2 85.6910 22.8111   4
  -1  12   2 142.673 36.1240   5
  -1  12   2 92.1395 19.1794   2
   0 -12  -2 36.6775 13.0688   3
   0 -12  -2 20.7392 10.0530   6
   0 -12  -2 31.2363 12.1138   7
   0  12   2 45.3402 16.4838   4
   0  12   2 131.264 26.6053   5
  -1 -12  -2 6.11389 9.97890   7
  -1 -12  -2 6.02430 8.24743   3
  -1 -12  -2 4.01891 7.65427   6
   1  12   2 7.33013 11.6588   4
  -2 -12  -2 -2.8245 9.73446   3
  -2 -12  -2 6.28342 11.6235   7
   2  12   2 0.44872 14.1458   4
  -3 -12  -2 3.08841 14.2119   7
  -3 -12  -2 -2.0711 11.4491   3
   3  12   2 29.3174 22.3667   4
   8 -13  -2 -0.7275 9.46807   2
   8 -13  -2 4.32037 16.0348   6
  -8  13   2 58.9561 44.9474   5
  -8  13   2 6.06513 11.2911   2
   7 -13  -2 7.15456 12.0373   2
   7 -13  -2 -1.4176 9.12755   6
   7 -13  -2 -12.676 13.4012   3
  -7  13   2 18.4961 34.8667   5
  -7  13   2 2.28891 10.6684   2
  -7  13   2 14.0550 14.4381   4
   6 -13  -2 -10.742 7.88944   3
   6 -13  -2 8.83207 8.74308   6
   6 -13  -2 0.69958 6.75800   2
  -6  13   2 1.08636 11.1821   4
  -6  13   2 -3.0511 7.50217   2
  -6  13   2 13.4802 30.3907   5
   5 -13  -2 5.51423 7.88632   6
   5 -13  -2 12.7482 10.2693   3
   5 -13  -2 -7.2325 8.42183   2
  -5  13   2 5.87822 10.3059   2
  -5  13   2 8.75605 18.5565   5
  -5  13   2 4.59981 11.1408   4
   4 -13  -2 -5.2466 7.90787   2
   4 -13  -2 3.92675 8.89483   3
   4 -13  -2 -4.6514 5.33490   6
  -4  13   2 29.3312 19.3737   5
  -4  13   2 4.20282 9.08793   4
  -4  13   2 6.35968 9.30474   2
   3 -13  -2 9.33546 9.53854   3
   3 -13  -2 3.33757 7.55918   6
   3 -13  -2 -0.9776 8.35110   2
  -3  13   2 7.68184 9.22744   2
  -3  13   2 7.81274 8.37701   4
  -3  13   2 41.2603 21.8855   5
   2 -13  -2 14.8617 10.1146   6
   2 -13  -2 22.1696 11.5023   3
   2 -13  -2 20.2813 12.3416   2
  -2  13   2 50.5075 19.4424   5
  -2  13   2 9.84678 8.99884   2
  -2  13   2 30.8854 13.4142   4
   1 -13  -2 -0.7800 8.31597   3
   1 -13  -2 -1.8394 6.44795   6
  -1  13   2 6.38159 8.08632   4
   0 -13  -2 -2.2717 6.98932   6
   0 -13  -2 0.55916 9.44024   3
   0 -13  -2 6.02995 14.2045   7
   0  13   2 24.3605 10.9445   4
  -1 -13  -2 -6.2048 13.2784   7
  -1 -13  -2 -4.4460 9.61172   3
   1  13   2 36.3678 15.3562   4
  -2 -13  -2 10.1857 17.0771   7
  -2 -13  -2 6.41207 11.4646   3
   2  13   2 33.6805 19.0845   4
  -3 -13  -2 -3.0610 20.4732   7
   7 -14  -2 -2.5691 11.6684   2
   7 -14  -2 -14.576 13.7235   3
   7 -14  -2 -1.0525 12.4491   6
  -7  14   2 13.5914 14.5841   2
  -7  14   2 5.47548 13.3396   4
  -7  14   2 71.0019 34.8285   5
   6 -14  -2 -7.7775 7.77178   6
   6 -14  -2 11.9279 11.4944   3
   6 -14  -2 1.37038 9.96970   2
  -6  14   2 13.8255 33.4741   5
  -6  14   2 9.89019 14.6347   4
  -6  14   2 -4.3865 8.39388   2
   5 -14  -2 0.98049 7.34930   6
   5 -14  -2 13.8672 11.6642   2
   5 -14  -2 -3.7868 9.45021   3
  -5  14   2 4.52929 11.4526   2
  -5  14   2 20.1599 22.0436   5
  -5  14   2 7.75803 12.3429   4
   4 -14  -2 -10.159 8.62021   3
   4 -14  -2 -5.4690 9.12578   2
   4 -14  -2 -2.8985 6.41149   6
  -4  14   2 38.5505 27.2049   5
  -4  14   2 0.53295 10.6115   2
  -4  14   2 0.54427 9.21398   4
   3 -14  -2 -5.7622 7.46620   2
   3 -14  -2 3.29983 8.59121   6
   3 -14  -2 -5.7392 8.00959   3
  -3  14   2 9.15056 8.30320   4
  -3  14   2 41.0704 21.6894   5
  -3  14   2 3.31945 7.24525   2
   2 -14  -2 9.52695 10.0307   3
   2 -14  -2 0.14040 9.97142   6
   2 -14  -2 26.7662 14.6314   2
  -2  14   2 23.3081 12.0657   4
  -2  14   2 32.9362 15.8962   2
   1 -14  -2 3.65188 8.73113   6
   1 -14  -2 -6.6375 8.87695   3
  -1  14   2 33.3816 12.0042   4
   0 -14  -2 23.4458 13.0158   3
   0  14   2 32.7230 11.9203   4
   7 -15  -2 4.98546 10.1907   2
   7 -15  -2 6.74402 16.7122   3
   7 -15  -2 -0.0121 13.3975   6
  -7  15   2 47.0939 56.1654   5
  -7  15   2 0.70941 12.9949   2
   6 -15  -2 7.32420 11.0574   6
   6 -15  -2 -10.251 12.3852   3
   6 -15  -2 0.67530 12.5066   2
  -6  15   2 7.19186 10.9240   2
  -6  15   2 10.2221 13.6779   4
  -6  15   2 57.4638 41.8380   5
   5 -15  -2 9.54068 10.1945   6
   5 -15  -2 3.17398 12.1439   3
   5 -15  -2 -2.5713 10.8623   2
  -5  15   2 -3.1285 10.3691   2
  -5  15   2 68.7667 33.0956   5
  -5  15   2 0.06942 11.1283   4
   4 -15  -2 -0.4988 8.86622   3
   4 -15  -2 -1.3021 8.10743   6
   4 -15  -2 2.47408 11.3656   2
  -4  15   2 6.48690 11.0283   4
  -4  15   2 6.34471 12.4359   2
   3 -15  -2 14.2069 11.1836   6
   3 -15  -2 -10.671 11.7955   2
   3 -15  -2 6.93224 11.8193   3
  -3  15   2 18.5750 11.3707   4
  -3  15   2 1.73561 11.3935   2
   2 -15  -2 19.3382 13.4267   3
  -2  15   2 19.9622 10.9613   4
   1 -15  -2 14.3810 11.5357   3
   1  15   2 44.2059 14.8519   4
   6 -16  -2 13.8049 21.1333   3
   6 -16  -2 7.81044 13.9499   2
  -6  16   2 28.0956 20.6184   2
   5 -16  -2 16.8241 14.2217   6
   5 -16  -2 -0.7493 14.5575   3
   5 -16  -2 8.89106 13.5164   2
  -5  16   2 11.1501 15.6413   4
  -5  16   2 12.1626 15.7351   2
  -5  16   2 65.5752 27.1345   5
   4 -16  -2 12.3360 13.0961   6
   4 -16  -2 -5.3525 12.4790   3
   4 -16  -2 4.67896 13.1149   2
  -4  16   2 -12.175 12.2834   2
  -4  16   2 17.5243 12.8242   4
   3 -16  -2 -2.6855 11.7096   6
   3 -16  -2 5.16383 12.9115   3
   3 -16  -2 -1.1574 11.3752   2
  -3  16   2 5.09779 16.1802   2
  -3  16   2 11.5685 10.9077   4
  -1  16   2 41.3418 13.3615   4
  -3  17  -3 24.7025 16.3893   2
  -4  17  -3 -4.2656 15.5405   2
  -1  16  -3 14.4059 13.0722   2
   3 -16   3 17.5654 11.4827   3
   3 -16   3 -1.1801 11.3180   6
  -4  16  -3 21.1478 12.4288   2
   4 -16   3 6.99110 13.2251   6
   4 -16   3 -8.4473 11.6163   3
  -5  16  -3 180.340 37.6278   5
   5 -16   3 4.48689 14.2653   6
   5 -16   3 1.00599 15.0864   3
   2  15  -3 25.9591 15.5127   4
   2  15  -3 57.3225 15.5847   5
  -2 -15   3 -2.4599 12.0503   3
  -2 -15   3 -4.3161 17.1976   7
   1  15  -3 43.1004 14.1998   4
  -1 -15   3 -4.5706 10.8954   3
  -1 -15   3 -7.2204 13.6780   7
   0 -15   3 -7.2439 13.9007   7
  -1  15  -3 25.1127 12.8412   2
   1 -15   3 5.89686 9.70402   6
   1 -15   3 4.19248 9.43848   3
   1 -15   3 0.56864 12.8304   7
  -2  15  -3 8.20832 9.50798   2
   2 -15   3 2.79264 9.34216   3
   2 -15   3 0.21232 8.94512   6
  -3  15  -3 25.2538 13.2414   2
   3 -15   3 26.9249 12.6018   6
   3 -15   3 14.9247 9.95152   3
  -4  15  -3 16.2821 11.2694   2
   4 -15   3 -2.6910 10.1047   6
   4 -15   3 4.90783 9.53530   3
  -5  15  -3 21.0706 15.1685   2
  -5  15  -3 120.360 35.3430   5
   5 -15   3 20.5378 11.5904   3
   5 -15   3 10.0848 14.3627   6
  -6  15  -3 5.79233 7.59612   2
  -6  15  -3 110.544 37.9227   5
   6 -15   3 8.01878 15.3554   6
   6 -15   3 -3.9581 14.5737   3
   3  14  -3 1.75112 18.4058   4
   3  14  -3 59.8285 19.5780   5
  -3 -14   3 13.7751 17.8647   7
  -3 -14   3 22.9078 15.9760   3
   2  14  -3 1.91258 14.2184   4
   2  14  -3 21.7236 9.61402   5
  -2 -14   3 2.37521 13.3434   7
  -2 -14   3 -3.7631 9.20660   3
   1  14  -3 45.6636 13.5723   5
   1  14  -3 29.2185 11.8416   4
  -1 -14   3 -6.7432 7.50463   3
  -1 -14   3 26.5406 12.7311   7
   0  14  -3 5.90578 10.5398   2
   0  14  -3 19.7878 7.94276   4
   0 -14   3 1.45556 6.79327   3
   0 -14   3 4.30555 9.65271   7
   0 -14   3 2.66615 10.0264   6
  -1  14  -3 8.51994 7.82599   2
   1 -14   3 12.3399 9.71618   7
   1 -14   3 -1.8853 7.90437   6
   1 -14   3 1.97738 9.78705   3
  -2  14  -3 148.340 34.4984   5
  -2  14  -3 20.4394 10.7674   2
   2 -14   3 39.9313 14.9557   6
   2 -14   3 27.0575 12.4196   3
   2 -14   3 8.97719 11.1834   7
  -3  14  -3 12.9433 10.6142   2
  -3  14  -3 80.1760 24.7374   5
   3 -14   3 -0.5253 8.69994   6
   3 -14   3 -1.1266 9.56841   3
  -4  14  -3 63.9012 26.0551   5
  -4  14  -3 20.7469 12.9205   2
   4 -14   3 -5.4957 9.44756   6
   4 -14   3 -6.8014 9.17194   3
  -5  14  -3 68.5351 30.3318   5
  -5  14  -3 12.8380 11.2359   2
   5 -14   3 12.4363 12.4580   3
   5 -14   3 -3.9008 9.96912   6
  -6  14  -3 44.1630 35.3247   5
  -6  14  -3 0.41354 7.59244   2
   6 -14   3 4.52150 12.5806   3
   6 -14   3 1.85154 13.8690   6
  -7  14  -3 92.2286 41.9637   5
  -7  14  -3 8.08208 10.6711   2
   7 -14   3 3.38682 10.1749   2
   7 -14   3 1.73758 16.2501   3
   7 -14   3 5.10362 14.6097   6
   4  13  -3 -16.232 21.3337   4
  -4 -13   3 -4.1673 12.6933   3
  -4 -13   3 0.67977 19.3427   7
   3  13  -3 26.5990 17.2364   5
   3  13  -3 -7.5509 18.8975   4
  -3 -13   3 12.5046 11.8749   3
  -3 -13   3 23.8828 14.4188   7
   2  13  -3 30.9634 16.4305   5
   2  13  -3 7.00214 17.8909   4
  -2 -13   3 4.03379 8.72455   7
  -2 -13   3 6.58158 12.5189   3
   1  13  -3 12.3924 13.1484   4
   1  13  -3 26.3476 14.7415   5
  -1 -13   3 7.26320 8.82352   3
  -1 -13   3 14.1360 10.5548   7
   0  13  -3 146.029 27.2147   4
   0  13  -3 108.309 21.7191   2
   0  13  -3 179.688 40.2366   5
   0 -13   3 72.9556 18.9313   3
   0 -13   3 93.6868 19.0241   7
   0 -13   3 47.4224 13.0719   6
  -1  13  -3 23.3826 7.77387   4
  -1  13  -3 15.6766 9.03475   2
  -1  13  -3 95.3906 22.6967   5
   1 -13   3 -1.3572 7.92053   3
   1 -13   3 1.59087 7.05994   6
   1 -13   3 -1.3118 8.32693   7
  -2  13  -3 48.7680 17.1414   2
  -2  13  -3 124.082 36.2343   5
   2 -13   3 50.4084 14.7669   3
   2 -13   3 67.6356 14.9001   7
   2 -13   3 42.7629 15.4722   6
  -3  13  -3 3.90489 7.93503   2
  -3  13  -3 29.4572 19.0434   5
   3 -13   3 -0.7577 8.31117   7
   3 -13   3 2.68176 8.72997   6
   3 -13   3 1.28491 6.21349   3
  -4  13  -3 19.9201 12.6282   2
  -4  13  -3 68.6344 28.4610   5
   4 -13   3 -5.2956 6.73346   6
   4 -13   3 40.4571 14.8692   3
  -5  13  -3 46.7877 31.1442   5
  -5  13  -3 44.2798 17.3483   2
   5 -13   3 29.1881 13.4509   6
   5 -13   3 36.0994 15.3921   3
  -6  13  -3 26.1110 29.5009   5
  -6  13  -3 7.55677 10.0518   2
   6 -13   3 12.7056 9.97271   6
   6 -13   3 15.6021 12.5737   3
  -7  13  -3 8.52521 11.2694   2
  -7  13  -3 57.8844 36.4754   5
   7 -13   3 -0.3303 14.5270   3
   7 -13   3 1.51104 12.3166   2
   7 -13   3 -1.9190 11.3681   6
   4  12  -3 18.9704 28.8857   5
   4  12  -3 -4.7448 17.8307   4
  -4 -12   3 1.38576 14.3556   7
  -4 -12   3 10.8755 11.4709   3
   3  12  -3 12.6245 20.4704   5
   3  12  -3 -16.923 18.2403   4
  -3 -12   3 4.61661 11.4887   7
  -3 -12   3 19.9559 12.0916   3
   2  12  -3 6.95139 16.2963   5
   2  12  -3 15.5231 19.5200   4
  -2 -12   3 12.2228 9.84616   3
  -2 -12   3 5.85987 9.59799   7
   1  12  -3 16.1463 12.6817   5
   1  12  -3 13.1289 14.3898   4
   1  12  -3 24.5091 9.70994   2
  -1 -12   3 8.07014 8.61753   7
  -1 -12   3 1.60530 7.04204   3
   0  12  -3 1.95320 7.60858   4
   0  12  -3 18.1589 11.7639   5
   0  12  -3 23.5371 7.95046   2
   0 -12   3 -1.2956 6.19285   6
   0 -12   3 7.86489 6.76044   7
   0 -12   3 -0.8129 4.27892   3
  -1  12  -3 19.3481 9.70323   2
  -1  12  -3 50.5890 14.5928   4
  -1  12  -3 65.4372 26.6343   5
   1 -12   3 25.5229 11.0344   3
   1 -12   3 21.6328 10.3591   6
   1 -12   3 15.3727 8.39786   7
  -2  12  -3 72.4839 19.1666   2
  -2  12  -3 104.243 37.0791   5
  -2  12  -3 71.4024 17.1391   4
   2 -12   3 77.8012 14.7704   7
   2 -12   3 76.2428 17.6948   6
   2 -12   3 36.0581 12.3412   3
  -3  12  -3 5.00990 7.13099   2
  -3  12  -3 -3.3146 17.3344   5
   3 -12   3 2.02389 5.80420   3
   3 -12   3 -2.7440 7.24111   6
   3 -12   3 0.68558 6.21227   7
  -4  12  -3 26.4426 18.6821   5
  -4  12  -3 -1.9853 4.47168   6
  -4  12  -3 -1.4311 7.11373   2
   4 -12   3 7.20055 8.89723   3
   4 -12   3 4.51634 8.10687   7
   4 -12   3 -2.0474 5.10811   6
  -5  12  -3 31.8548 14.1405   2
  -5  12  -3 36.4957 29.8876   5
  -5  12  -3 15.3460 11.4301   6
   5 -12   3 15.2540 9.49608   3
   5 -12   3 20.4501 12.3393   6
  -6  12  -3 1.39184 9.61452   6
  -6  12  -3 11.4708 30.3892   5
  -6  12  -3 9.07017 8.29333   2
   6 -12   3 0.42812 11.4575   6
   6 -12   3 2.50568 10.5157   3
  -7  12  -3 21.0556 13.8023   2
  -7  12  -3 89.4929 39.3778   5
  -7  12  -3 -2.8294 8.90135   6
   7 -12   3 37.4880 16.7382   2
   7 -12   3 20.1664 13.0462   3
   7 -12   3 10.6227 13.0104   6
  -8  12  -3 126.491 48.4063   5
  -8  12  -3 13.0523 14.1810   6
  -8  12  -3 1.82628 11.5019   2
   8 -12   3 -7.5263 14.0680   2
   8 -12   3 3.75391 16.8665   6
   8 -12   3 -21.070 13.7164   3
   5  11  -3 1.59407 7.76273   1
   5  11  -3 -40.815 19.9543   4
   5  11  -3 -9.2413 30.1869   5
  -5 -11   3 2.20202 14.9455   7
  -5 -11   3 3.20362 11.6935   3
  -5 -11   3 -0.9239 10.8622   1
   4  11  -3 26.1629 30.4557   5
   4  11  -3 -2.9503 24.1711   4
   4  11  -3 7.59190 7.19303   1
  -4 -11   3 13.3049 11.4475   7
  -4 -11   3 20.3360 11.2993   1
  -4 -11   3 11.5427 11.2655   3
   3  11  -3 -2.0044 17.0379   5
   3  11  -3 2.07145 5.54218   1
   3  11  -3 -6.2435 14.0355   4
  -3 -11   3 -2.6437 6.75931   7
  -3 -11   3 2.66611 6.08959   1
  -3 -11   3 2.58241 8.63709   3
   2  11  -3 8.84010 17.3809   4
   2  11  -3 -0.1831 4.88942   1
   2  11  -3 -1.4688 16.3428   5
  -2 -11   3 8.17587 8.53471   7
  -2 -11   3 0.91551 4.95971   1
  -2 -11   3 -9.1691 5.66412   3
   1  11  -3 10.6783 6.73832   2
   1  11  -3 0.45903 13.6314   4
   1  11  -3 13.8842 17.2775   5
  -1 -11   3 6.86895 8.78023   3
  -1 -11   3 -2.8708 6.81690   7
  -1 -11   3 2.74257 6.53545   6
   0  11  -3 -6.5052 8.15887   4
   0  11  -3 4.54610 6.24906   2
   0  11  -3 -4.8180 11.1041   5
   0 -11   3 -3.6246 6.43360   3
   0 -11   3 6.07784 6.31757   6
   0 -11   3 -1.9483 5.23777   7
  -1  11  -3 49.9529 14.2897   2
  -1  11  -3 67.1413 16.8041   4
  -1  11  -3 79.5575 29.0940   5
   1 -11   3 70.0741 15.3810   6
   1 -11   3 40.9297 10.7573   7
   1 -11   3 54.9131 15.0997   3
  -2  11  -3 11.1708 7.46597   4
  -2  11  -3 10.8180 8.86638   2
  -2  11  -3 -3.4871 9.52566   5
   2 -11   3 3.63645 6.89214   6
   2 -11   3 5.94158 6.91039   3
   2 -11   3 11.1337 6.74752   7
  -3  11  -3 37.1710 13.3808   6
  -3  11  -3 16.6157 19.3626   5
  -3  11  -3 25.9585 12.3538   2
  -3  11  -3 8.25659 8.46499   4
   3 -11   3 28.6923 11.4449   6
   3 -11   3 13.3374 6.80964   7
   3 -11   3 28.8286 10.9542   3
  -4  11  -3 39.8604 14.3827   2
  -4  11  -3 24.9618 10.9932   6
  -4  11  -3 67.6673 29.8745   5
   4 -11   3 17.0622 9.09922   3
   4 -11   3 36.8504 10.0508   7
   4 -11   3 40.4800 13.2636   6
  -5  11  -3 -8.6024 7.59570   6
  -5  11  -3 4.62511 19.5858   5
  -5  11  -3 7.45376 6.46075   2
   5 -11   3 0.74084 6.76675   7
   5 -11   3 -1.4771 7.76312   3
   5 -11   3 0.70080 7.43447   6
  -6  11  -3 -8.4757 7.46951   6
  -6  11  -3 22.4483 28.2240   5
  -6  11  -3 5.93110 10.0008   2
   6 -11   3 4.72786 9.36184   6
   6 -11   3 -4.0530 7.76438   3
  -7  11  -3 -0.9785 7.44538   6
  -7  11  -3 33.8305 34.3346   5
  -7  11  -3 8.36543 11.7831   2
   7 -11   3 9.00961 11.4791   6
   7 -11   3 2.27044 10.6119   2
   7 -11   3 2.48095 9.08988   3
  -8  11  -3 -2.7479 10.0842   6
  -8  11  -3 103.831 45.2094   5
  -8  11  -3 23.8887 15.3279   2
   8 -11   3 2.07694 15.4446   2
   8 -11   3 -0.1196 13.8621   3
   8 -11   3 7.92604 15.8563   6
  -6 -10   3 6.26992 11.1555   3
  -6 -10   3 -11.810 10.3022   1
   5  10  -3 5.90592 7.79936   1
   5  10  -3 -28.585 28.2324   5
   5  10  -3 -30.306 22.6785   4
  -5 -10   3 15.3402 7.95611   1
  -5 -10   3 -6.6330 9.11040   7
  -5 -10   3 -0.5307 11.1956   3
   4  10  -3 -21.596 19.0029   4
   4  10  -3 -6.6251 21.1517   5
   4  10  -3 2.50895 7.59920   1
  -4 -10   3 -0.1795 9.70033   7
  -4 -10   3 0.66137 6.14099   1
  -4 -10   3 1.33633 8.10987   3
   3  10  -3 -15.938 21.3008   5
   3  10  -3 2.12087 18.6395   4
   3  10  -3 -1.4094 4.66077   1
  -3 -10   3 -1.1646 8.41361   7
  -3 -10   3 8.44862 5.40090   1
  -3 -10   3 10.4219 8.39715   3
   2  10  -3 4.68494 5.41582   2
   2  10  -3 3.56211 4.51663   1
   2  10  -3 17.0953 25.1123   5
   2  10  -3 27.3075 21.2607   4
  -2 -10   3 6.19939 8.15292   7
  -2 -10   3 -3.1306 5.84883   3
  -2 -10   3 1.69773 4.54942   1
   1  10  -3 3.49353 3.76297   1
   1  10  -3 9.65280 5.23334   2
   1  10  -3 -5.0454 17.2122   5
   1  10  -3 25.2475 18.9725   4
  -1 -10   3 4.65939 6.63767   3
  -1 -10   3 5.73545 7.57942   7
  -1 -10   3 13.3790 5.46005   1
  -1 -10   3 -0.5932 4.54031   6
   0  10  -3 -9.0329 8.61179   4
   0  10  -3 -14.565 9.19967   5
   0  10  -3 -0.6015 4.47681   2
   0  10  -3 -1.3113 2.26375   1
   0 -10   3 4.41382 5.43400   7
   0 -10   3 1.00509 3.46116   1
   0 -10   3 1.58749 4.89172   6
   0 -10   3 -1.1084 5.32868   3
  -1  10  -3 22.2473 9.30024   4
  -1  10  -3 0.88073 5.74898   2
  -1  10  -3 -3.8894 9.86771   5
   1 -10   3 11.5383 6.69056   7
   1 -10   3 13.8706 7.91528   3
   1 -10   3 8.88090 7.16225   6
  -2  10  -3 -6.6903 8.58684   5
  -2  10  -3 -1.9427 4.91248   2
  -2  10  -3 2.40753 4.84949   4
  -2  10  -3 -0.4181 5.54200   6
   2 -10   3 3.35846 5.03936   3
   2 -10   3 6.86352 5.04193   7
   2 -10   3 3.04812 6.09641   6
  -3  10  -3 8.72938 6.56035   6
  -3  10  -3 5.73457 7.01460   4
  -3  10  -3 8.11983 8.28327   2
  -3  10  -3 7.65098 11.7244   5
   3 -10   3 4.99247 4.56276   7
   3 -10   3 -0.5643 4.20323   6
   3 -10   3 -5.8080 4.56542   3
  -4  10  -3 7.38002 7.01193   4
  -4  10  -3 -0.8414 12.8496   5
  -4  10  -3 -3.0127 6.54073   2
  -4  10  -3 -0.9006 3.97608   6
   4 -10   3 2.20797 5.88647   3
   4 -10   3 2.24348 5.75715   6
   4 -10   3 -6.1322 4.57725   7
  -5  10  -3 12.4178 10.0782   6
  -5  10  -3 61.6274 18.4607   2
  -5  10  -3 26.8274 25.9190   5
   5 -10   3 23.2982 8.59404   7
   5 -10   3 22.4125 9.88513   6
   5 -10   3 13.5714 9.42731   3
  -6  10  -3 23.8900 13.6062   2
  -6  10  -3 6.00345 8.78433   6
  -6  10  -3 12.6788 24.5862   5
   6 -10   3 6.63089 8.30375   3
   6 -10   3 0.38036 7.77132   6
   6 -10   3 11.9870 9.24245   7
  -7  10  -3 53.7247 38.8405   5
  -7  10  -3 15.1359 12.1816   6
  -7  10  -3 13.6747 12.8590   2
   7 -10   3 10.4133 9.41038   2
   7 -10   3 8.64688 11.7435   6
   7 -10   3 32.9486 14.0384   3
  -8  10  -3 57.7287 34.6729   5
  -8  10  -3 -0.0806 11.5002   2
  -8  10  -3 -7.2231 10.6070   6
   8 -10   3 -10.030 11.2314   3
   8 -10   3 18.8985 22.9726   5
   8 -10   3 -14.008 12.2494   2
   8 -10   3 -12.575 11.7167   6
   6   9  -3 -43.849 18.0397   4
   6   9  -3 8.58941 8.87034   1
  -6  -9   3 1.59788 10.6308   1
  -6  -9   3 22.6205 13.7046   3
  -6  -9   3 10.6855 11.5506   7
   5   9  -3 -3.4187 5.46070   1
   5   9  -3 -55.702 25.2112   5
   5   9  -3 -25.706 18.4832   4
  -5  -9   3 -6.3661 8.62923   3
  -5  -9   3 -0.2597 11.0187   7
  -5  -9   3 -1.0152 5.93366   1
   4   9  -3 -35.328 21.5377   5
   4   9  -3 -2.6884 15.3701   4
   4   9  -3 -10.053 3.81848   1
  -4  -9   3 3.81518 5.97053   1
  -4  -9   3 -0.5227 9.02242   7
  -4  -9   3 0.89361 7.31950   3
   3   9  -3 24.4170 23.0808   4
   3   9  -3 29.7579 25.2207   5
   3   9  -3 26.1653 8.89369   1
  -3  -9   3 45.4333 14.9302   7
  -3  -9   3 20.6660 7.86468   1
  -3  -9   3 37.6483 11.8363   3
   2   9  -3 -2.0093 4.34016   1
   2   9  -3 21.3188 20.0620   5
   2   9  -3 6.99216 17.7832   4
   2   9  -3 12.1671 6.59147   2
  -2  -9   3 3.28164 6.39395   7
  -2  -9   3 0.42117 3.47411   1
  -2  -9   3 3.84992 4.24186   6
  -2  -9   3 12.9772 7.98151   3
   1   9  -3 13.8137 20.9578   5
   1   9  -3 63.1911 20.7825   4
   1   9  -3 28.2404 8.73678   2
  -1  -9   3 25.9025 10.0468   3
  -1  -9   3 40.3690 9.31766   6
  -1  -9   3 41.5054 8.16625   1
  -1  -9   3 13.5700 7.06461   7
   0   9  -3 118.507 8.84087   1
   0   9  -3 216.965 29.1284   4
   0   9  -3 152.383 31.9124   5
   0   9  -3 118.802 18.1721   2
   0  -9   3 176.713 10.7209   1
   0  -9   3 145.320 18.6589   6
   0  -9   3 129.560 19.5879   3
   0  -9   3 104.442 15.7212   7
  -1   9  -3 16.4183 2.30047   1
  -1   9  -3 16.4670 12.6424   5
  -1   9  -3 22.0110 8.48769   4
  -1   9  -3 9.91744 7.12928   6
  -1   9  -3 17.8043 8.43750   2
  -1   9  -3 13.2572 1.91100   1
   1  -9   3 21.3961 6.89875   7
   1  -9   3 13.8460 7.37432   3
   1  -9   3 14.6490 7.19805   6
   1  -9   3 13.8245 2.16035   1
  -2   9  -3 22.1136 8.92373   4
  -2   9  -3 15.8600 7.43024   6
  -2   9  -3 15.7620 8.29174   2
  -2   9  -3 19.6804 13.7704   5
   2  -9   3 50.1700 9.57014   7
   2  -9   3 24.6363 8.46947   3
   2  -9   3 21.9904 9.22572   6
  -3   9  -3 54.0291 21.7873   5
  -3   9  -3 27.1590 9.92541   4
  -3   9  -3 13.9878 8.89019   2
  -3   9  -3 42.8586 11.9049   6
   3  -9   3 43.1934 9.43767   7
   3  -9   3 38.0709 10.3425   3
   3  -9   3 49.5336 13.5063   6
  -4   9  -3 29.4583 12.2542   2
  -4   9  -3 33.1695 12.1832   4
  -4   9  -3 33.7903 11.8846   6
  -4   9  -3 20.4355 18.3261   5
   4  -9   3 33.3275 8.67522   7
   4  -9   3 10.3053 7.83750   6
   4  -9   3 31.5876 9.85292   3
  -5   9  -3 6.53671 17.5318   5
  -5   9  -3 14.9159 9.76518   4
  -5   9  -3 8.72409 7.84573   2
  -5   9  -3 1.49310 5.74808   6
   5  -9   3 10.1084 8.68055   3
   5  -9   3 10.5427 6.07812   7
   5  -9   3 16.0165 7.47938   6
  -6   9  -3 2.65788 8.18746   2
  -6   9  -3 -2.6471 15.9516   5
  -6   9  -3 4.00398 8.04829   6
   6  -9   3 -6.6942 6.35481   6
   6  -9   3 -1.3896 5.51299   7
   6  -9   3 -6.4464 7.46915   3
  -7   9  -3 8.58064 6.93991   6
  -7   9  -3 -1.6952 23.0378   5
  -7   9  -3 7.05785 9.20279   2
   7  -9   3 -1.3054 9.54325   6
   7  -9   3 -7.5911 7.79503   3
   7  -9   3 -7.6546 7.41726   2
   7  -9   3 0.11404 10.3219   7
  -8   9  -3 7.14781 10.0154   2
  -8   9  -3 -5.7236 8.49089   6
   8  -9   3 5.05462 13.1046   6
   8  -9   3 -0.8874 9.61971   3
   8  -9   3 5.01483 20.1138   5
   8  -9   3 -1.9168 10.0060   2
   7   8  -3 5.65037 9.88812   1
  -7  -8   3 10.1646 12.0564   1
   6   8  -3 -31.435 28.0606   5
   6   8  -3 -33.948 16.2314   4
   6   8  -3 1.03571 6.81670   1
  -6  -8   3 -5.5793 6.81210   7
  -6  -8   3 2.11426 8.19046   1
  -6  -8   3 8.95426 11.0254   3
   5   8  -3 -4.2502 6.00548   1
   5   8  -3 -15.219 10.8441   4
   5   8  -3 -29.229 26.4857   5
  -5  -8   3 -1.1998 8.38229   3
  -5  -8   3 -0.7153 9.18914   7
  -5  -8   3 -4.5309 6.06532   1
   4   8  -3 -8.3153 5.17384   1
   4   8  -3 -16.892 15.9955   5
   4   8  -3 0.11891 17.3983   4
  -4  -8   3 -1.8328 6.41326   3
  -4  -8   3 1.84316 6.08679   1
  -4  -8   3 -5.0995 7.58162   7
   3   8  -3 23.9401 17.6906   4
   3   8  -3 19.7754 22.1947   5
   3   8  -3 26.2474 9.11006   2
  -3  -8   3 25.5955 11.0423   7
  -3  -8   3 25.7286 10.0421   3
  -3  -8   3 16.4004 7.11013   1
   2   8  -3 -6.9446 3.04631   2
   2   8  -3 18.0783 24.6500   5
   2   8  -3 19.9125 16.2218   4
  -2  -8   3 -2.8913 5.01526   7
  -2  -8   3 -4.2693 3.62418   1
  -2  -8   3 -1.6752 3.22863   6
  -2  -8   3 1.76045 5.10504   3
   1   8  -3 -1.7097 3.83855   2
   1   8  -3 -10.279 10.4643   4
   1   8  -3 3.20417 17.6428   5
  -1  -8   3 6.64175 5.84691   7
  -1  -8   3 -3.1286 2.31005   1
  -1  -8   3 3.37866 3.78628   6
  -1  -8   3 -5.0404 2.38878   3
   0   8  -3 -5.8558 8.42182   4
   0   8  -3 -2.2607 2.58620   2
   0   8  -3 -1.2537 9.91537   5
   0  -8   3 -4.5030 3.48259   3
   0  -8   3 5.70574 4.47779   6
   0  -8   3 1.79301 3.05581   7
   0  -8   3 1.22346 2.20675   1
  -1   8  -3 9.29658 5.90400   6
  -1   8  -3 6.08316 1.51714   1
  -1   8  -3 5.24090 7.81008   5
  -1   8  -3 11.4810 5.76572   4
  -1   8  -3 3.50374 5.37977   2
   1  -8   3 6.74379 1.75778   1
   1  -8   3 9.47299 5.59199   3
   1  -8   3 1.85957 4.05660   6
   1  -8   3 5.82867 4.59809   7
  -2   8  -3 9.55535 5.98014   6
  -2   8  -3 22.9243 12.7370   5
  -2   8  -3 10.2700 5.70830   4
  -2   8  -3 17.2046 8.10103   2
   2  -8   3 18.6736 6.27183   7
   2  -8   3 12.4747 7.20166   3
   2  -8   3 10.4789 5.96290   6
  -3   8  -3 -2.6351 5.26533   2
  -3   8  -3 -1.3013 4.68140   6
  -3   8  -3 6.42817 5.86671   4
  -3   8  -3 0.84391 7.06934   5
   3  -8   3 3.28543 2.50092   1
   3  -8   3 11.2266 7.22871   3
   3  -8   3 6.13641 6.52854   6
   3  -8   3 16.5878 6.20886   7
   3  -8   3 2.77148 1.63194   1
  -4   8  -3 3.80390 6.93610   2
  -4   8  -3 6.19699 7.00666   4
  -4   8  -3 11.3464 13.2506   5
  -4   8  -3 22.2407 9.96905   6
   4  -8   3 23.2118 9.85436   3
   4  -8   3 13.4704 7.70088   6
   4  -8   3 22.2047 4.63575   1
   4  -8   3 21.3355 6.82555   7
  -5   8  -3 -3.7585 5.62570   6
  -5   8  -3 -1.8787 14.2200   5
  -5   8  -3 1.64363 6.90796   4
  -5   8  -3 4.94576 6.87732   2
   5  -8   3 3.16162 4.98927   7
   5  -8   3 1.29052 6.42976   6
   5  -8   3 -0.0476 4.15600   1
   5  -8   3 5.06971 5.91032   3
  -6   8  -3 13.5405 11.0182   4
  -6   8  -3 9.03337 8.35280   6
  -6   8  -3 14.0643 11.2194   2
  -6   8  -3 2.52149 18.3238   5
   6  -8   3 1.66414 5.86412   1
   6  -8   3 43.4933 15.2263   4
   6  -8   3 5.05718 7.03649   6
   6  -8   3 22.1936 11.0050   3
   6  -8   3 9.97642 7.27658   7
  -7   8  -3 -1.7892 8.35993   3
  -7   8  -3 4.03487 9.21750   2
  -7   8  -3 20.6208 26.5408   5
  -7   8  -3 -5.7305 6.98711   6
   7  -8   3 4.30784 8.93097   2
   7  -8   3 0.26571 6.93955   7
   7  -8   3 6.34019 9.35563   3
   7  -8   3 16.6090 15.2650   5
   7  -8   3 5.13312 10.2839   6
  -8   8  -3 5.94865 9.94092   6
  -8   8  -3 14.4470 11.9557   2
  -8   8  -3 -0.0728 9.29148   3
   8  -8   3 -1.1318 10.8540   7
   8  -8   3 5.54993 10.7325   2
   8  -8   3 2.23580 11.9564   6
   8  -8   3 -4.3151 8.97688   3
   7   7  -3 5.89748 10.7771   1
   7   7  -3 -51.385 29.3590   5
   7   7  -3 -18.920 20.3011   4
  -7  -7   3 8.71703 11.4200   1
  -7  -7   3 5.68609 11.2104   7
   6   7  -3 -5.1212 5.23086   1
   6   7  -3 -32.002 23.4457   5
   6   7  -3 -21.740 17.5582   4
  -6  -7   3 4.36301 8.33249   1
  -6  -7   3 -0.8803 10.0512   7
  -6  -7   3 -0.7928 8.82393   3
   5   7  -3 28.3452 24.4105   5
   5   7  -3 22.0447 10.3646   1
   5   7  -3 9.06018 15.0193   4
  -5  -7   3 31.2775 11.5408   1
  -5  -7   3 14.8895 9.88549   7
  -5  -7   3 34.2197 12.5598   3
   4   7  -3 50.0429 30.6263   5
   4   7  -3 22.8925 19.1004   4
  -4  -7   3 18.4764 8.76110   1
  -4  -7   3 25.5481 10.9610   7
  -4  -7   3 13.8143 7.90632   3
   3   7  -3 8.16848 7.09166   2
   3   7  -3 11.2060 25.5069   5
   3   7  -3 1.79448 14.0701   4
  -3  -7   3 3.29880 4.92505   3
  -3  -7   3 4.56373 4.93936   1
  -3  -7   3 5.45223 5.28014   7
   2   7  -3 11.8414 7.29144   2
   2   7  -3 35.5223 23.3294   5
   2   7  -3 45.9526 17.9964   4
  -2  -7   3 22.8558 7.12393   1
  -2  -7   3 20.4217 7.30037   3
  -2  -7   3 24.9204 5.93731   6
  -2  -7   3 14.8343 7.40980   7
   1   7  -3 25.8041 19.6924   5
   1   7  -3 7.46743 13.0297   4
   1   7  -3 3.41904 5.43677   2
  -1  -7   3 10.3537 4.68712   1
  -1  -7   3 11.3786 5.48350   7
  -1  -7   3 5.99049 4.86677   3
  -1  -7   3 13.4732 5.26248   6
   0   7  -3 -0.4187 8.55609   5
   0   7  -3 1.90446 3.49230   6
   0   7  -3 7.80915 9.19912   4
   0   7  -3 -0.0212 2.94165   2
   0  -7   3 0.41422 2.27907   1
   0  -7   3 8.20496 5.14839   7
   0  -7   3 3.57421 3.92536   6
   0  -7   3 4.04981 4.61450   3
  -1   7  -3 -4.5867 2.91314   2
  -1   7  -3 -0.7594 5.98606   5
  -1   7  -3 0.69734 2.77723   6
  -1   7  -3 0.15800 2.61286   4
  -1   7  -3 2.36588 1.31588   1
   1  -7   3 -1.7746 3.47851   3
   1  -7   3 1.15565 2.58658   7
   1  -7   3 -3.0353 2.50526   6
   1  -7   3 3.02672 1.55641   1
  -2   7  -3 0.87834 5.00705   2
  -2   7  -3 -2.4877 2.85040   6
  -2   7  -3 1.26872 3.24971   4
  -2   7  -3 1.76821 4.89226   5
   2  -7   3 3.06623 1.55546   1
   2  -7   3 2.98155 3.37979   7
   2  -7   3 2.13735 1.25658   1
   2  -7   3 0.78164 2.93748   6
   2  -7   3 -1.5612 3.44196   3
  -3   7  -3 103.948 18.6962   2
  -3   7  -3 85.5060 21.3364   5
  -3   7  -3 91.3518 16.2089   6
  -3   7  -3 126.714 18.3104   4
   3  -7   3 92.1755 12.1760   7
   3  -7   3 93.6388 6.26776   1
   3  -7   3 101.819 16.5357   3
   3  -7   3 90.9903 15.7455   6
  -4   7  -3 -0.3727 3.96463   2
  -4   7  -3 10.2485 7.26291   4
  -4   7  -3 2.53283 5.25875   6
  -4   7  -3 3.95032 9.52308   5
   4  -7   3 3.61227 3.15165   1
   4  -7   3 8.72036 4.86515   7
   4  -7   3 6.66080 6.22900   6
   4  -7   3 23.1197 8.47766   3
  -5   7  -3 15.3203 8.19645   6
  -5   7  -3 33.9597 20.8195   5
  -5   7  -3 27.9442 12.4347   4
  -5   7  -3 8.04767 7.85843   2
  -5   7  -3 26.9638 10.9364   3
   5  -7   3 10.5513 4.78154   1
   5  -7   3 31.3838 11.9903   4
   5  -7   3 29.0439 10.8173   3
   5  -7   3 16.9256 8.25450   6
   5  -7   3 6.58884 5.30570   7
  -6   7  -3 6.01694 15.6726   5
  -6   7  -3 0.31986 8.42518   4
  -6   7  -3 3.32114 6.39965   3
  -6   7  -3 1.41704 6.23339   2
  -6   7  -3 3.28633 7.41203   6
   6  -7   3 -0.3823 5.68087   6
   6  -7   3 9.27146 8.50626   4
   6  -7   3 -1.0595 3.34898   1
   6  -7   3 4.72491 7.73251   3
   6  -7   3 3.26901 5.67164   7
  -7   7  -3 16.6892 10.6878   3
  -7   7  -3 29.7735 12.6452   6
  -7   7  -3 35.5315 14.7283   2
  -7   7  -3 36.9150 28.0324   5
   7  -7   3 43.0547 17.0318   4
   7  -7   3 7.81159 8.38382   7
   7  -7   3 13.6920 9.57810   3
   7  -7   3 5.97772 6.96296   1
   7  -7   3 2.86458 8.43119   6
   7  -7   3 32.3607 18.8432   5
   7  -7   3 22.4329 11.5171   2
  -8   7  -3 -6.1693 8.69692   3
  -8   7  -3 2.29278 9.55596   6
  -8   7  -3 -3.2909 9.22568   2
   8  -7   3 7.24625 12.0604   3
   8  -7   3 -5.6483 9.05714   7
   8  -7   3 7.47600 12.6813   2
   8  -7   3 -14.817 9.50150   6
   7   6  -3 -27.156 22.6852   5
   7   6  -3 -1.0393 5.93163   1
   7   6  -3 5.06355 19.9331   4
  -7  -6   3 -0.5448 6.71192   1
  -7  -6   3 0.69247 10.2247   7
   6   6  -3 -5.4632 6.31102   1
   6   6  -3 -27.526 15.1706   5
   6   6  -3 -12.038 14.7224   4
  -6  -6   3 6.57346 7.45822   1
  -6  -6   3 1.07054 9.76947   7
  -6  -6   3 3.67138 9.89952   3
   5   6  -3 -2.2054 20.7993   5
   5   6  -3 14.3737 17.0875   4
  -5  -6   3 17.9125 8.66451   3
  -5  -6   3 17.6181 11.3866   7
  -5  -6   3 22.8846 8.92896   1
   4   6  -3 5.61607 9.79046   2
   4   6  -3 10.6361 21.3548   5
   4   6  -3 5.98275 15.0777   4
  -4  -6   3 7.46175 6.16898   3
  -4  -6   3 0.46622 4.60086   7
  -4  -6   3 8.41630 6.75451   1
   3   6  -3 -1.8670 7.57900   2
   3   6  -3 15.7093 11.4838   4
   3   6  -3 2.78778 17.6934   5
  -3  -6   3 0.15671 4.40573   3
  -3  -6   3 6.24180 5.44712   1
  -3  -6   3 2.98281 1.71630   6
  -3  -6   3 9.01395 4.84233   7
   2   6  -3 161.670 17.0331   2
   2   6  -3 100.228 28.9133   5
   2   6  -3 168.876 26.1492   4
  -2  -6   3 176.987 19.5198   3
  -2  -6   3 114.698 14.0778   1
  -2  -6   3 132.918 9.31033   6
  -2  -6   3 137.950 18.0327   7
   1   6  -3 0.75299 6.04958   2
   1   6  -3 -4.8553 7.90657   4
   1   6  -3 6.87508 16.0275   5
  -1  -6   3 3.20744 4.14409   3
  -1  -6   3 -1.9359 2.65948   1
  -1  -6   3 0.26389 2.21575   6
  -1  -6   3 -0.5233 2.99290   7
   0   6  -3 -6.6370 9.77546   5
   0   6  -3 -1.5643 6.64478   4
   0   6  -3 3.91025 4.82358   2
   0   6  -3 -1.1100 3.03227   6
   0  -6   3 -1.2710 2.90803   7
   0  -6   3 -0.8918 2.54875   3
   0  -6   3 -0.6976 2.49062   6
   0  -6   3 -1.0560 1.42825   1
  -1   6  -3 544.265 22.1324   4
  -1   6  -3 512.906 26.5737   6
  -1   6  -3 503.389 27.0025   2
  -1   6  -3 591.117 38.0645   5
   1  -6   3 467.180 22.5828   4
   1  -6   3 539.850 16.3941   1
   1  -6   3 534.430 27.0122   6
   1  -6   3 553.562 28.1406   3
   1  -6   3 513.034 22.9314   7
  -2   6  -3 52.6681 9.81952   4
  -2   6  -3 38.8669 12.5426   5
  -2   6  -3 33.9650 9.54476   6
  -2   6  -3 37.7597 9.90847   2
   2  -6   3 56.8802 9.00853   4
   2  -6   3 40.2392 9.10551   3
   2  -6   3 32.2103 4.25555   1
   2  -6   3 37.8614 7.39351   7
   2  -6   3 50.3063 10.9641   6
   2  -6   3 44.0171 4.43714   1
  -3   6  -3 44.1494 11.5125   2
  -3   6  -3 41.2797 10.4638   6
  -3   6  -3 42.7691 14.6843   5
  -3   6  -3 42.6269 10.7071   4
   3  -6   3 29.1882 8.74036   6
   3  -6   3 55.8278 11.6391   3
   3  -6   3 50.0376 6.11612   1
   3  -6   3 50.5589 8.86829   7
  -4   6  -3 -1.4999 4.04807   2
  -4   6  -3 -3.9798 4.07555   6
  -4   6  -3 0.81348 5.59225   5
  -4   6  -3 1.78275 5.52364   4
  -4   6  -3 1.23408 2.62340   3
   4  -6   3 -0.2167 5.40131   4
   4  -6   3 3.46392 4.53110   3
   4  -6   3 -1.1936 1.96639   1
   4  -6   3 3.92146 3.79924   7
   4  -6   3 -3.5072 4.70561   6
  -5   6  -3 3.61259 5.58144   2
  -5   6  -3 0.90968 5.30211   6
  -5   6  -3 -0.3590 9.94835   5
  -5   6  -3 3.52164 6.47358   3
  -5   6  -3 1.11093 5.02755   4
   5  -6   3 -1.3615 3.95493   7
   5  -6   3 -3.6039 5.37659   3
   5  -6   3 -0.5036 6.84176   4
   5  -6   3 1.80028 2.89426   1
   5  -6   3 3.23765 6.21468   6
  -6   6  -3 20.7121 10.6939   3
  -6   6  -3 4.70720 6.83186   6
  -6   6  -3 32.2422 12.9953   2
  -6   6  -3 22.3934 7.82707   1
  -6   6  -3 13.9039 11.9351   4
  -6   6  -3 20.9465 18.5096   5
  -6   6  -3 5.38500 7.51934   7
   6  -6   3 2.66710 5.28678   6
   6  -6   3 17.0260 12.0850   5
   6  -6   3 21.1100 6.78502   1
   6  -6   3 28.6284 11.5982   3
   6  -6   3 19.7999 9.02682   7
   6  -6   3 32.7463 15.2552   4
  -7   6  -3 3.21440 6.42230   7
  -7   6  -3 8.42222 8.51901   2
  -7   6  -3 9.00211 8.53017   6
  -7   6  -3 11.0775 19.9261   5
  -7   6  -3 11.3397 9.90800   3
  -7   6  -3 14.5970 15.4858   4
  -7   6  -3 13.2018 7.38889   1
   7  -6   3 16.2872 16.2794   5
   7  -6   3 9.28992 7.98230   7
   7  -6   3 14.8943 8.98624   3
   7  -6   3 2.09792 7.90519   6
   7  -6   3 42.1782 17.9780   4
   7  -6   3 20.3879 13.8622   2
   7  -6   3 14.6374 7.45314   1
  -8   6  -3 -8.2375 8.03796   3
  -8   6  -3 12.1199 9.95432   6
  -8   6  -3 3.99625 8.31221   7
   8  -6   3 -2.0660 11.0532   2
   8  -6   3 -10.987 7.35218   7
   8  -6   3 -1.7943 9.12701   3
   8  -6   3 -1.4232 8.24643   1
   8  -6   3 -4.0408 11.5572   6
  -9   6  -3 2.57330 9.08907   7
  -9   6  -3 0.58471 10.8606   3
   8   5  -3 -16.694 27.6063   5
   8   5  -3 2.47169 10.0053   1
   8   5  -3 -17.778 19.3381   4
  -8  -5   3 4.51425 8.72031   1
  -8  -5   3 -17.548 11.3193   7
   7   5  -3 -9.6985 9.63227   4
   7   5  -3 -9.0453 6.88659   1
   7   5  -3 -14.531 17.7518   5
  -7  -5   3 1.64102 9.66985   1
  -7  -5   3 -1.6960 8.10687   7
   6   5  -3 -13.303 10.2318   4
   6   5  -3 -6.9679 16.1650   5
  -6  -5   3 1.81982 7.37973   3
  -6  -5   3 0.83651 8.23086   7
  -6  -5   3 -0.0096 4.47321   1
   5   5  -3 12.2393 12.6308   4
   5   5  -3 5.56915 18.0763   5
  -5  -5   3 1.81697 5.75952   3
  -5  -5   3 -4.8611 7.09815   7
  -5  -5   3 3.50141 4.43156   1
   4   5  -3 62.1446 12.9217   2
   4   5  -3 54.6843 23.2674   5
   4   5  -3 81.5248 23.4042   4
  -4  -5   3 38.2051 10.3269   1
  -4  -5   3 54.7421 11.7609   3
  -4  -5   3 75.9688 16.1517   7
   3   5  -3 48.2584 10.8374   2
   3   5  -3 63.4530 19.2064   4
   3   5  -3 38.0653 19.5685   5
  -3  -5   3 60.6076 11.5570   1
  -3  -5   3 39.2666 8.77142   3
  -3  -5   3 34.6061 9.37456   7
   2   5  -3 108.198 19.4450   4
   2   5  -3 72.3410 12.3749   2
   2   5  -3 59.7791 20.9719   5
  -2  -5   3 83.3664 6.35935   6
  -2  -5   3 72.0071 11.3931   3
  -2  -5   3 83.2807 12.1012   1
  -2  -5   3 67.2893 11.8028   7
  -2  -5   3 68.1927 6.89897   6
   1   5  -3 -7.7641 4.50371   2
   1   5  -3 11.4048 12.1271   5
   1   5  -3 10.2210 7.43624   4
   1   5  -3 -0.4548 2.30922   6
  -1  -5   3 -0.5223 2.63529   3
  -1  -5   3 0.53485 2.21031   6
  -1  -5   3 4.36946 2.60898   1
  -1  -5   3 7.89137 4.30104   7
   0   5  -3 56.7076 10.8879   4
   0   5  -3 56.8990 10.4597   2
   0   5  -3 57.7910 5.92020   1
   0   5  -3 60.3533 16.5750   5
   0   5  -3 53.3627 8.63996   6
   0  -5   3 60.0058 8.97141   7
   0  -5   3 64.6648 6.96603   1
   0  -5   3 76.5440 10.1806   6
   0  -5   3 45.4971 8.70531   3
  -1   5  -3 84.0760 4.84856   1
  -1   5  -3 88.9980 12.8323   2
  -1   5  -3 100.342 13.2330   6
  -1   5  -3 68.1897 14.6326   5
  -1   5  -3 85.9639 6.88502   4
   1  -5   3 96.6839 5.51607   1
   1  -5   3 78.5470 8.37733   4
   1  -5   3 92.2727 12.8658   3
   1  -5   3 87.2771 10.2291   7
  -2   5  -3 79.9581 7.69576   1
  -2   5  -3 61.7875 11.0370   6
  -2   5  -3 64.6128 11.8478   2
  -2   5  -3 70.8914 10.6121   4
  -2   5  -3 49.5237 12.8303   5
   2  -5   3 58.3698 5.75284   1
   2  -5   3 69.3555 9.16169   7
   2  -5   3 56.1390 10.6341   3
   2  -5   3 72.1680 7.00376   4
   2  -5   3 45.6433 5.55740   1
  -3   5  -3 5.59511 6.21890   5
  -3   5  -3 2.60744 4.09566   4
  -3   5  -3 -1.9592 3.92655   6
  -3   5  -3 2.20599 3.94656   2
  -3   5  -3 4.62698 4.90367   3
   3  -5   3 4.60429 4.11184   3
   3  -5   3 3.54960 2.45392   1
   3  -5   3 6.12796 3.84886   7
  -4   5  -3 75.4087 20.5472   5
  -4   5  -3 67.3405 14.9893   2
  -4   5  -3 54.4274 12.7807   6
  -4   5  -3 97.1468 19.0001   4
  -4   5  -3 71.1795 14.7447   3
   4  -5   3 76.8111 9.46884   1
   4  -5   3 71.2683 13.7925   3
   4  -5   3 95.1238 18.4173   4
   4  -5   3 94.5956 13.6486   7
  -5   5  -3 16.9458 8.40739   6
  -5   5  -3 5.71937 4.92332   1
  -5   5  -3 11.6352 6.63287   3
  -5   5  -3 15.4083 8.07770   2
  -5   5  -3 14.0178 10.1204   4
  -5   5  -3 13.7119 6.27866   7
  -5   5  -3 13.6452 12.7720   5
   5  -5   3 15.5260 7.80417   6
   5  -5   3 11.1950 5.98624   7
   5  -5   3 12.9702 5.77225   1
   5  -5   3 16.5825 10.4218   4
   5  -5   3 30.2906 10.4962   3
  -6   5  -3 9.44336 6.27854   1
  -6   5  -3 0.83648 4.52730   7
  -6   5  -3 0.03813 6.45216   3
  -6   5  -3 2.03690 9.17454   4
  -6   5  -3 -1.8096 11.5838   5
  -6   5  -3 1.25831 6.66436   2
  -6   5  -3 -5.3040 5.37435   6
   6  -5   3 1.21797 6.49465   3
   6  -5   3 0.88032 6.37776   6
   6  -5   3 2.10373 7.66204   4
   6  -5   3 -0.2917 5.21098   7
   6  -5   3 0.18302 4.24516   1
   6  -5   3 -4.9674 5.65536   2
   6  -5   3 1.93905 7.16548   5
  -7   5  -3 18.9574 10.0808   6
  -7   5  -3 13.2110 21.0231   5
  -7   5  -3 28.1113 10.8610   7
  -7   5  -3 22.1144 9.24171   1
  -7   5  -3 39.5253 14.5619   2
  -7   5  -3 7.99906 15.1663   4
  -7   5  -3 11.2176 10.0987   3
   7  -5   3 12.3716 8.34775   6
   7  -5   3 34.1868 16.3154   4
   7  -5   3 24.5849 20.0865   5
   7  -5   3 26.5133 12.2361   2
   7  -5   3 36.5323 14.1315   3
   7  -5   3 19.8616 8.59245   7
   7  -5   3 18.3738 7.58177   1
  -8   5  -3 -2.9147 7.46327   1
  -8   5  -3 2.44740 10.7013   6
  -8   5  -3 0.56833 9.64670   3
  -8   5  -3 -4.5091 7.20048   7
   8  -5   3 2.10911 10.4638   3
   8  -5   3 -0.5990 8.04953   7
   8  -5   3 0.11023 6.43539   1
   8  -5   3 0.97948 18.8680   4
   8  -5   3 -0.9740 13.3233   6
  -9   5  -3 3.41384 11.1986   7
   8   4  -3 -3.5094 8.78579   1
   8   4  -3 -10.969 21.6198   5
   8   4  -3 -5.8370 16.1062   4
  -8  -4   3 -5.2602 6.86115   1
  -8  -4   3 0.72152 13.0943   7
   7   4  -3 -8.2237 16.6631   5
   7   4  -3 6.30668 10.3350   1
   7   4  -3 -4.7074 14.3183   4
  -7  -4   3 22.5277 13.2017   7
  -7  -4   3 4.03921 8.56734   1
   6   4  -3 37.6360 22.9348   5
   6   4  -3 59.2866 22.9373   4
  -6  -4   3 45.3286 13.5467   7
  -6  -4   3 48.7471 13.5017   1
  -6  -4   3 64.4658 15.7646   3
   5   4  -3 -10.434 8.73744   4
   5   4  -3 2.74390 6.89112   2
   5   4  -3 -1.8551 13.0167   5
  -5  -4   3 -0.7870 4.13896   1
  -5  -4   3 -9.1360 4.91588   7
  -5  -4   3 0.93353 5.49290   3
   4   4  -3 33.3284 14.3005   4
   4   4  -3 37.2762 9.49627   2
   4   4  -3 8.27616 12.6874   5
  -4  -4   3 26.0180 9.74326   7
  -4  -4   3 17.8429 6.33612   3
  -4  -4   3 9.53966 6.08896   1
   3   4  -3 47.0255 16.2139   5
   3   4  -3 27.8860 11.6691   4
   3   4  -3 66.6247 11.5784   2
  -3  -4   3 18.2575 7.56058   7
  -3  -4   3 45.6423 10.0981   1
  -3  -4   3 46.3848 9.15687   3
   2   4  -3 682.180 45.0955   5
   2   4  -3 640.513 27.5774   2
   2   4  -3 628.718 34.3788   4
  -2  -4   3 657.186 27.7011   3
  -2  -4   3 709.602 20.0088   6
  -2  -4   3 674.391 28.6398   1
  -2  -4   3 627.151 29.2777   7
  -2  -4   3 660.438 18.9834   6
   1   4  -3 55.8609 10.5923   2
   1   4  -3 58.9548 7.03538   6
   1   4  -3 58.1740 11.2223   4
   1   4  -3 29.8376 14.8761   5
  -1  -4   3 54.3296 8.79084   3
  -1  -4   3 67.8501 7.74033   6
  -1  -4   3 62.5445 8.62131   1
  -1  -4   3 39.7050 5.61514   6
  -1  -4   3 40.3970 7.66369   7
   0   4  -3 0.54480 5.06566   4
   0   4  -3 -1.3723 10.1750   5
   0   4  -3 1.15041 2.76243   4
   0   4  -3 -1.3233 2.12423   6
   0   4  -3 0.22452 1.24096   1
   0   4  -3 -6.6789 3.21991   2
   0  -4   3 1.66211 3.18683   4
   0  -4   3 0.68471 1.50678   1
   0  -4   3 2.11473 2.99946   3
   0  -4   3 -0.1591 2.26036   7
  -1   4  -3 78.1057 10.6445   6
  -1   4  -3 70.6864 10.7630   2
  -1   4  -3 65.2577 4.91869   4
  -1   4  -3 63.7989 12.5175   5
  -1   4  -3 67.8936 4.60058   1
   1  -4   3 59.0027 9.59945   3
   1  -4   3 71.9288 5.65895   4
   1  -4   3 85.1558 5.15418   1
   1  -4   3 61.1486 8.16832   7
  -2   4  -3 64.8548 13.4908   5
  -2   4  -3 73.2193 12.1184   3
  -2   4  -3 69.0049 11.3334   6
  -2   4  -3 83.6572 8.25803   4
  -2   4  -3 88.8816 13.0739   2
   2  -4   3 71.6764 11.5422   3
   2  -4   3 88.4957 6.21385   1
   2  -4   3 95.2751 10.6975   7
   2  -4   3 71.9193 8.03153   4
  -3   4  -3 9.11838 5.50837   2
  -3   4  -3 2.17461 4.46380   5
  -3   4  -3 7.79289 5.11012   4
  -3   4  -3 12.5549 6.28185   3
  -3   4  -3 4.14332 3.68988   6
   3  -4   3 5.19726 4.56044   3
   3  -4   3 16.2544 7.17975   4
   3  -4   3 6.29902 3.57785   7
   3  -4   3 8.05453 3.05524   1
  -4   4  -3 56.6468 13.2804   2
  -4   4  -3 85.5399 13.4821   7
  -4   4  -3 59.4363 13.5033   3
  -4   4  -3 48.8891 8.50815   1
  -4   4  -3 80.0256 14.3811   6
  -4   4  -3 57.6999 17.6405   5
  -4   4  -3 78.5926 17.2092   4
   4  -4   3 81.3228 14.7458   3
   4  -4   3 62.5900 9.07599   1
   4  -4   3 68.7860 11.5014   7
   4  -4   3 86.9801 17.7286   4
  -5   4  -3 -1.7693 3.09069   1
  -5   4  -3 -2.5334 4.51674   2
  -5   4  -3 8.26828 8.23051   4
  -5   4  -3 -2.5242 4.17353   6
  -5   4  -3 -5.8352 5.08024   3
  -5   4  -3 1.94777 4.56935   7
  -5   4  -3 2.85525 8.72244   5
   5  -4   3 -1.2106 3.78747   7
   5  -4   3 -3.3613 2.78670   1
   5  -4   3 5.17099 6.89081   5
   5  -4   3 2.54873 5.34411   3
   5  -4   3 -0.6421 7.04752   4
  -6   4  -3 6.85271 7.53361   3
  -6   4  -3 39.6523 13.0969   2
  -6   4  -3 16.0274 13.2483   4
  -6   4  -3 10.5849 13.1545   5
  -6   4  -3 16.7343 7.05664   1
  -6   4  -3 16.1682 8.71399   6
  -6   4  -3 15.3286 8.93886   7
   6  -4   3 32.5280 16.6426   4
   6  -4   3 15.7957 8.63532   7
   6  -4   3 6.34207 7.90763   3
   6  -4   3 20.8689 8.98349   2
   6  -4   3 23.2715 13.8018   5
   6  -4   3 10.4208 6.23811   1
  -7   4  -3 0.89937 8.49840   3
  -7   4  -3 1.51298 5.96019   1
  -7   4  -3 -2.3057 7.15784   2
  -7   4  -3 -5.2421 6.19363   6
  -7   4  -3 3.73886 8.67374   7
   7  -4   3 0.09623 9.59813   2
   7  -4   3 -3.0747 12.0265   5
   7  -4   3 -7.9453 4.11396   1
   7  -4   3 2.33840 9.06045   6
   7  -4   3 -3.1252 6.17752   3
   7  -4   3 5.28131 13.0275   4
   7  -4   3 1.65948 5.82696   7
  -8   4  -3 2.83865 8.97634   7
  -8   4  -3 -0.5565 6.90391   1
  -8   4  -3 4.94486 9.41388   3
   8  -4   3 -4.6268 6.03716   1
   8  -4   3 2.98191 21.6773   4
   8  -4   3 -0.7571 9.40623   3
   8  -4   3 -11.132 7.50723   7
   8   3  -3 -1.1162 10.4356   4
   8   3  -3 -7.7793 15.2712   5
   8   3  -3 6.40861 8.68348   1
  -8  -3   3 -3.5112 7.42143   1
  -8  -3   3 3.36570 12.2551   7
   7   3  -3 32.2118 20.2227   4
   7   3  -3 34.5926 22.0806   5
  -7  -3   3 45.4705 14.1480   1
  -7  -3   3 35.2102 14.2936   7
   6   3  -3 -0.2300 11.4251   2
   6   3  -3 6.63015 12.8266   4
   6   3  -3 4.52447 12.8285   5
  -6  -3   3 -1.2743 7.31132   7
  -6  -3   3 6.24603 6.44071   1
  -6  -3   3 0.42826 6.20770   3
   5   3  -3 29.4476 16.1450   4
   5   3  -3 27.2774 14.8396   5
   5   3  -3 24.3965 8.24455   2
  -5  -3   3 -5.1432 4.36478   7
  -5  -3   3 4.95405 4.73886   3
  -5  -3   3 18.5752 7.98111   1
   4   3  -3 9.88827 5.02524   2
   4   3  -3 0.61923 5.70049   4
   4   3  -3 8.85643 9.05617   5
  -4  -3   3 4.09367 6.10275   7
  -4  -3   3 5.84634 4.12974   3
  -4  -3   3 2.50047 3.00722   1
  -4  -3   3 6.23499 8.33349   4
   3   3  -3 -1.1392 5.46108   4
   3   3  -3 7.87798 7.18106   5
   3   3  -3 1.77312 4.38687   2
  -3  -3   3 2.21434 3.17849   1
  -3  -3   3 4.06273 7.15281   4
  -3  -3   3 5.01660 3.60060   7
  -3  -3   3 1.94688 3.41640   3
   2   3  -3 0.42699 1.13144   6
   2   3  -3 4.26184 7.52617   5
   2   3  -3 -1.1798 4.21998   4
   2   3  -3 6.88979 4.96222   2
  -2  -3   3 6.16592 6.02607   4
  -2  -3   3 0.45079 1.03863   6
  -2  -3   3 1.90722 2.08306   3
  -2  -3   3 6.44034 3.52287   1
  -2  -3   3 0.68580 1.03510   6
  -2  -3   3 -1.1962 2.05762   7
   1   3  -3 1.84159 5.77542   2
   1   3  -3 -0.5178 3.29803   4
   1   3  -3 1.98425 1.92333   6
   1   3  -3 1.89711 6.90492   5
  -1  -3   3 10.4609 5.33805   4
  -1  -3   3 5.05177 2.47386   1
  -1  -3   3 -1.5389 1.73990   3
  -1  -3   3 1.53883 2.00538   6
  -1  -3   3 1.93671 1.99915   7
   0   3  -3 164.017 13.8313   2
   0   3  -3 179.938 8.81333   4
   0   3  -3 180.544 22.0409   5
   0   3  -3 149.351 7.49710   1
   0   3  -3 153.291 8.69001   4
   0   3  -3 152.241 10.2901   6
   0  -3   3 151.880 10.7390   3
   0  -3   3 162.997 9.86282   7
   0  -3   3 122.813 8.40527   4
   0  -3   3 155.098 8.17946   1
  -1   3  -3 52.8903 8.23800   6
  -1   3  -3 60.0842 10.5091   5
  -1   3  -3 61.1047 9.38496   2
  -1   3  -3 63.1021 4.62242   1
  -1   3  -3 59.3265 9.68734   3
   1  -3   3 54.3064 2.98509   4
   1  -3   3 60.9910 3.30132   4
   1  -3   3 55.4246 5.69664   1
   1  -3   3 60.9540 9.14764   3
   1  -3   3 62.8016 7.62532   7
  -2   3  -3 57.4972 9.81179   6
  -2   3  -3 52.2535 9.43734   2
  -2   3  -3 72.4080 7.91515   4
  -2   3  -3 59.7946 10.8054   3
  -2   3  -3 73.9039 13.5368   5
   2  -3   3 65.1296 6.87330   1
   2  -3   3 60.3680 10.3604   3
   2  -3   3 74.8890 10.4583   4
   2  -3   3 70.1105 10.9339   4
   2  -3   3 81.7591 10.2741   7
  -3   3  -3 283.963 25.9056   5
  -3   3  -3 298.504 20.9632   4
  -3   3  -3 231.177 18.9998   3
  -3   3  -3 260.751 18.4217   2
  -3   3  -3 239.800 17.8020   6
  -3   3  -3 267.791 17.3268   7
   3  -3   3 265.527 14.1061   1
   3  -3   3 237.725 18.7523   4
   3  -3   3 267.763 16.5036   7
   3  -3   3 247.330 18.9789   3
  -4   3  -3 61.5400 11.9669   7
  -4   3  -3 56.8832 13.5521   3
  -4   3  -3 59.3047 15.3876   4
  -4   3  -3 82.8813 14.8565   2
  -4   3  -3 85.7410 14.4907   6
  -4   3  -3 62.5243 9.99549   1
  -4   3  -3 73.2199 19.0159   5
   4  -3   3 59.3089 10.6038   7
   4  -3   3 81.1299 17.7530   4
   4  -3   3 63.6305 17.5222   5
   4  -3   3 57.4359 9.40082   1
  -5   3  -3 2.50310 5.58808   2
  -5   3  -3 1.11653 5.94148   7
  -5   3  -3 4.23357 5.38699   3
  -5   3  -3 -1.1813 3.30138   6
  -5   3  -3 -0.8616 9.23327   5
  -5   3  -3 10.3308 5.05372   1
   5  -3   3 10.1919 10.8241   4
   5  -3   3 0.42772 3.84903   1
   5  -3   3 1.07255 6.20405   5
   5  -3   3 1.19404 3.84386   7
  -6   3  -3 21.2905 9.25138   6
  -6   3  -3 10.5497 7.02390   7
  -6   3  -3 20.9679 8.80684   2
  -6   3  -3 19.2656 7.45955   1
  -6   3  -3 17.6187 10.2887   3
   6  -3   3 22.7597 13.6263   5
   6  -3   3 20.7851 7.50396   1
   6  -3   3 14.0556 7.75813   7
   6  -3   3 21.7574 15.1816   4
   6  -3   3 6.03282 6.30760   2
  -7   3  -3 -3.3454 7.51439   3
  -7   3  -3 -3.7671 5.40119   1
  -7   3  -3 5.77549 7.97756   6
  -7   3  -3 6.05686 8.36514   7
   7  -3   3 1.54415 4.83888   1
   7  -3   3 22.4425 16.5605   4
   7  -3   3 -0.7794 6.47292   3
   7  -3   3 1.60627 7.43617   7
   7  -3   3 2.75521 14.7710   5
   7  -3   3 -0.6998 8.22708   6
  -8   3  -3 0.68835 11.2892   3
  -8   3  -3 4.21154 9.89875   7
  -8   3  -3 -1.0268 7.21793   1
   8  -3   3 6.44614 9.62737   3
   8  -3   3 16.2877 10.9995   7
   8  -3   3 -3.1367 18.0917   4
   8  -3   3 9.06116 8.14401   1
   9   2  -3 -9.2258 22.5468   5
   9   2  -3 -0.5570 14.6437   1
  -9  -2   3 14.1370 14.1506   7
   8   2  -3 -6.1713 11.8464   5
   8   2  -3 11.3868 16.9464   4
   8   2  -3 -3.1127 5.83657   1
  -8  -2   3 3.28670 12.0552   7
  -8  -2   3 -0.3035 5.35223   1
   7   2  -3 2.36705 8.06600   4
   7   2  -3 -2.0886 12.5638   5
  -7  -2   3 -4.5421 6.77375   1
  -7  -2   3 4.33759 8.74463   7
   6   2  -3 18.6963 14.1695   4
   6   2  -3 8.98716 6.53252   2
   6   2  -3 10.1379 11.9639   5
  -6  -2   3 5.52669 6.57301   3
  -6  -2   3 3.85965 7.89161   7
  -6  -2   3 15.7462 15.1780   4
  -6  -2   3 15.2386 7.30376   1
   5   2  -3 74.9954 13.1170   2
   5   2  -3 108.800 26.8841   4
   5   2  -3 56.5276 20.0254   5
  -5  -2   3 72.3196 12.2354   3
  -5  -2   3 85.3227 15.2923   1
  -5  -2   3 74.7227 15.4160   7
  -5  -2   3 81.9363 23.6390   4
   4   2  -3 174.303 29.6961   4
   4   2  -3 179.882 14.6751   2
   4   2  -3 202.722 27.2828   5
  -4  -2   3 178.988 13.8938   3
  -4  -2   3 178.917 20.3478   1
  -4  -2   3 188.486 21.1891   7
  -4  -2   3 199.440 31.5869   4
   3   2  -3 19.0941 6.06068   2
   3   2  -3 8.17458 7.85008   4
   3   2  -3 19.5656 9.94301   5
  -3  -2   3 22.2219 5.31529   3
  -3  -2   3 17.8439 9.38115   4
  -3  -2   3 14.6449 5.73877   7
  -3  -2   3 19.1544 6.17538   1
   2   2  -3 207.944 13.5194   2
   2   2  -3 199.746 7.07451   6
   2   2  -3 189.504 17.3286   4
   2   2  -3 189.555 20.4179   5
   2   2  -3 193.094 10.6116   3
  -2  -2   3 199.567 10.7947   3
  -2  -2   3 186.839 13.0661   7
  -2  -2   3 205.084 17.9027   4
  -2  -2   3 194.262 13.0487   1
  -2  -2   3 204.815 6.82149   6
   1   2  -3 122.118 7.21298   6
   1   2  -3 102.916 11.4399   4
   1   2  -3 159.935 12.1723   2
   1   2  -3 137.776 8.29567   3
   1   2  -3 132.759 15.0615   5
   1   2  -3 127.467 11.3127   4
  -1  -2   3 127.817 8.76803   1
  -1  -2   3 121.380 7.94631   3
  -1  -2   3 132.134 7.19247   6
  -1  -2   3 136.374 11.5081   4
  -1  -2   3 125.552 8.90080   7
   0   2  -3 16.8102 10.3082   5
   0   2  -3 0.40255 1.35253   1
   0   2  -3 -1.2941 1.40139   4
   0   2  -3 5.76073 5.72701   2
   0   2  -3 -1.4807 1.84544   3
   0   2  -3 -0.9045 1.99634   6
   0  -2   3 -0.0646 1.73103   7
   0  -2   3 -1.9824 1.24834   1
   0  -2   3 -0.5915 1.19430   4
   0  -2   3 0.58581 2.04374   3
   0  -2   3 9.00357 7.19502   5
  -1   2  -3 98.0796 11.7629   3
  -1   2  -3 100.722 10.9471   6
  -1   2  -3 100.472 11.6070   2
  -1   2  -3 77.3286 8.42654   5
  -1   2  -3 73.9087 6.09262   4
   1  -2   3 91.4928 9.02306   7
   1  -2   3 96.1631 11.2759   3
   1  -2   3 89.2341 6.15999   1
   1  -2   3 81.1145 10.6247   5
   1  -2   3 89.9392 6.73774   4
   1  -2   3 83.9094 5.96516   4
  -2   2  -3 2.80976 2.97410   6
  -2   2  -3 1.31230 2.96548   5
  -2   2  -3 1.72038 2.57219   7
  -2   2  -3 0.08947 3.01321   2
  -2   2  -3 3.61236 3.95182   3
   2  -2   3 3.14574 2.23098   1
   2  -2   3 10.0064 5.39963   4
   2  -2   3 3.23900 3.64037   5
   2  -2   3 4.21051 2.84668   7
  -3   2  -3 0.17826 2.61331   3
  -3   2  -3 5.65571 3.99214   7
  -3   2  -3 -3.3525 2.71539   6
  -3   2  -3 -1.4951 1.63211   1
  -3   2  -3 -0.0395 3.29301   2
  -3   2  -3 2.94269 4.90165   5
   3  -2   3 -0.4393 5.16805   4
   3  -2   3 -0.1590 1.64283   1
   3  -2   3 -1.6025 2.69757   7
   3  -2   3 -1.2156 3.66538   5
  -4   2  -3 113.887 18.2030   3
  -4   2  -3 94.5404 20.9887   5
  -4   2  -3 114.645 16.0343   6
  -4   2  -3 85.5825 12.3149   1
  -4   2  -3 123.993 16.7498   2
  -4   2  -3 104.953 16.0082   7
   4  -2   3 118.464 22.3315   5
   4  -2   3 132.057 16.7238   7
   4  -2   3 105.297 12.8981   1
   4  -2   3 130.061 22.4139   4
  -5   2  -3 13.8786 7.24842   6
  -5   2  -3 10.6586 6.09249   2
  -5   2  -3 16.3820 7.02445   1
  -5   2  -3 16.8412 7.79626   3
  -5   2  -3 22.0432 9.35463   7
   5  -2   3 7.46559 4.97264   7
   5  -2   3 21.8736 7.56168   2
   5  -2   3 23.3952 12.4173   5
   5  -2   3 39.8957 9.15622   1
   5  -2   3 5.85600 10.1196   4
  -6   2  -3 -0.8009 4.64924   1
  -6   2  -3 3.55230 7.54183   7
  -6   2  -3 -0.3179 6.69215   3
  -6   2  -3 0.17349 5.05398   6
  -6   2  -3 -2.3003 5.87823   2
   6  -2   3 -2.4980 7.28452   5
   6  -2   3 2.19030 5.64156   1
   6  -2   3 2.12259 7.64794   2
   6  -2   3 -5.0173 10.8116   4
   6  -2   3 5.85551 6.68452   7
  -7   2  -3 10.6048 10.3278   3
  -7   2  -3 7.06326 7.76729   6
  -7   2  -3 14.1621 7.87505   1
  -7   2  -3 19.1538 9.45660   7
   7  -2   3 6.59666 17.0369   4
   7  -2   3 -1.0432 6.25243   7
   7  -2   3 5.37057 7.13487   1
  -8   2  -3 0.95516 9.61468   1
  -8   2  -3 0.33828 10.7306   7
  -8   2  -3 -10.269 10.8207   3
   8  -2   3 -3.7123 6.23764   1
   8  -2   3 -22.247 15.1391   4
   8  -2   3 3.41172 9.39250   7
   9   1  -3 10.7398 17.7982   4
   9   1  -3 -9.2568 17.9080   5
   9   1  -3 16.9330 11.3515   1
  -9  -1   3 12.3117 12.4458   7
  -9  -1   3 0.44702 10.6950   1
   8   1  -3 25.0477 17.8779   4
   8   1  -3 -10.117 11.6981   5
  -8  -1   3 7.29891 11.0289   7
  -8  -1   3 10.2297 9.44181   1
   7   1  -3 18.1102 13.5090   4
   7   1  -3 10.3455 12.8114   5
   7   1  -3 5.46483 8.03591   2
  -7  -1   3 13.5494 13.3200   4
  -7  -1   3 8.14201 6.80746   1
  -7  -1   3 18.1395 9.68995   7
   6   1  -3 26.8239 8.63004   2
   6   1  -3 28.0020 15.0431   4
   6   1  -3 18.8775 13.3915   5
  -6  -1   3 9.18587 5.79897   3
  -6  -1   3 13.7967 9.34671   7
  -6  -1   3 6.36824 9.41310   4
  -6  -1   3 5.27975 5.64697   1
   5   1  -3 6.18069 8.28818   5
   5   1  -3 -0.8149 5.67644   6
   5   1  -3 1.82254 3.42285   2
   5   1  -3 0.21571 2.40903   6
   5   1  -3 8.05310 9.84081   4
  -5  -1   3 0.42921 5.40220   4
  -5  -1   3 -0.0240 3.16908   3
  -5  -1   3 1.45024 3.65678   7
  -5  -1   3 3.84631 4.68803   1
   4   1  -3 149.579 17.3551   2
   4   1  -3 170.644 29.0775   4
   4   1  -3 151.287 7.41279   6
   4   1  -3 146.565 27.2532   5
   4   1  -3 142.936 7.09728   6
  -4  -1   3 137.860 11.2420   3
  -4  -1   3 178.534 19.4837   7
  -4  -1   3 166.388 19.1433   1
  -4  -1   3 177.039 29.8221   4
   3   1  -3 46.4286 6.32304   3
   3   1  -3 41.9130 4.27450   6
   3   1  -3 57.6341 15.2866   4
   3   1  -3 32.9679 12.0833   5
   3   1  -3 38.1685 7.85416   2
   3   1  -3 47.6499 3.37027   6
  -3  -1   3 57.9401 9.64255   7
  -3  -1   3 68.0029 7.89318   3
  -3  -1   3 41.5847 8.58868   1
  -3  -1   3 44.4091 4.22783   6
  -3  -1   3 49.8756 14.7345   4
   2   1  -3 15.1599 2.88850   3
   2   1  -3 16.5958 7.33336   5
   2   1  -3 22.2366 3.23188   6
   2   1  -3 15.4129 5.11573   2
  -2  -1   3 14.0798 2.87217   3
  -2  -1   3 21.4464 5.25580   1
  -2  -1   3 25.3120 9.20028   4
  -2  -1   3 14.3049 4.25730   7
  -2  -1   3 12.9964 2.56303   6
   1   1  -3 107.522 6.71905   6
   1   1  -3 108.099 10.0157   4
   1   1  -3 110.218 9.34297   2
   1   1  -3 115.783 6.28617   3
   1   1  -3 107.965 12.2523   5
  -1  -1   3 111.304 7.24249   7
  -1  -1   3 116.300 7.84082   1
  -1  -1   3 115.191 6.62734   6
  -1  -1   3 97.5016 5.93460   3
  -1  -1   3 104.390 10.1518   4
  -1  -1   3 108.112 12.1252   5
  -1  -1   3 108.619 6.41899   3
   0   1  -3 57.6266 5.68258   1
   0   1  -3 51.4129 4.87302   4
   0   1  -3 65.8279 7.53139   6
   0   1  -3 51.3270 6.96640   3
   0   1  -3 79.8890 9.75219   5
   0   1  -3 80.0565 10.0135   2
   0  -1   3 60.3990 6.48245   7
   0  -1   3 64.2605 7.72503   3
   0  -1   3 55.6701 5.08526   4
   0  -1   3 59.9768 6.89425   5
   0  -1   3 69.8398 5.15787   1
  -1   1  -3 316.938 17.1730   3
  -1   1  -3 327.871 15.4534   7
  -1   1  -3 317.014 14.0818   5
  -1   1  -3 308.856 15.6103   6
  -1   1  -3 329.771 15.5204   2
  -1   1  -3 313.711 14.8539   4
   1  -1   3 329.507 16.4185   4
   1  -1   3 295.795 12.4718   5
   1  -1   3 342.446 15.2699   7
   1  -1   3 312.104 12.9099   1
  -2   1  -3 446.197 23.9188   3
  -2   1  -3 424.598 20.7041   6
  -2   1  -3 413.861 21.2304   7
  -2   1  -3 439.699 19.1351   2
  -2   1  -3 441.276 24.1764   5
   2  -1   3 468.705 24.5290   5
   2  -1   3 458.417 23.4762   4
   2  -1   3 440.419 20.6478   7
   2  -1   3 442.410 18.0776   1
   2  -1   3 432.966 23.2269   5
  -3   1  -3 52.3399 10.3474   7
  -3   1  -3 61.3465 10.2207   2
  -3   1  -3 49.3366 9.34430   6
  -3   1  -3 56.0294 9.44131   1
  -3   1  -3 52.2842 11.7389   3
   3  -1   3 67.2436 13.7762   5
   3  -1   3 54.2495 8.46237   1
   3  -1   3 66.6113 10.6668   7
   3  -1   3 59.5968 14.7275   4
  -4   1  -3 322.081 20.9962   6
  -4   1  -3 311.878 20.0769   2
  -4   1  -3 325.503 20.8605   1
  -4   1  -3 324.230 24.7183   3
  -4   1  -3 329.628 23.4549   7
   4  -1   3 367.843 23.4273   7
   4  -1   3 367.689 20.7098   1
   4  -1   3 304.423 28.9350   5
   4  -1   3 353.959 29.1678   4
  -5   1  -3 17.0976 8.32820   7
  -5   1  -3 19.8441 9.35625   3
  -5   1  -3 14.1039 6.28211   2
  -5   1  -3 7.08218 5.81175   1
  -5   1  -3 7.78768 6.04554   6
   5  -1   3 10.0317 8.97645   5
   5  -1   3 0.41274 10.5585   4
   5  -1   3 9.16754 6.89173   7
   5  -1   3 17.9021 7.77553   2
   5  -1   3 10.4383 5.75265   1
  -6   1  -3 65.5294 13.9588   6
  -6   1  -3 55.2780 13.3833   1
  -6   1  -3 60.4611 14.9122   7
  -6   1  -3 76.0702 18.5530   3
   6  -1   3 36.7333 15.7329   5
   6  -1   3 55.8177 22.5081   4
   6  -1   3 71.6269 13.9370   1
   6  -1   3 84.1390 16.9270   7
  -7   1  -3 15.3534 10.9079   7
  -7   1  -3 3.66699 8.07969   3
  -7   1  -3 1.30759 7.22203   1
   7  -1   3 -5.1854 4.14509   1
   7  -1   3 9.90102 15.5651   4
   7  -1   3 3.70970 7.89099   7
  -8   1  -3 1.40108 8.16144   7
  -8   1  -3 -0.9103 8.41363   3
  -8   1  -3 -5.3291 7.82143   1
   8  -1   3 17.1987 24.5454   4
   8  -1   3 -3.1073 9.35249   7
   8  -1   3 5.39753 8.25176   1
   9   0  -3 16.9515 11.0178   1
   9   0  -3 2.42688 8.68082   4
   9   0  -3 0.37106 17.7322   5
  -9   0   3 -3.6031 10.7921   7
  -9   0   3 10.1672 11.3703   1
   8   0  -3 13.3783 14.4874   5
   8   0  -3 37.0312 18.1859   4
  -8   0   3 3.38217 9.72071   7
  -8   0   3 29.7985 11.7250   1
  -8   0   3 13.2494 18.4707   4
   7   0  -3 28.2694 13.8626   4
   7   0  -3 -1.6136 9.60363   5
   7   0  -3 2.12786 6.50444   2
  -7   0   3 25.4470 11.0218   1
  -7   0   3 -1.2617 6.32789   7
  -7   0   3 -2.2971 9.42412   4
   6   0  -3 5.25365 8.07620   5
   6   0  -3 3.46167 10.0536   4
   6   0  -3 -3.1465 3.63721   2
  -6   0   3 -0.0011 4.30740   1
  -6   0   3 0.06876 7.48707   4
  -6   0   3 4.70020 6.36704   7
  -6   0   3 6.77814 4.59091   3
   5   0  -3 13.6065 4.57823   6
   5   0  -3 13.4620 10.2362   4
   5   0  -3 13.9803 10.9924   5
   5   0  -3 20.0210 7.77825   2
  -5   0   3 15.3619 7.56286   1
  -5   0   3 13.8538 10.2535   4
  -5   0   3 21.8952 8.49228   7
  -5   0   3 21.8001 6.49958   3
   4   0  -3 1.00589 2.12581   6
   4   0  -3 1.88387 3.58097   2
   4   0  -3 5.09836 3.46801   6
   4   0  -3 -0.8550 4.24135   5
   4   0  -3 1.73464 8.45421   4
  -4   0   3 7.49458 4.15378   7
  -4   0   3 0.78693 4.16348   4
  -4   0   3 -1.2354 2.09439   3
  -4   0   3 2.71781 3.26747   1
   3   0  -3 397.006 14.9716   6
   3   0  -3 415.373 15.6803   6
   3   0  -3 391.092 33.8863   5
   3   0  -3 450.556 22.9583   2
   3   0  -3 410.707 14.5510   3
  -3   0   3 406.290 15.5408   6
  -3   0   3 426.860 15.0981   3
  -3   0   3 402.924 21.3495   1
  -3   0   3 402.168 29.8305   4
  -3   0   3 463.526 20.8006   7
   2   0  -3 854.663 24.2154   6
   2   0  -3 789.240 30.2966   2
   2   0  -3 818.364 43.6668   5
   2   0  -3 836.451 19.4096   3
  -2   0   3 863.312 19.6942   3
  -2   0   3 788.969 28.5711   1
  -2   0   3 784.999 37.6413   4
  -2   0   3 864.121 45.3948   5
  -2   0   3 866.363 24.6687   6
  -2   0   3 854.795 26.9710   7
   1   0  -3 60.4496 4.58935   7
   1   0  -3 72.4941 8.74959   2
   1   0  -3 60.1593 10.7612   5
   1   0  -3 57.9871 4.23791   3
   1   0  -3 81.1207 11.2884   4
   1   0  -3 81.0397 7.48513   6
   1   0  -3 57.3973 9.98271   5
  -1   0   3 54.9919 10.3712   5
  -1   0   3 75.4670 11.3812   4
  -1   0   3 62.3957 5.82854   7
  -1   0   3 61.0766 4.39361   3
  -1   0   3 65.7560 11.2809   5
  -1   0   3 50.2953 5.93582   1
  -1   0   3 64.4475 6.52981   6
   0   0  -3 -7.7982 3.13487   4
   0   0  -3 -2.2862 1.72316   3
   0   0  -3 -0.4995 1.07759   5
   0   0  -3 -0.7712 1.25756   5
   0   0  -3 -1.2327 0.98301   7
   0   0  -3 8.65921 4.20728   2
   0   0  -3 2.58318 2.16216   6
   0   0   3 -0.0519 1.23700   7
   0   0   3 1.80800 2.33470   3
   0   0   3 0.94910 1.55921   7
   0   0   3 0.53660 1.68480   1
   0   0   3 0.74634 2.48864   2
  -1   0  -3 6.96544 3.21333   7
  -1   0  -3 5.03874 3.40079   6
  -1   0  -3 -1.9395 3.03147   3
  -1   0  -3 19.0227 5.59294   2
   1   0   3 18.9699 8.38884   4
   1   0   3 7.22324 2.87825   1
   1   0   3 18.8157 5.31394   2
   1   0   3 13.6571 2.76337   5
   1   0   3 5.11081 1.83421   5
   1   0   3 6.09926 2.78574   7
  -2   0  -3 15.6204 4.07881   2
  -2   0  -3 6.01065 5.03019   3
  -2   0  -3 10.0406 5.14062   7
  -2   0  -3 14.0528 4.70091   6
   2   0   3 15.2382 8.66100   4
   2   0   3 17.3913 5.55911   5
   2   0   3 19.2219 5.89490   2
   2   0   3 11.2183 4.81162   7
   2   0   3 10.8844 5.68799   5
   2   0   3 17.7371 4.44782   1
  -3   0  -3 -0.0795 2.20674   2
  -3   0  -3 3.48531 3.04367   6
  -3   0  -3 6.42410 4.64203   7
  -3   0  -3 -1.3575 3.60295   3
  -3   0  -3 2.55194 3.10165   1
   3   0   3 1.56709 2.31749   1
   3   0   3 0.54939 7.47219   4
   3   0   3 2.31672 4.18620   5
  -4   0  -3 627.852 30.6243   1
  -4   0  -3 566.659 32.1647   7
  -4   0  -3 559.690 26.0913   2
  -4   0  -3 539.112 33.4219   3
  -4   0  -3 550.403 27.9935   6
   4   0   3 561.379 25.8510   2
   4   0   3 546.901 27.3531   1
   4   0   3 556.709 38.6038   4
   4   0   3 627.537 40.8188   5
  -5   0  -3 3.86040 6.67561   3
  -5   0  -3 2.04060 4.59993   2
  -5   0  -3 2.77035 5.54045   7
  -5   0  -3 -0.1887 4.48995   1
  -5   0  -3 -0.2045 3.76584   6
   5   0   3 -3.6654 5.08537   2
   5   0   3 -8.6011 10.7982   4
   5   0   3 1.11627 7.80592   5
   5   0   3 6.08705 5.02332   1
  -6   0  -3 38.2108 12.3063   7
  -6   0  -3 52.7046 13.3222   1
  -6   0  -3 48.7740 12.0431   6
  -6   0  -3 33.8724 13.0517   3
   6   0   3 59.4101 21.5414   5
   6   0   3 58.9457 24.4456   4
   6   0   3 53.0391 12.3454   1
  -7   0  -3 -2.4228 7.49040   3
  -7   0  -3 7.87645 9.75907   7
  -7   0  -3 -5.4774 6.68292   1
   7   0   3 -6.5588 15.3760   4
   7   0   3 4.56944 7.42693   1
   7   0   3 1.20844 6.29501   7
  -8   0  -3 6.66068 9.93675   7
  -8   0  -3 2.13863 7.37474   1
  -8   0  -3 16.1555 11.9924   3
   8   0   3 4.41328 25.9779   4
   8   0   3 -11.924 8.56001   7
   8   0   3 3.18289 5.52616   1
   9  -1  -3 20.1695 11.5176   1
   9  -1  -3 -3.7186 14.8259   5
   9  -1  -3 6.38251 11.6754   4
  -9   1   3 -15.635 16.1508   4
  -9   1   3 -4.1478 9.05291   7
  -9   1   3 -2.8318 7.60675   1
   8  -1  -3 -0.3250 9.11862   5
   8  -1  -3 18.1040 11.9239   4
  -8   1   3 2.20861 8.36677   1
  -8   1   3 7.12307 11.9810   4
  -8   1   3 12.5885 8.47385   7
   7  -1  -3 1.82005 10.2643   5
   7  -1  -3 4.01743 6.84309   2
   7  -1  -3 5.81608 9.88791   4
  -7   1   3 12.8997 8.44005   1
  -7   1   3 4.31607 7.45503   7
  -7   1   3 -3.1205 9.22610   4
   6  -1  -3 1.17950 5.17191   2
   6  -1  -3 -0.7257 4.94763   6
   6  -1  -3 -1.9998 7.80605   5
   6  -1  -3 -1.8887 5.41623   4
  -6   1   3 1.37730 3.79662   3
  -6   1   3 -2.2988 4.36891   7
  -6   1   3 5.12604 6.08128   1
  -6   1   3 -1.0258 5.34375   4
   5  -1  -3 88.0902 23.2151   4
   5  -1  -3 112.785 18.3730   2
   5  -1  -3 79.0383 23.0105   5
   5  -1  -3 76.9884 10.2665   6
  -5   1   3 92.8371 11.3856   3
  -5   1   3 114.142 16.0438   7
  -5   1   3 101.593 25.2435   4
  -5   1   3 69.9724 12.8421   1
   4  -1  -3 30.6355 12.7946   5
   4  -1  -3 27.9526 8.70719   2
   4  -1  -3 32.4194 6.27408   6
   4  -1  -3 39.6255 6.73103   3
  -4   1   3 32.5216 14.6426   5
  -4   1   3 35.7510 7.88319   7
  -4   1   3 45.6304 15.0837   4
  -4   1   3 45.4209 9.31632   1
  -4   1   3 34.8235 5.61744   3
   3  -1  -3 43.7744 9.51989   2
   3  -1  -3 48.6718 3.91336   3
   3  -1  -3 52.2898 4.90096   3
   3  -1  -3 55.1416 15.6898   5
   3  -1  -3 45.9764 6.79636   6
  -3   1   3 43.3406 7.00390   7
  -3   1   3 50.8677 15.5006   5
  -3   1   3 67.2996 16.7122   4
  -3   1   3 44.1215 8.23814   1
  -3   1   3 49.7217 4.80631   3
   2  -1  -3 469.245 17.6764   6
   2  -1  -3 442.714 15.3194   7
   2  -1  -3 452.298 31.6489   5
   2  -1  -3 451.813 21.9639   2
  -2   1   3 499.130 19.7570   1
  -2   1   3 429.692 26.5510   4
  -2   1   3 493.500 33.2151   5
  -2   1   3 418.882 15.5609   7
   1  -1  -3 403.964 14.1020   3
   1  -1  -3 382.432 17.5978   2
   1  -1  -3 400.616 16.0235   6
   1  -1  -3 409.389 13.0398   7
   1  -1  -3 395.623 23.5856   5
  -1   1   3 416.145 15.3555   1
  -1   1   3 403.974 13.7758   3
  -1   1   3 396.467 23.8267   5
  -1   1   3 410.761 12.9913   7
  -1   1   3 409.968 21.0813   4
   0  -1  -3 12.1813 4.07243   3
   0  -1  -3 20.0471 4.14384   7
   0  -1  -3 12.1382 3.55836   2
   0  -1  -3 16.6090 4.37854   6
   0  -1  -3 11.6570 3.23889   7
   0  -1  -3 2.29114 3.12481   5
   0   1   3 18.7610 3.88809   1
   0   1   3 14.6053 3.66274   2
   0   1   3 12.5477 3.14081   7
   0   1   3 10.3065 3.58537   5
   0   1   3 9.19979 3.44494   7
   0   1   3 4.07789 6.11312   4
  -1  -1  -3 1.10470 2.28453   6
  -1  -1  -3 2.24292 2.28753   5
  -1  -1  -3 6.03449 3.59020   7
  -1  -1  -3 0.48494 2.01541   3
  -1  -1  -3 11.9560 4.31046   2
   1   1   3 3.68095 8.64735   4
   1   1   3 -1.1665 1.80105   1
   1   1   3 -0.2710 2.01137   7
   1   1   3 15.4276 6.12709   5
   1   1   3 0.48465 2.02779   2
  -2  -1  -3 29.2135 8.05313   3
  -2  -1  -3 42.5783 7.65801   6
  -2  -1  -3 39.9768 5.22187   2
  -2  -1  -3 24.5175 7.25316   7
  -2  -1  -3 34.1455 8.47844   5
   2   1   3 60.8039 15.0050   4
   2   1   3 43.1703 5.90930   2
   2   1   3 39.4373 6.58576   1
   2   1   3 40.6077 9.09516   5
   2   1   3 37.2393 9.46564   5
  -3  -1  -3 407.356 25.0855   7
  -3  -1  -3 409.735 21.6986   6
  -3  -1  -3 406.131 26.8485   3
  -3  -1  -3 392.411 17.0548   2
  -3  -1  -3 417.823 22.6813   1
   3   1   3 416.067 28.7450   5
   3   1   3 443.859 21.8658   1
   3   1   3 418.609 31.1205   4
   3   1   3 375.607 16.6073   2
  -4  -1  -3 21.3613 7.52683   1
  -4  -1  -3 19.1184 6.69883   6
  -4  -1  -3 31.4968 10.5075   3
  -4  -1  -3 38.1793 7.44449   2
  -4  -1  -3 16.1476 7.33576   7
   4   1   3 27.1699 6.42184   2
   4   1   3 24.3617 7.12552   1
   4   1   3 35.9456 17.1650   4
   4   1   3 20.7419 11.2627   5
  -5  -1  -3 184.736 21.1825   6
  -5  -1  -3 169.385 21.5647   1
  -5  -1  -3 146.940 22.4550   7
  -5  -1  -3 129.759 23.0501   3
   5   1   3 232.896 38.9482   4
   5   1   3 132.767 18.0640   1
   5   1   3 163.573 28.9743   5
  -6  -1  -3 -6.5460 5.25092   1
  -6  -1  -3 4.97183 7.75784   3
  -6  -1  -3 2.07121 6.85422   7
   6   1   3 1.96532 14.2978   5
   6   1   3 0.22130 5.61968   1
   6   1   3 15.3850 18.0715   4
  -7  -1  -3 7.49805 9.33023   1
  -7  -1  -3 -12.175 8.09269   7
  -7  -1  -3 10.3853 10.0165   3
   7   1   3 -7.2134 5.63023   1
   7   1   3 -20.479 17.6381   4
  -8  -1  -3 9.63870 14.0416   3
  -8  -1  -3 -7.4681 8.89567   1
  -8  -1  -3 8.08809 11.0888   7
   8   1   3 -1.5991 10.5844   7
   8   1   3 -14.639 25.9116   4
   8   1   3 6.43886 8.15600   1
   9  -2  -3 4.76050 15.0147   5
   9  -2  -3 28.0777 13.5095   4
   9  -2  -3 23.7206 11.6960   1
  -9   2   3 -1.0322 8.53779   7
  -9   2   3 7.29438 12.5286   4
  -9   2   3 1.98024 8.01533   1
   8  -2  -3 20.6384 13.4929   4
   8  -2  -3 8.59694 12.2747   5
   8  -2  -3 1.26822 8.80385   2
  -8   2   3 1.78800 13.4304   4
  -8   2   3 0.71464 8.17704   1
  -8   2   3 3.73632 9.57691   7
   7  -2  -3 18.0912 12.7760   4
   7  -2  -3 45.5002 18.3654   3
   7  -2  -3 13.3165 8.63322   2
   7  -2  -3 20.4790 14.6452   5
  -7   2   3 20.4649 14.8572   4
  -7   2   3 26.1497 10.3734   1
  -7   2   3 22.6325 9.70116   7
   6  -2  -3 12.5277 11.7703   5
   6  -2  -3 8.91749 5.52223   3
   6  -2  -3 10.8410 10.1227   4
   6  -2  -3 7.67427 5.92488   6
   6  -2  -3 13.3969 7.99797   2
  -6   2   3 11.0382 7.11264   1
  -6   2   3 11.5628 9.97791   4
  -6   2   3 5.95027 4.86524   3
  -6   2   3 12.6819 7.44995   7
  -6   2   3 -1.7822 13.2432   5
   5  -2  -3 124.465 20.0136   2
   5  -2  -3 131.157 14.1890   6
   5  -2  -3 126.424 12.9516   3
   5  -2  -3 126.155 29.3069   5
  -5   2   3 137.840 33.2074   5
  -5   2   3 140.300 29.5299   4
  -5   2   3 125.721 17.1236   1
  -5   2   3 143.132 11.3321   3
  -5   2   3 148.028 16.7650   7
   4  -2  -3 3.15108 3.06526   6
   4  -2  -3 0.72103 2.06530   3
   4  -2  -3 4.14267 6.66685   5
   4  -2  -3 2.74432 4.11970   2
   4  -2  -3 3.53847 3.58108   3
  -4   2   3 2.40565 2.41922   3
  -4   2   3 3.16541 3.38327   7
  -4   2   3 2.51162 6.44039   5
  -4   2   3 -2.3792 5.22679   4
  -4   2   3 0.58499 3.24317   1
   3  -2  -3 20.7938 6.91736   2
   3  -2  -3 12.1519 4.23874   7
   3  -2  -3 16.6734 3.24592   3
   3  -2  -3 10.3236 3.83251   6
   3  -2  -3 14.1882 8.40072   5
   3  -2  -3 15.0591 2.94945   3
  -3   2   3 14.0156 8.98870   4
  -3   2   3 17.4151 5.29994   1
  -3   2   3 22.5585 10.5489   5
  -3   2   3 17.2225 3.95212   7
   2  -2  -3 9750.91 204.921   7
   2  -2  -3 9642.31 214.509   6
   2  -2  -3 9771.41 206.389   3
   2  -2  -3 9453.34 221.763   2
  -2   2   3 9573.92 205.717   7
  -2   2   3 9630.32 206.299   3
  -2   2   3 9412.40 212.660   1
  -2   2   3 9511.94 231.966   4
  -2   2   3 9308.28 243.704   5
   1  -2  -3 197.262 7.82962   7
   1  -2  -3 187.743 12.4434   2
   1  -2  -3 199.313 10.4804   3
   1  -2  -3 208.230 19.7886   5
   1  -2  -3 177.375 11.0277   6
  -1   2   3 190.023 7.48309   7
  -1   2   3 196.230 17.3437   5
  -1   2   3 202.328 8.31511   7
  -1   2   3 192.388 10.3183   3
  -1   2   3 167.805 14.1178   4
  -1   2   3 197.316 9.74540   1
   0  -2  -3 0.30100 1.49280   2
   0  -2  -3 -7.2986 3.43257   5
   0  -2  -3 1.36758 2.44420   3
   0  -2  -3 -1.7200 1.50712   7
   0  -2  -3 -1.8377 1.33732   6
   0   2   3 -9.2311 5.80788   4
   0   2   3 -0.6345 1.71756   2
   0   2   3 1.66480 2.03351   1
   0   2   3 -2.6096 1.01887   7
   0   2   3 -5.1996 1.91826   5
  -1  -2  -3 238.177 16.5148   5
  -1  -2  -3 239.166 14.8604   7
  -1  -2  -3 235.589 9.96660   2
  -1  -2  -3 251.700 17.2415   3
  -1  -2  -3 239.142 13.9449   6
   1   2   3 234.975 10.0035   2
   1   2   3 220.327 12.2011   1
   1   2   3 241.161 20.7249   4
   1   2   3 225.945 17.6799   5
  -2  -2  -3 16.3982 2.73123   2
  -2  -2  -3 20.0271 7.62024   3
  -2  -2  -3 14.6668 5.74272   7
  -2  -2  -3 14.4131 4.68079   6
   2   2   3 16.0463 12.3203   4
   2   2   3 29.3141 11.2965   5
   2   2   3 17.5912 5.08439   1
   2   2   3 14.3827 2.36577   2
  -3  -2  -3 300.309 19.6350   1
  -3  -2  -3 269.566 20.6610   7
  -3  -2  -3 298.780 17.8023   6
  -3  -2  -3 269.562 27.7638   3
   3   2   3 315.611 28.1792   5
   3   2   3 260.410 9.57429   2
   3   2   3 295.376 18.3404   1
   3   2   3 263.967 10.1638   2
   3   2   3 309.933 29.2712   4
  -4  -2  -3 56.5260 11.8333   1
  -4  -2  -3 54.1171 12.5781   7
  -4  -2  -3 79.9771 13.0047   6
  -4  -2  -3 48.0776 13.3891   3
   4   2   3 52.4211 17.4990   5
   4   2   3 58.3869 11.1954   1
   4   2   3 90.3079 25.9039   4
  -5  -2  -3 4.59191 7.79752   7
  -5  -2  -3 31.5518 12.3467   3
  -5  -2  -3 10.3018 7.77805   1
  -5  -2  -3 8.45935 6.52035   6
   5   2   3 31.2411 17.0662   5
   5   2   3 19.4500 7.87038   1
   5   2   3 51.9408 23.7821   4
  -6  -2  -3 -3.5045 8.19779   7
  -6  -2  -3 -1.3892 7.97690   3
  -6  -2  -3 1.81325 7.58467   1
   6   2   3 6.20890 7.28270   1
   6   2   3 -21.724 14.9992   4
  -7  -2  -3 4.58312 8.17105   1
  -7  -2  -3 5.92414 8.04418   7
  -7  -2  -3 9.22410 10.0928   3
   7   2   3 -7.7673 21.8963   4
   7   2   3 -2.9074 6.32533   1
   9  -3  -3 38.0879 14.7915   4
   9  -3  -3 0.20156 11.0590   5
  -9   3   3 2.13023 14.0568   4
  -9   3   3 -5.3807 9.91089   7
  -9   3   3 2.51845 7.32436   1
   8  -3  -3 22.2651 11.9483   4
   8  -3  -3 0.61666 7.02664   2
   8  -3  -3 5.88196 10.4728   5
  -8   3   3 5.42474 8.21169   7
  -8   3   3 -9.5235 8.89249   4
  -8   3   3 -3.8654 6.13971   1
   7  -3  -3 7.58416 9.46874   4
   7  -3  -3 -0.2742 7.04469   6
   7  -3  -3 7.31995 11.3215   3
   7  -3  -3 -4.7936 6.59189   2
   7  -3  -3 9.09678 12.0480   5
  -7   3   3 -3.5168 8.41894   4
  -7   3   3 -0.3209 6.10680   7
  -7   3   3 16.6625 21.0114   5
  -7   3   3 0.05568 7.30928   1
   6  -3  -3 4.47854 5.80902   2
   6  -3  -3 0.68842 4.64090   6
   6  -3  -3 4.50676 4.66871   3
   6  -3  -3 2.20121 8.30761   5
  -6   3   3 -1.8163 12.7293   5
  -6   3   3 2.69549 4.35409   3
  -6   3   3 7.84383 5.08606   7
  -6   3   3 2.22289 8.48863   4
  -6   3   3 1.71818 3.62417   1
   5  -3  -3 4.50077 3.99038   2
   5  -3  -3 -1.8872 5.41149   5
   5  -3  -3 5.77863 5.09452   6
   5  -3  -3 4.39357 3.51887   3
  -5   3   3 6.67389 4.62640   7
  -5   3   3 8.13747 9.88343   4
  -5   3   3 7.31006 8.81962   5
  -5   3   3 12.3924 5.90022   1
  -5   3   3 6.56858 3.44566   3
   4  -3  -3 31.9708 9.68511   2
   4  -3  -3 17.7529 5.65654   6
   4  -3  -3 28.1024 5.42061   3
   4  -3  -3 20.5157 11.4934   5
  -4   3   3 23.3389 12.0618   5
  -4   3   3 35.6732 6.66136   7
  -4   3   3 47.4750 9.43979   1
  -4   3   3 35.5758 13.9297   4
   3  -3  -3 3.11737 3.51019   6
   3  -3  -3 0.58683 2.45962   3
   3  -3  -3 3.16713 4.04500   2
   3  -3  -3 1.29589 2.05936   7
   3  -3  -3 2.10804 2.15003   3
  -3   3   3 0.47504 1.81489   7
  -3   3   3 0.89707 4.42882   5
  -3   3   3 0.09556 2.34565   1
  -3   3   3 1.81775 1.95147   3
  -3   3   3 3.83282 5.74046   4
   2  -3  -3 734.517 16.9370   7
   2  -3  -3 722.938 23.5646   3
   2  -3  -3 765.780 28.6211   6
   2  -3  -3 735.912 32.1733   2
  -2   3   3 715.517 24.4817   1
  -2   3   3 717.177 36.4215   4
  -2   3   3 730.310 17.2192   7
  -2   3   3 740.826 23.6312   3
  -2   3   3 734.499 43.2887   5
   1  -3  -3 481.396 22.3597   2
   1  -3  -3 514.810 21.6316   6
   1  -3  -3 488.221 15.4008   7
   1  -3  -3 519.010 20.6480   3
  -1   3   3 494.067 16.0066   7
  -1   3   3 495.112 29.6921   5
  -1   3   3 495.121 17.3931   1
  -1   3   3 455.539 25.1701   4
  -1   3   3 501.690 14.9835   7
   0  -3  -3 27.3165 5.61724   7
   0  -3  -3 15.7903 4.90266   6
   0  -3  -3 27.0436 5.64291   2
   0  -3  -3 17.6745 5.15922   3
   0  -3  -3 35.8913 6.05515   2
   0   3   3 25.6672 10.2790   4
   0   3   3 20.8030 6.43279   5
   0   3   3 39.4739 6.51967   2
   0   3   3 37.5083 5.63056   1
  -1  -3  -3 401.830 13.0950   2
  -1  -3  -3 402.292 20.9768   7
  -1  -3  -3 381.929 22.9766   3
  -1  -3  -3 431.501 20.0807   6
  -1  -3  -3 398.463 14.0821   2
   1   3   3 437.498 26.7190   5
   1   3   3 402.739 17.7224   1
   1   3   3 392.658 28.0084   4
  -2  -3  -3 73.5105 12.1896   7
  -2  -3  -3 73.2436 10.4126   6
  -2  -3  -3 65.1919 13.3127   3
   2   3   3 77.2404 10.2725   1
   2   3   3 83.1035 21.3198   4
   2   3   3 64.4413 17.2820   5
  -3  -3  -3 15.3449 6.23880   7
  -3  -3  -3 0.31365 5.52279   3
  -3  -3  -3 14.8279 6.30731   6
  -3  -3  -3 5.58794 3.70472   1
   3   3   3 19.0665 16.3705   4
   3   3   3 9.18870 4.08132   1
   3   3   3 14.0102 15.5740   5
  -4  -3  -3 -0.4345 5.24286   3
  -4  -3  -3 -5.8421 2.81189   6
  -4  -3  -3 -1.5848 4.82214   7
  -4  -3  -3 3.05190 4.84699   1
   4   3   3 15.8033 15.3427   4
   4   3   3 -3.5182 16.0132   5
   4   3   3 0.16988 4.29290   1
  -5  -3  -3 -1.8055 4.22415   1
  -5  -3  -3 -0.7446 7.29222   3
  -5  -3  -3 9.74332 5.76524   6
  -5  -3  -3 -5.3157 5.71426   7
   5   3   3 -2.9097 4.01037   1
   5   3   3 -8.5676 11.5201   4
   5   3   3 -5.2129 15.8500   5
  -6  -3  -3 -14.062 7.61085   3
  -6  -3  -3 7.33806 8.57924   1
  -6  -3  -3 -7.5104 6.25070   7
   6   3   3 4.84123 5.95218   1
   6   3   3 -23.402 17.3047   4
  -7  -3  -3 3.34892 10.1912   1
  -7  -3  -3 8.17254 12.7383   3
  -7  -3  -3 3.75525 12.9046   7
   7   3   3 3.49274 7.96257   1
   7   3   3 -26.697 20.4924   4
   9  -4  -3 3.46130 11.6282   5
   9  -4  -3 4.57092 11.4571   2
   9  -4  -3 42.2711 15.4377   4
  -9   4   3 -3.8635 12.4709   4
  -9   4   3 0.85221 7.10676   1
   8  -4  -3 2.38226 7.56949   2
   8  -4  -3 14.6825 14.7498   5
   8  -4  -3 28.5156 13.2228   4
  -8   4   3 21.9019 29.2114   5
  -8   4   3 -1.0694 4.71533   1
  -8   4   3 5.58117 8.18653   7
  -8   4   3 7.13787 14.3444   4
   7  -4  -3 20.6616 13.3629   4
   7  -4  -3 1.78418 7.83060   2
   7  -4  -3 19.9135 8.07432   6
   7  -4  -3 24.8265 14.2704   3
   7  -4  -3 13.8195 13.0893   5
  -7   4   3 9.24235 23.7579   5
  -7   4   3 23.8342 15.5621   4
  -7   4   3 7.19089 8.32218   1
  -7   4   3 22.6805 9.33443   7
   6  -4  -3 14.5807 6.23337   3
   6  -4  -3 3.22268 9.02114   5
   6  -4  -3 6.18634 7.38874   2
   6  -4  -3 11.2724 6.37105   6
  -6   4   3 10.4995 6.32322   1
  -6   4   3 14.1154 5.84177   7
  -6   4   3 14.6524 12.2797   4
  -6   4   3 10.9823 14.9624   5
   5  -4  -3 -3.1335 4.38382   5
   5  -4  -3 -1.3539 4.22427   2
   5  -4  -3 -0.3581 3.78686   6
   5  -4  -3 1.26366 3.56240   3
  -5   4   3 -0.0942 3.20905   1
  -5   4   3 -4.5253 6.76369   5
  -5   4   3 3.29774 3.33075   7
  -5   4   3 -0.5293 6.73078   4
   4  -4  -3 51.5573 10.2097   6
   4  -4  -3 61.6623 8.48156   3
   4  -4  -3 60.1807 13.7364   2
  -4   4   3 37.0083 15.4232   5
  -4   4   3 62.2477 7.35647   7
  -4   4   3 74.6696 19.1058   4
  -4   4   3 56.3069 13.3156   2
  -4   4   3 59.6011 9.94361   1
   3  -4  -3 264.586 8.44085   7
   3  -4  -3 263.018 17.7059   6
   3  -4  -3 246.137 13.4511   3
   3  -4  -3 274.621 8.39969   7
   3  -4  -3 285.255 21.3683   2
  -3   4   3 259.588 14.9338   1
  -3   4   3 274.659 8.69361   7
  -3   4   3 290.044 25.5092   4
  -3   4   3 250.238 29.3116   5
  -3   4   3 285.687 21.4200   2
   2  -4  -3 96.0910 14.3986   2
   2  -4  -3 83.7641 11.0762   6
   2  -4  -3 87.5367 9.70040   3
  -2   4   3 83.1930 8.33567   1
  -2   4   3 109.749 18.4542   4
  -2   4   3 67.8109 16.1271   5
  -2   4   3 69.0018 12.1602   2
   1  -4  -3 0.60968 2.53900   2
   1  -4  -3 3.84669 3.12491   3
   1  -4  -3 -1.2652 1.44765   6
   1  -4  -3 1.25417 1.71334   7
  -1   4   3 0.28073 1.45815   1
  -1   4   3 -1.4822 3.03278   5
  -1   4   3 1.88353 1.73132   7
  -1   4   3 0.00272 3.13776   4
   0  -4  -3 -2.4651 2.41206   2
   0  -4  -3 -2.5077 1.67910   3
   0  -4  -3 2.81525 2.19667   2
   0  -4  -3 2.28704 2.31034   6
   0  -4  -3 0.23234 2.49352   7
   0   4   3 -1.7736 6.21832   4
   0   4   3 1.00344 1.88869   1
   0   4   3 1.30642 3.01995   2
   0   4   3 -2.1586 2.83831   5
  -1  -4  -3 47.3174 4.32980   2
  -1  -4  -3 43.1943 3.81357   2
  -1  -4  -3 43.2865 9.04682   7
  -1  -4  -3 51.6770 9.06382   6
  -1  -4  -3 44.2830 10.0195   3
   1   4   3 31.6317 11.3743   5
   1   4   3 51.9776 7.80087   1
   1   4   3 53.8839 17.4202   4
  -2  -4  -3 106.539 15.9800   7
  -2  -4  -3 93.5649 16.3069   3
  -2  -4  -3 113.426 13.9589   6
   2   4   3 84.7738 20.9575   5
   2   4   3 123.009 26.4493   4
   2   4   3 101.275 12.3601   1
  -3  -4  -3 7.44100 5.52839   6
  -3  -4  -3 -0.6419 5.62501   7
  -3  -4  -3 16.8095 6.34019   1
  -3  -4  -3 6.35779 6.80890   3
   3   4   3 -1.6022 15.9482   5
   3   4   3 12.4801 18.5719   4
   3   4   3 9.88332 4.69485   1
  -4  -4  -3 7.14203 4.92837   6
  -4  -4  -3 7.68731 5.73885   1
  -4  -4  -3 8.84310 7.28060   3
  -4  -4  -3 8.00487 6.42594   7
   4   4   3 5.05863 20.2185   4
   4   4   3 4.72400 18.3458   5
   4   4   3 0.46210 4.16183   1
  -5  -4  -3 18.4530 9.26822   1
  -5  -4  -3 36.9741 14.1864   3
  -5  -4  -3 46.4632 14.1948   7
   5   4   3 32.8829 25.8199   4
   5   4   3 7.42043 23.1330   5
   5   4   3 55.3948 12.5099   1
  -6  -4  -3 0.62156 9.50341   3
  -6  -4  -3 17.1233 12.3524   7
  -6  -4  -3 -5.1409 8.03312   1
   6   4   3 -20.242 23.0040   4
   6   4   3 -0.0719 5.56103   1
  -7  -4  -3 26.5946 16.2535   7
  -7  -4  -3 34.3232 16.4434   3
   7   4   3 22.1773 11.3309   1
   7   4   3 -11.622 21.1570   4
   9  -5  -3 19.6461 7.24764   4
   9  -5  -3 0.51625 10.3890   2
   9  -5  -3 7.19326 13.7790   5
  -9   5   3 0.40076 13.5810   4
  -9   5   3 4.51933 7.40396   1
  -9   5   3 -11.275 33.0105   5
   8  -5  -3 32.3765 9.67228   4
   8  -5  -3 -3.0467 10.5901   6
   8  -5  -3 -2.3779 7.87041   2
   8  -5  -3 6.09990 15.8216   7
   8  -5  -3 6.12545 11.3693   5
  -8   5   3 1.97767 6.08657   1
  -8   5   3 19.2557 30.5398   5
  -8   5   3 3.75332 12.6122   4
   7  -5  -3 -4.9129 9.61180   3
   7  -5  -3 -4.5261 5.80433   2
   7  -5  -3 4.01155 5.94319   6
   7  -5  -3 8.48093 12.1870   5
  -7   5   3 7.65875 10.8236   4
  -7   5   3 1.71600 6.29562   1
  -7   5   3 4.00004 5.87279   7
  -7   5   3 6.39539 21.4287   5
   6  -5  -3 2.01907 4.67409   3
   6  -5  -3 4.24006 5.72075   6
   6  -5  -3 7.35058 7.27541   2
   6  -5  -3 -6.1695 6.68239   5
  -6   5   3 3.15216 10.5462   5
  -6   5   3 -0.4760 8.25248   4
  -6   5   3 3.10587 3.96056   7
  -6   5   3 0.00394 4.21640   1
   5  -5  -3 166.614 16.5192   3
   5  -5  -3 121.700 21.5185   2
   5  -5  -3 141.588 19.0528   6
   5  -5  -3 141.455 10.2782   7
  -5   5   3 98.4789 28.4967   5
  -5   5   3 148.464 10.7629   7
  -5   5   3 150.257 30.8286   4
  -5   5   3 139.842 16.8975   1
  -5   5   3 145.338 23.8251   2
   4  -5  -3 3.40165 3.58705   3
   4  -5  -3 0.49957 3.59922   2
   4  -5  -3 -0.1921 1.71270   7
   4  -5  -3 0.87422 2.77012   7
   4  -5  -3 3.59634 4.51083   6
  -4   5   3 3.68892 8.19143   4
  -4   5   3 3.33927 2.67067   1
  -4   5   3 4.37888 5.02207   2
  -4   5   3 9.14315 10.0249   5
  -4   5   3 2.48466 2.19938   7
   3  -5  -3 736.636 33.6190   6
   3  -5  -3 773.489 29.0108   3
   3  -5  -3 744.865 37.9688   2
  -3   5   3 739.417 37.9251   2
  -3   5   3 739.216 42.9215   4
  -3   5   3 681.479 50.3244   5
  -3   5   3 763.236 27.3450   1
   2  -5  -3 11.4554 4.59730   3
   2  -5  -3 7.37770 4.53723   6
   2  -5  -3 15.1646 1.54037   7
   2  -5  -3 16.2761 6.64130   2
  -2   5   3 8.31840 3.05829   1
  -2   5   3 7.15400 6.13970   4
  -2   5   3 13.6599 1.42120   7
  -2   5   3 10.0725 1.26443   7
  -2   5   3 12.7931 5.77441   2
  -2   5   3 8.84358 6.78001   5
   1  -5  -3 23.1967 4.66871   7
   1  -5  -3 30.6167 7.82977   6
   1  -5  -3 17.3179 6.43275   3
   1  -5  -3 33.6228 8.23341   2
  -1   5   3 20.4442 4.47985   1
  -1   5   3 23.9611 4.99592   7
  -1   5   3 32.1342 10.5859   4
  -1   5   3 25.5603 9.73299   5
  -1   5   3 25.6968 7.38619   2
   0  -5  -3 7.10992 4.47120   6
   0  -5  -3 17.6500 6.24621   7
   0  -5  -3 1.59585 3.47792   3
   0  -5  -3 4.39557 3.30477   2
   0   5   3 6.28075 3.08590   1
   0   5   3 12.7623 6.93343   5
   0   5   3 10.0722 9.90097   4
  -1  -5  -3 6.38960 2.33493   2
  -1  -5  -3 0.54964 3.01569   6
  -1  -5  -3 3.09120 4.21736   3
  -1  -5  -3 10.8131 2.33452   2
  -1  -5  -3 -2.5265 4.10388   7
   1   5   3 1.69849 8.29471   5
   1   5   3 4.34431 12.4564   4
   1   5   3 -1.5336 1.99733   1
  -2  -5  -3 5.41749 5.27277   7
  -2  -5  -3 3.26090 4.74727   3
  -2  -5  -3 -2.7312 2.96074   6
   2   5   3 -11.187 12.4017   5
   2   5   3 1.94476 2.98062   1
   2   5   3 24.8047 18.4327   4
  -3  -5  -3 32.9943 10.4229   7
  -3  -5  -3 49.8905 10.2430   6
  -3  -5  -3 34.9427 12.3669   3
   3   5   3 41.0084 20.5202   4
   3   5   3 54.0575 25.6490   5
   3   5   3 49.7180 10.2666   1
  -4  -5  -3 14.2258 6.71210   1
  -4  -5  -3 27.4849 9.02169   6
  -4  -5  -3 40.5246 12.9071   7
  -4  -5  -3 8.12195 8.99837   3
   4   5   3 6.39890 23.4990   4
   4   5   3 10.0964 5.82993   1
   4   5   3 29.0811 28.5531   5
  -5  -5  -3 3.25052 5.82775   3
  -5  -5  -3 -2.1416 6.05904   1
  -5  -5  -3 -3.8272 6.73980   7
   5   5   3 -50.444 24.7773   5
   5   5   3 5.80386 4.73605   1
   5   5   3 -39.486 16.8227   4
  -6  -5  -3 3.64743 11.5728   3
  -6  -5  -3 3.13019 10.2983   7
   6   5   3 -21.080 23.4334   4
   6   5   3 2.06027 5.90197   1
  -7  -5  -3 -12.883 11.6579   3
   7   5   3 -3.2840 5.70878   1
   7   5   3 -60.948 27.1874   4
   9  -6  -3 5.00234 9.22164   2
   9  -6  -3 64.9098 14.3624   4
   9  -6  -3 19.0416 18.6538   5
  -9   6   3 2.60535 37.2860   5
  -9   6   3 12.9655 10.0410   1
  -9   6   3 -4.0934 13.2188   4
   8  -6  -3 18.4949 11.2255   6
   8  -6  -3 10.6953 14.9138   5
   8  -6  -3 -0.2268 7.92567   2
  -8   6   3 6.27223 6.66522   1
  -8   6   3 -0.3063 6.50047   4
  -8   6   3 26.4057 32.5905   5
   7  -6  -3 -1.9695 9.17730   7
   7  -6  -3 -0.1239 8.99531   5
   7  -6  -3 -0.4848 8.17676   3
   7  -6  -3 1.31273 6.46796   6
   7  -6  -3 2.45944 5.42858   2
  -7   6   3 -8.6128 4.15823   1
  -7   6   3 -3.7375 9.42253   4
  -7   6   3 0.14621 22.1711   5
   6  -6  -3 -0.7534 8.40913   5
   6  -6  -3 -3.6518 4.51585   3
   6  -6  -3 -0.8333 4.38326   7
   6  -6  -3 2.24769 6.42911   6
   6  -6  -3 1.04844 5.36562   2
  -6   6   3 3.73905 4.51803   1
  -6   6   3 -3.3633 10.9365   5
  -6   6   3 -4.0061 3.69467   4
  -6   6   3 -2.0221 3.54027   7
  -6   6   3 1.90673 7.40712   2
   5  -6  -3 -1.7032 3.66742   3
   5  -6  -3 5.49882 3.33482   7
   5  -6  -3 1.48229 4.45295   6
   5  -6  -3 -0.8884 5.35489   2
  -5   6   3 9.07609 3.66370   7
  -5   6   3 3.63607 6.64529   2
  -5   6   3 1.04224 8.18477   5
  -5   6   3 7.47635 8.45998   4
  -5   6   3 4.05818 3.91347   1
   4  -6  -3 65.7259 4.68788   7
   4  -6  -3 71.1458 16.6259   2
   4  -6  -3 69.5072 3.90957   7
   4  -6  -3 73.0980 13.3769   6
   4  -6  -3 70.4887 10.5513   3
  -4   6   3 68.8633 21.9410   5
  -4   6   3 46.3424 16.1550   4
  -4   6   3 54.8888 14.7913   2
  -4   6   3 70.2056 9.95227   1
   3  -6  -3 67.0774 12.4139   6
   3  -6  -3 106.127 17.9446   2
   3  -6  -3 88.1011 11.8556   3
  -3   6   3 63.5393 18.6992   5
  -3   6   3 79.9179 9.32540   1
  -3   6   3 94.9482 21.2866   4
  -3   6   3 94.8273 17.7179   2
   2  -6  -3 123.013 14.5843   3
   2  -6  -3 92.8097 15.6018   2
   2  -6  -3 104.685 5.78062   7
   2  -6  -3 92.4315 13.9646   6
  -2   6   3 118.616 5.46936   7
  -2   6   3 110.802 19.7033   4
  -2   6   3 108.338 16.4532   2
  -2   6   3 80.6762 19.1714   5
  -2   6   3 95.2741 7.32601   1
   1  -6  -3 54.7716 7.84091   7
   1  -6  -3 62.2885 11.2130   3
   1  -6  -3 88.4524 13.3523   6
   1  -6  -3 74.1835 12.5812   2
  -1   6   3 95.7824 18.5680   4
  -1   6   3 75.8791 8.38246   1
  -1   6   3 64.2469 15.4002   5
  -1   6   3 67.7098 11.9597   2
   0  -6  -3 -0.6047 2.41100   2
   0  -6  -3 2.92260 3.78602   3
   0  -6  -3 -0.6575 3.28329   7
   0  -6  -3 1.18453 3.13197   6
   0   6   3 -0.2044 1.80066   1
   0   6   3 1.09057 4.17414   5
   0   6   3 0.44221 6.25431   4
   0   6   3 -0.8372 2.86736   2
  -1  -6  -3 8.79754 3.19914   2
  -1  -6  -3 10.9089 5.82740   3
  -1  -6  -3 6.29472 4.22682   6
  -1  -6  -3 12.0624 6.01954   7
  -1  -6  -3 14.7471 2.98901   2
   1   6   3 8.27411 8.67976   5
   1   6   3 9.75367 4.20112   1
   1   6   3 12.9776 14.4993   4
  -2  -6  -3 2.72558 5.83706   3
  -2  -6  -3 2.07282 5.39537   7
  -2  -6  -3 9.91973 5.13190   6
   2   6   3 -6.9419 12.2124   5
   2   6   3 3.94215 14.0236   4
   2   6   3 4.11338 3.16053   1
  -3  -6  -3 24.1862 11.2066   7
  -3  -6  -3 44.9988 10.3570   6
  -3  -6  -3 16.2178 9.13590   3
   3   6   3 37.3730 23.1370   5
   3   6   3 48.4654 9.92878   1
   3   6   3 63.0963 28.1138   4
  -4  -6  -3 -8.2921 6.43497   3
  -4  -6  -3 0.57500 8.01826   7
   4   6   3 -9.7598 23.3085   5
   4   6   3 9.88453 22.5363   4
   4   6   3 10.5721 6.28100   1
  -5  -6  -3 -1.2024 6.68298   3
  -5  -6  -3 -0.1914 9.80621   7
   5   6   3 -0.3366 5.87723   1
   5   6   3 5.80538 23.8114   4
  -6  -6  -3 -0.9826 11.4262   3
  -6  -6  -3 -6.2202 11.2617   7
   6   6   3 -13.630 25.8475   4
   6   6   3 1.96491 7.04930   1
   9  -7  -3 -10.292 8.39243   2
   9  -7  -3 0.33913 14.6052   5
  -9   7   3 5.82496 8.34256   1
  -9   7   3 -24.631 37.0241   5
  -9   7   3 -4.1487 12.8687   4
   8  -7  -3 9.14880 12.9420   5
   8  -7  -3 12.0445 9.38100   6
   8  -7  -3 3.06613 8.23932   2
  -8   7   3 10.3554 13.4836   4
  -8   7   3 -0.3835 6.70829   1
  -8   7   3 21.7938 29.8134   5
   7  -7  -3 14.4854 9.06309   6
   7  -7  -3 3.41540 8.64124   3
   7  -7  -3 4.85368 11.3412   5
   7  -7  -3 6.46463 8.06218   2
  -7   7   3 12.4801 8.64998   2
  -7   7   3 -5.6502 21.0564   5
  -7   7   3 8.26667 12.0749   4
  -7   7   3 7.39352 6.48987   1
   6  -7  -3 12.8229 7.44205   3
   6  -7  -3 17.0272 9.21493   6
   6  -7  -3 27.4745 11.1097   2
  -6   7   3 5.82342 7.89462   2
  -6   7   3 15.5685 12.6212   4
  -6   7   3 11.5730 16.7964   5
  -6   7   3 9.39279 5.53317   1
   5  -7  -3 27.6060 4.85871   7
   5  -7  -3 24.7820 10.8919   2
   5  -7  -3 20.3558 8.94140   6
   5  -7  -3 25.4789 8.23397   3
  -5   7   3 14.1883 16.3217   5
  -5   7   3 34.9280 8.06958   1
  -5   7   3 22.6410 12.5360   4
  -5   7   3 18.4027 9.36153   2
   4  -7  -3 2.30405 5.31874   6
   4  -7  -3 0.44136 4.93611   2
   4  -7  -3 -1.8226 3.74615   3
  -4   7   3 -1.1523 6.45978   5
  -4   7   3 -1.6822 5.83115   4
  -4   7   3 -0.6848 2.35267   1
  -4   7   3 2.30810 4.79189   2
   3  -7  -3 273.132 21.4496   6
   3  -7  -3 213.977 17.0180   3
   3  -7  -3 258.706 23.0836   2
  -3   7   3 262.798 32.8865   5
  -3   7   3 229.900 12.9467   1
  -3   7   3 222.893 24.2051   4
  -3   7   3 244.861 28.4600   2
   2  -7  -3 5.03272 2.81648   7
   2  -7  -3 7.59436 5.22607   6
   2  -7  -3 9.57481 5.00522   3
   2  -7  -3 0.46724 3.87186   2
  -2   7   3 -1.5719 3.78820   5
  -2   7   3 1.95526 1.68730   1
  -2   7   3 3.23610 1.87698   7
  -2   7   3 4.16024 4.81153   2
  -2   7   3 7.70994 6.66129   4
   1  -7  -3 285.793 20.5321   2
   1  -7  -3 287.689 16.1032   7
   1  -7  -3 245.661 20.5308   3
   1  -7  -3 265.292 20.1122   6
  -1   7   3 287.433 14.1023   1
  -1   7   3 287.852 28.8154   5
  -1   7   3 272.574 20.1964   2
  -1   7   3 260.313 23.7679   4
   0  -7  -3 45.0122 9.59040   2
   0  -7  -3 42.3490 9.50962   7
   0  -7  -3 56.6989 12.3441   3
   0  -7  -3 63.0405 11.3708   6
   0   7   3 44.7605 8.98502   2
   0   7   3 56.8226 16.1101   5
   0   7   3 47.2949 7.47507   1
   0   7   3 61.6757 17.2827   4
  -1  -7  -3 15.6983 6.64125   6
  -1  -7  -3 22.8214 9.02189   7
  -1  -7  -3 5.71297 5.53084   3
  -1  -7  -3 14.7187 4.43694   2
   1   7   3 11.5808 4.53225   1
   1   7   3 0.43573 14.3237   4
   1   7   3 30.8548 13.3001   5
  -2  -7  -3 23.0860 7.43924   6
  -2  -7  -3 9.95631 8.07120   3
  -2  -7  -3 27.3127 10.6155   7
   2   7   3 7.53819 19.1598   4
   2   7   3 22.1568 6.31054   1
   2   7   3 7.70477 16.3035   5
  -3  -7  -3 6.34227 5.49128   6
  -3  -7  -3 3.63375 8.16713   3
  -3  -7  -3 9.57183 7.46034   7
   3   7   3 16.9147 19.4579   5
   3   7   3 32.2713 24.0935   4
   3   7   3 12.3753 6.64867   1
  -4  -7  -3 -1.1998 7.73897   3
  -4  -7  -3 -1.6958 8.22133   7
   4   7   3 -0.2672 21.2294   4
   4   7   3 0.05165 4.45770   1
   4   7   3 -32.263 19.2441   5
  -5  -7  -3 1.05927 9.20525   3
  -5  -7  -3 0.95541 9.68497   7
   5   7   3 -10.018 16.8852   4
   5   7   3 -0.3854 4.55936   1
  -6  -7  -3 -1.6200 13.9207   7
  -6  -7  -3 -1.1313 11.0193   3
   6   7   3 -56.699 21.9847   4
   6   7   3 4.16918 7.78873   1
   9  -8  -3 -5.1286 8.84854   2
   9  -8  -3 1.74639 14.9670   6
   9  -8  -3 14.0421 16.9364   5
  -9   8   3 -6.3062 35.8806   5
  -9   8   3 -10.605 12.5870   4
   8  -8  -3 3.32170 8.44846   6
   8  -8  -3 9.93271 10.8547   2
   8  -8  -3 2.74256 12.0132   5
  -8   8   3 48.5469 32.8490   5
  -8   8   3 8.84793 13.6074   4
   7  -8  -3 -8.8819 7.43438   2
   7  -8  -3 6.63264 9.90286   3
   7  -8  -3 2.86655 6.23004   6
  -7   8   3 -6.3631 4.82553   1
  -7   8   3 0.91433 8.39188   4
  -7   8   3 11.2127 24.1811   5
  -7   8   3 -1.6419 8.53658   2
   6  -8  -3 0.42545 7.46827   2
   6  -8  -3 21.0645 8.86606   3
   6  -8  -3 9.68869 8.55632   6
  -6   8   3 4.18998 10.1606   4
  -6   8   3 14.9591 10.6988   2
  -6   8   3 10.4839 6.37368   1
  -6   8   3 16.1916 23.5528   5
   5  -8  -3 57.6200 13.2992   6
   5  -8  -3 61.9265 17.0270   2
   5  -8  -3 56.4496 11.7281   3
  -5   8   3 40.3102 8.04459   1
  -5   8   3 56.3675 16.0105   2
  -5   8   3 77.7670 30.5942   5
  -5   8   3 56.8488 20.8629   4
   4  -8  -3 -1.0916 3.83029   2
   4  -8  -3 -4.4899 4.16106   6
   4  -8  -3 -7.4702 3.42235   3
  -4   8   3 -1.3104 3.79275   2
  -4   8   3 -4.2475 5.15849   4
  -4   8   3 -6.1193 6.61499   5
  -4   8   3 1.43227 2.70683   1
   3  -8  -3 18.9845 8.89123   2
   3  -8  -3 23.5740 8.25298   3
   3  -8  -3 24.7632 9.55336   6
   3  -8  -3 36.6647 3.21621   7
   3  -8  -3 29.5663 3.07741   7
  -3   8   3 27.0001 2.52967   7
  -3   8   3 38.8686 14.2657   4
  -3   8   3 23.0028 9.71787   2
  -3   8   3 41.8615 6.64253   1
  -3   8   3 22.8661 14.2242   5
   2  -8  -3 -2.6957 3.21618   7
   2  -8  -3 3.38918 4.23243   3
   2  -8  -3 -2.9654 4.08852   6
   2  -8  -3 2.50131 4.07039   2
  -2   8   3 -0.6575 1.75615   1
  -2   8   3 0.14605 5.32211   4
  -2   8   3 -1.5721 4.13443   2
  -2   8   3 -0.9055 5.93380   5
   1  -8  -3 8.26569 5.87513   2
   1  -8  -3 8.41937 5.94647   6
   1  -8  -3 12.1085 5.72002   7
   1  -8  -3 7.95491 5.58035   3
  -1   8   3 5.00658 3.18261   1
  -1   8   3 -2.0910 5.45148   5
  -1   8   3 4.58603 8.09190   4
  -1   8   3 8.69010 6.41909   2
   0  -8  -3 1.60494 2.94348   6
   0  -8  -3 -3.2709 4.35545   3
   0  -8  -3 3.22733 5.27433   7
   0  -8  -3 -0.1796 3.74891   2
   0   8   3 -0.6548 3.64145   2
   0   8   3 0.57034 6.94990   5
   0   8   3 0.35567 7.50258   4
   0   8   3 2.92016 3.04615   1
  -1  -8  -3 15.0541 7.67316   3
  -1  -8  -3 16.7090 6.93800   6
  -1  -8  -3 26.9025 9.99538   7
   1   8   3 30.3729 14.6639   5
   1   8   3 29.9126 20.6016   4
   1   8   3 10.6184 4.82604   1
  -2  -8  -3 4.18292 7.99221   7
  -2  -8  -3 21.4768 11.0896   3
  -2  -8  -3 20.0935 8.20338   6
   2   8   3 8.10811 14.8300   4
   2   8   3 23.0968 7.34676   1
   2   8   3 5.61153 13.9973   5
  -3  -8  -3 9.75098 10.6295   7
  -3  -8  -3 5.19208 7.46959   3
   3   8   3 12.2806 21.1221   4
   3   8   3 37.3696 19.6068   5
   3   8   3 11.9391 5.69685   1
  -4  -8  -3 9.64338 10.8587   3
  -4  -8  -3 2.62564 9.57322   7
   4   8   3 5.96288 5.07968   1
   4   8   3 1.30282 16.5291   4
   4   8   3 9.81027 25.3220   5
  -5  -8  -3 -12.608 10.1432   3
  -5  -8  -3 10.6594 12.8109   7
   5   8   3 -28.394 20.9737   4
   5   8   3 -0.3604 5.76316   1
   9  -9  -3 2.24930 15.1382   6
   9  -9  -3 13.9506 14.0586   2
   9  -9  -3 12.3933 16.6582   5
  -9   9   3 47.8287 40.6225   5
  -9   9   3 6.25402 12.8058   4
   8  -9  -3 2.92459 10.3133   2
   8  -9  -3 -0.2035 9.36301   6
   8  -9  -3 6.06863 13.0808   5
  -8   9   3 -0.3263 8.98352   2
  -8   9   3 0.06534 11.2518   4
  -8   9   3 8.37038 23.2236   5
   7  -9  -3 4.36031 10.7561   3
   7  -9  -3 -4.5945 6.88082   6
   7  -9  -3 -6.9249 8.26274   2
  -7   9   3 4.26784 11.4899   4
  -7   9   3 -0.4993 7.91857   2
  -7   9   3 18.0149 26.4962   5
   6  -9  -3 0.75132 6.26161   2
   6  -9  -3 1.27057 7.34253   3
   6  -9  -3 0.88166 5.74600   6
  -6   9   3 -1.3620 8.22975   4
  -6   9   3 -1.4139 7.43802   2
  -6   9   3 2.32385 12.5802   5
   5  -9  -3 -0.2115 4.39842   6
   5  -9  -3 -0.7480 4.64582   3
   5  -9  -3 9.16106 8.19453   2
  -5   9   3 3.68698 5.77247   2
  -5   9   3 4.96363 4.13293   1
  -5   9   3 1.19802 10.6043   5
  -5   9   3 1.80198 7.68980   4
   4  -9  -3 16.4593 7.93025   6
   4  -9  -3 17.9079 7.37355   3
   4  -9  -3 16.8162 9.47632   2
  -4   9   3 24.5418 17.1923   5
  -4   9   3 16.1908 10.7311   4
  -4   9   3 29.0658 10.8701   2
  -4   9   3 16.9466 4.91727   1
   3  -9  -3 10.5517 7.30142   2
   3  -9  -3 12.2308 7.06940   6
   3  -9  -3 11.4009 4.31219   7
   3  -9  -3 6.71943 6.80329   3
  -3   9   3 6.91443 3.48252   1
  -3   9   3 12.4129 7.46640   2
  -3   9   3 12.6661 13.1969   5
  -3   9   3 -3.3767 5.19876   4
   2  -9  -3 4.44769 4.83873   3
   2  -9  -3 -1.9614 3.82359   7
   2  -9  -3 10.8108 7.05768   6
   2  -9  -3 -0.9501 5.01806   2
  -2   9   3 -5.8656 7.04905   5
  -2   9   3 -1.6918 6.80630   4
  -2   9   3 -0.4536 1.65592   1
  -2   9   3 0.40498 6.28767   2
   1  -9  -3 26.7012 10.0526   3
   1  -9  -3 25.0110 8.95720   6
   1  -9  -3 31.6662 9.02499   7
   1  -9  -3 35.8827 10.3598   2
  -1   9   3 35.2927 17.0809   5
[truncated: 753,318 more chars]
