# Supplementary material for: Conformational dimorphism of 2,2′-methyl­enebis(isoindoline-1,3-dione)
Source: Acta Crystallogr E Crystallogr Commun. 2019 Jan 1;75(Pt 1):49–52. doi: 10.1107/S2056989018017425 (PMC6323873; doi:10.1107/S2056989018017425)
Supplement: Supplementary file 2 [file e-75-00049-Isup2.hkl]

data_I                                                                          
_shelx_title ' mo_pha15_0m in C2/c (RT)'                                        
_shelx_refln_list_code          4                                               
_shelx_F_calc_maximum      373.55                                               
_exptl_crystal_F_000      1264.00                                               
_reflns_d_resolution_high  0.8409                                               
                                                                                
loop_                                                                           
 _space_group_symop_operation_xyz                                               
 'x, y, z'                                                                      
 '-x, y, -z+1/2'                                                                
 'x+1/2, y+1/2, z'                                                              
 '-x+1/2, y+1/2, -z+1/2'                                                        
 '-x, -y, -z'                                                                   
 'x, -y, z-1/2'                                                                 
 '-x+1/2, -y+1/2, -z'                                                           
 'x+1/2, -y+1/2, z-1/2'                                                         
                                                                                
_cell_length_a    26.2958                                                       
_cell_length_b     7.9996                                                       
_cell_length_c    16.9867                                                       
_cell_angle_alpha  90.000                                                       
_cell_angle_beta  129.165                                                       
_cell_angle_gamma  90.000                                                       
                                                                                
_shelx_F_squared_multiplier     1.000                                           
                                                                                
loop_                                                                           
 _refln_index_h                                                                 
 _refln_index_k                                                                 
 _refln_index_l                                                                 
 _refln_F_squared_calc                                                          
 _refln_F_squared_meas                                                          
 _refln_F_squared_sigma                                                         
 _refln_observed_status                                                         
   2   0   0      13813.62      13186.56       110.06 o                         
   4   0   0         40.26         21.10         7.62 o                         
   6   0   0       2465.12       2358.87        57.47 o                         
   8   0   0      14540.39      14427.07       188.06 o                         
  10   0   0       1728.15       1663.40        65.53 o                         
  12   0   0          7.46         19.46        18.40 o                         
  14   0   0        675.62        653.84        58.73 o                         
  16   0   0        630.53        597.68        69.85 o                         
  18   0   0         74.42         98.57        44.76 o                         
  20   0   0         59.37        170.13        63.05 o                         
  22   0   0          8.02        150.82        98.90 o                         
  24   0   0          1.66        -20.30        92.43 o                         
   1   1   0       1147.96       1117.76        14.41 o                         
   3   1   0      21212.19      19470.44        95.60 o                         
   5   1   0       2023.98       2009.47        35.55 o                         
   7   1   0       1045.44       1098.57        32.53 o                         
   9   1   0        653.95        611.63        37.71 o                         
  11   1   0        224.02        227.58        17.31 o                         
  13   1   0        426.58        373.70        34.48 o                         
  15   1   0        163.25        115.38        30.12 o                         
  17   1   0        900.39        889.05        61.45 o                         
  19   1   0         85.11         54.25        35.83 o                         
  21   1   0          0.02         78.70        44.68 o                         
  23   1   0         15.92        175.39       118.26 o                         
   0   2   0       3847.15       3681.38        50.77 o                         
   2   2   0       8886.39       8594.76        66.86 o                         
   4   2   0        274.85        231.98        12.47 o                         
   6   2   0       8439.05       8276.14        73.78 o                         
   8   2   0        968.04        972.81        32.20 o                         
  10   2   0       2251.68       2483.35        58.92 o                         
  12   2   0          1.36         -4.16        13.51 o                         
  14   2   0         24.04          3.22        24.61 o                         
  16   2   0        633.99        586.58        51.87 o                         
  18   2   0        903.74        985.71        80.39 o                         
  20   2   0          2.73        -32.58        35.23 o                         
  22   2   0         12.99         17.54        50.41 o                         
   1   3   0        736.56        761.67        29.15 o                         
   3   3   0       6629.59       6409.04        72.62 o                         
   5   3   0       1134.29       1091.93        37.52 o                         
   7   3   0         10.26         22.60        10.19 o                         
   9   3   0        578.58        671.49        35.42 o                         
  11   3   0       1109.80       1148.58        49.41 o                         
  13   3   0         12.36         -0.64        16.01 o                         
  15   3   0       1660.38       2037.01        88.66 o                         
  17   3   0        476.59        532.13        58.07 o                         
  19   3   0        182.43        209.82        50.05 o                         
  21   3   0        109.63        210.67        82.16 o                         
  23   3   0          0.87         54.57        64.95 o                         
   0   4   0        471.35        517.25        48.68 o                         
   2   4   0        516.91        547.39        28.89 o                         
   4   4   0        712.69        718.42        30.81 o                         
   6   4   0        205.42        169.45        16.15 o                         
   8   4   0       3562.97       3840.14        80.10 o                         
  10   4   0         95.28         84.24        19.05 o                         
  12   4   0         12.28        -10.96        17.44 o                         
  14   4   0          2.98         14.25        27.40 o                         
  16   4   0         27.57         53.82        36.54 o                         
  18   4   0          6.90         14.54        48.59 o                         
  20   4   0         26.92         46.29        86.43 o                         
   1   5   0       1957.69       2175.86        63.74 o                         
   3   5   0         18.82          8.58        12.80 o                         
   5   5   0       1184.67       1259.41        45.88 o                         
   7   5   0        495.31        572.67        32.79 o                         
   9   5   0        762.52        754.19        51.27 o                         
  11   5   0         22.67         42.30        26.85 o                         
  13   5   0          0.00        -10.35        31.56 o                         
  15   5   0        349.10        375.61        54.36 o                         
  17   5   0        235.39        201.56        50.11 o                         
  19   5   0         19.62         -3.31        95.09 o                         
   0   6   0         57.41         45.94        26.67 o                         
   2   6   0         53.65         19.90        19.27 o                         
   4   6   0          2.01         -7.64        18.10 o                         
   6   6   0        204.70        203.96        27.19 o                         
   8   6   0         10.48         -4.77        21.69 o                         
  10   6   0        261.53        233.20        35.87 o                         
  12   6   0         11.88        -26.20        32.30 o                         
  14   6   0        286.76        326.84        55.67 o                         
  16   6   0         27.66         46.19        46.17 o                         
  18   6   0         55.93        -56.61        60.27 o                         
   1   7   0        219.46        233.73        39.08 o                         
   3   7   0        479.10        524.88        61.64 o                         
   5   7   0         14.84         19.65        25.42 o                         
   7   7   0         62.66         67.20        26.02 o                         
   9   7   0        180.69        267.56        42.26 o                         
  11   7   0          4.24         12.80        35.73 o                         
  13   7   0        268.31        284.23        58.76 o                         
  15   7   0        120.33        101.95        48.62 o                         
   0   8   0          6.46         11.59        42.72 o                         
   2   8   0         33.63         87.45        36.32 o                         
   4   8   0         13.88         31.21        40.40 o                         
   6   8   0          3.91         35.79        34.68 o                         
   8   8   0         32.37        141.92        52.59 o                         
  10   8   0         19.14         70.17        43.40 o                         
  12   8   0         29.18         35.28        55.24 o                         
   1   9   0          4.05         60.20        54.48 o                         
   3   9   0         85.92        180.69        70.55 o                         
   5   9   0         21.66        196.44        82.71 o                         
   7   9   0         31.35        162.83        74.53 o                         
 -25   1   1         10.10        270.07       103.87 o                         
 -23   1   1        120.99        181.05        51.83 o                         
 -21   1   1        159.90         94.01        38.69 o                         
 -19   1   1        755.27        810.46        62.03 o                         
 -17   1   1        679.47        740.88        52.94 o                         
 -15   1   1         31.77         16.04        16.35 o                         
 -13   1   1       7615.77       8145.33        99.91 o                         
 -11   1   1        953.45        970.10        38.88 o                         
  -9   1   1       1309.90       1363.57        34.76 o                         
  -7   1   1         18.52         16.04         7.42 o                         
  -5   1   1          0.00         -5.93         6.12 o                         
  -3   1   1      52899.23      50650.76       226.93 o                         
  -1   1   1       4260.64       4039.39        28.85 o                         
   1   1   1        825.23        738.16        11.92 o                         
   3   1   1       1948.33       1682.99        24.15 o                         
   5   1   1        898.99        908.08        21.77 o                         
   7   1   1       2149.50       2185.27        58.91 o                         
   9   1   1        235.61        256.64        24.55 o                         
  11   1   1       3726.88       4012.39        85.40 o                         
  13   1   1          0.96         16.53        19.32 o                         
  15   1   1        869.90        813.42        58.35 o                         
  17   1   1         22.50          6.53        28.57 o                         
  19   1   1        340.76        246.60        49.88 o                         
  21   1   1        100.93        213.85        84.32 o                         
  23   1   1         53.69        231.36        85.50 o                         
 -24   2   1         31.69         29.83        64.45 o                         
 -22   2   1         97.02         82.03        46.14 o                         
 -20   2   1        290.50        357.42        54.99 o                         
 -18   2   1         23.50          3.02        25.57 o                         
 -16   2   1       1212.70       1259.11        69.10 o                         
 -14   2   1        465.29        450.34        33.67 o                         
 -12   2   1        190.80        173.44        17.54 o                         
 -10   2   1        562.18        610.47        27.80 o                         
  -8   2   1       9378.28       9518.07        88.33 o                         
  -6   2   1       3157.59       2999.08        37.34 o                         
  -4   2   1        455.53        404.32        12.64 o                         
  -2   2   1      11346.57      11825.86        76.68 o                         
   0   2   1        582.04        557.12        16.65 o                         
   2   2   1      13029.61      12696.28        92.72 o                         
   4   2   1       3277.83       3256.03        45.22 o                         
   6   2   1       1177.42       1326.56        39.48 o                         
   8   2   1        235.96        231.09        19.19 o                         
  10   2   1         74.14         52.24        16.72 o                         
  12   2   1        745.15        874.18        49.27 o                         
  14   2   1        201.78        146.46        27.06 o                         
  16   2   1        247.67        151.68        55.27 o                         
  18   2   1         37.47         64.63        39.60 o                         
  20   2   1         36.44          0.06        42.32 o                         
  22   2   1         64.69        129.27        60.05 o                         
 -23   3   1         11.49        -38.07        67.14 o                         
 -21   3   1        427.45        555.03       118.55 o                         
 -19   3   1        129.00        124.01        37.59 o                         
 -17   3   1        101.47         41.93        34.30 o                         
 -15   3   1         33.76         14.03        24.00 o                         
 -13   3   1        682.16        661.50        38.95 o                         
 -11   3   1       1440.85       1546.00        48.55 o                         
  -9   3   1        133.11        145.68        15.94 o                         
  -7   3   1        861.95        827.21        26.24 o                         
  -5   3   1        723.20        711.41        25.37 o                         
  -3   3   1         43.85         55.82        14.59 o                         
  -1   3   1        983.13        933.81        31.86 o                         
   1   3   1        760.38        738.86        25.68 o                         
   3   3   1        175.69        170.57        12.78 o                         
   5   3   1       3712.11       3987.58        59.25 o                         
   7   3   1         74.46         55.03        13.57 o                         
   9   3   1       2067.77       2172.26        57.78 o                         
  11   3   1        940.41       1044.65        48.39 o                         
  13   3   1        472.98        515.79        51.09 o                         
  15   3   1        320.37        316.31        44.00 o                         
  17   3   1         12.32         34.18        44.73 o                         
  19   3   1         47.39         41.63        54.65 o                         
  21   3   1          0.75        -53.28        55.24 o                         
 -22   4   1         99.88         20.84        74.95 o                         
 -20   4   1        206.46        227.65       104.17 o                         
 -18   4   1        703.53        751.37        79.74 o                         
 -16   4   1          0.29        -40.80        29.35 o                         
 -14   4   1        800.17        870.63        62.98 o                         
 -12   4   1        207.39        245.76        30.99 o                         
 -10   4   1        278.93        320.16        26.90 o                         
  -8   4   1        601.14        661.79        30.00 o                         
  -6   4   1        355.62        353.99        22.69 o                         
  -4   4   1          1.91         25.40        10.84 o                         
  -2   4   1         19.38         21.63        11.91 o                         
   0   4   1         55.27         32.82        11.58 o                         
   2   4   1        224.28        214.17        16.83 o                         
   4   4   1        373.54        356.76        24.22 o                         
   6   4   1         44.93         33.53        11.36 o                         
   8   4   1         13.59          5.22        12.60 o                         
  10   4   1         75.44         42.39        17.39 o                         
  12   4   1        173.42        137.35        30.92 o                         
  14   4   1         88.63        102.59        35.98 o                         
  16   4   1         46.29         21.19        32.40 o                         
  18   4   1        118.77         88.11        71.10 o                         
  20   4   1         69.00          6.45        80.06 o                         
 -21   5   1         20.69        -41.75        59.24 o                         
 -19   5   1        228.46        185.17        70.95 o                         
 -17   5   1        246.08        270.25        51.61 o                         
 -15   5   1         15.27          2.38        33.53 o                         
 -13   5   1        129.38        114.02        34.06 o                         
 -11   5   1         40.30         -7.10        21.77 o                         
  -9   5   1          0.03        -14.83        16.07 o                         
  -7   5   1         23.81         20.72        14.24 o                         
  -5   5   1        380.57        453.22        31.45 o                         
  -3   5   1       1301.06       1369.57        54.68 o                         
  -1   5   1        136.20         93.11        18.95 o                         
   1   5   1       1363.64       1494.40        51.76 o                         
   3   5   1       1229.69       1206.01        37.29 o                         
   5   5   1        843.27        881.84        30.95 o                         
   7   5   1        614.36        686.27        46.01 o                         
   9   5   1        243.90        215.47        36.22 o                         
  11   5   1         92.61         85.00        30.99 o                         
  13   5   1          9.68        -27.09        32.44 o                         
  15   5   1         35.71         51.39        38.17 o                         
  17   5   1         40.20         11.42        44.20 o                         
  19   5   1         68.44         77.19        71.35 o                         
 -18   6   1         36.92        -59.30        58.50 o                         
 -16   6   1        273.61        360.19        55.25 o                         
 -14   6   1         90.01         94.22        43.03 o                         
 -12   6   1          0.46         16.02        28.58 o                         
 -10   6   1          3.38        -25.25        20.77 o                         
  -8   6   1         70.09         41.27        22.88 o                         
  -6   6   1        249.18        217.12        33.07 o                         
  -4   6   1         25.07         -6.31        18.51 o                         
  -2   6   1        105.21        151.63        26.19 o                         
   0   6   1        123.09        127.77        25.19 o                         
   2   6   1         88.94         75.79        23.01 o                         
   4   6   1        227.22        204.71        27.38 o                         
   6   6   1         41.72         27.83        19.23 o                         
   8   6   1         54.89         53.20        23.43 o                         
  10   6   1        213.97        154.89        35.26 o                         
  12   6   1        149.66        142.45        44.21 o                         
  14   6   1        214.22        193.71        50.10 o                         
  16   6   1         27.69         13.24        48.07 o                         
 -17   7   1          9.51         22.15        54.89 o                         
 -15   7   1         12.03         64.69        45.07 o                         
 -13   7   1          6.18         12.42        42.68 o                         
 -11   7   1        215.20        199.25        48.15 o                         
  -9   7   1         10.40         34.59        32.55 o                         
  -7   7   1         68.48         75.20        28.94 o                         
  -5   7   1          1.76          2.14        26.22 o                         
  -3   7   1         10.60         30.06        30.04 o                         
  -1   7   1         36.71         27.04        29.31 o                         
   1   7   1         71.68         40.87        27.89 o                         
   3   7   1        269.13        238.44        34.00 o                         
   5   7   1          5.79         17.37        23.58 o                         
   7   7   1         25.00         30.02        23.66 o                         
   9   7   1         79.05         71.64        35.43 o                         
  11   7   1         18.06          0.79        37.08 o                         
  13   7   1          5.93          1.64        43.42 o                         
  15   7   1          2.42         -4.73        56.91 o                         
 -14   8   1         40.23        156.78        63.83 o                         
 -12   8   1         11.90         42.43        49.96 o                         
 -10   8   1          4.34         55.78        46.48 o                         
  -8   8   1         46.60         49.67        42.69 o                         
  -6   8   1        122.80        152.02        43.46 o                         
  -4   8   1         93.08         89.33        38.09 o                         
  -2   8   1          0.85        -21.37        35.16 o                         
   0   8   1         76.89        159.42        42.98 o                         
   2   8   1         34.66         45.67        39.02 o                         
   4   8   1         12.32         71.12        31.36 o                         
   6   8   1         52.75        103.32        32.50 o                         
   8   8   1         53.83         91.87        47.85 o                         
  10   8   1         74.73        141.51        49.67 o                         
  12   8   1         31.13          7.81        61.20 o                         
  -7   9   1          0.55        109.33        79.78 o                         
  -5   9   1         15.49         19.67        60.32 o                         
  -3   9   1          1.75        124.44        70.00 o                         
  -1   9   1          0.22         36.45        50.93 o                         
   1   9   1          4.56        133.91        52.24 o                         
   3   9   1         47.25        215.67        56.74 o                         
   5   9   1        117.28        242.38        76.02 o                         
 -26   0   2          9.63        303.33       179.72 o                         
 -24   0   2         92.96         53.21        65.26 o                         
 -22   0   2         17.10         90.18        56.99 o                         
 -20   0   2       1113.48       1092.52       105.62 o                         
 -18   0   2        101.92         24.80        28.03 o                         
 -16   0   2        303.83        290.01        42.41 o                         
 -14   0   2       3809.51       3904.48       101.95 o                         
 -12   0   2          1.21        -14.84        15.09 o                         
 -10   0   2       1028.06        907.13        44.01 o                         
  -8   0   2       7701.36       7153.13        93.83 o                         
  -6   0   2       2336.03       2219.50        37.50 o                         
  -4   0   2         93.46         78.61         7.75 o                         
  -2   0   2      32576.19      31346.47       204.59 o                         
   0   0   2      30694.56      30215.17       195.70 o                         
   2   0   2       1090.99        937.99        37.21 o                         
   4   0   2        131.69         95.58        15.67 o                         
   6   0   2      34099.88      35510.55       380.04 o                         
   8   0   2       4960.71       5541.84        98.03 o                         
  10   0   2        502.95        556.18        39.39 o                         
  12   0   2         80.17        125.04        47.13 o                         
  14   0   2        390.08        353.00        57.82 o                         
  16   0   2       1295.12       1154.92       142.66 o                         
  18   0   2         51.73        114.56        49.54 o                         
  20   0   2         15.24        142.08       134.87 o                         
  22   0   2          0.92         86.03        87.73 o                         
 -25   1   2          7.46        222.82        83.78 o                         
 -23   1   2         66.23        111.18        45.85 o                         
 -21   1   2         83.68         90.12        35.34 o                         
 -19   1   2        433.60        483.12        47.96 o                         
 -17   1   2       1101.27       1019.56        65.94 o                         
 -15   1   2        535.55        565.89        36.04 o                         
 -13   1   2        261.56        251.66        20.56 o                         
 -11   1   2       7718.04       7924.94        90.89 o                         
  -9   1   2        751.15        803.26        24.36 o                         
  -7   1   2       1591.75       1496.25        37.52 o                         
  -5   1   2      10685.71      10687.86        67.03 o                         
  -3   1   2       5100.90       4635.74        37.67 o                         
  -1   1   2          0.22         -7.85         3.92 o                         
   1   1   2       1052.60        960.44        20.79 o                         
   3   1   2       1375.69       1378.08        27.32 o                         
   5   1   2        339.06        305.21        21.99 o                         
   7   1   2         31.37         34.80        12.88 o                         
   9   1   2       1750.37       1943.64        58.49 o                         
  11   1   2        847.48        995.68        52.00 o                         
  13   1   2        368.15        408.97        41.05 o                         
  15   1   2        352.98        272.93        40.52 o                         
  17   1   2        143.45         77.49        36.34 o                         
  19   1   2          8.69         43.07        43.55 o                         
  21   1   2          1.81         47.00        60.30 o                         
 -24   2   2          9.03         85.83        59.22 o                         
 -22   2   2         22.86         14.67        38.33 o                         
 -20   2   2        207.53        253.73        49.09 o                         
 -18   2   2        454.61        414.03        42.27 o                         
 -16   2   2        560.55        584.25        42.15 o                         
 -14   2   2        287.37        322.08        20.86 o                         
 -12   2   2         64.39         29.90        10.33 o                         
 -10   2   2       1553.93       1557.33        41.73 o                         
  -8   2   2         17.21          6.60         7.28 o                         
  -6   2   2        136.94        121.16        11.65 o                         
  -4   2   2         32.55         23.79         6.50 o                         
  -2   2   2      83883.65      86398.66       431.06 o                         
   0   2   2       6814.12       6896.43        70.00 o                         
   2   2   2        286.48        227.27        13.16 o                         
   4   2   2       1055.37        996.01        32.73 o                         
   6   2   2       3229.39       3403.44        58.08 o                         
   8   2   2       1260.21       1492.74        40.35 o                         
  10   2   2        441.95        379.29        31.77 o                         
  12   2   2        381.41        357.29        34.62 o                         
  14   2   2          5.39         -1.68        21.94 o                         
  16   2   2        529.62        529.68        66.36 o                         
  18   2   2         38.49         88.77        41.64 o                         
  20   2   2          0.02        -11.86        61.83 o                         
 -23   3   2          0.01         -4.09        46.91 o                         
 -21   3   2         65.69         29.81        42.35 o                         
 -19   3   2          7.15        -16.43        29.90 o                         
 -17   3   2        146.01         61.44        34.12 o                         
 -15   3   2         43.76         -1.70        19.34 o                         
 -13   3   2         70.03         56.12        13.72 o                         
 -11   3   2         96.76         79.92        11.60 o                         
  -9   3   2       2287.97       2610.17        62.31 o                         
  -7   3   2        309.26        269.50        23.94 o                         
  -5   3   2        871.96        786.47        36.16 o                         
  -3   3   2         18.71          4.13         8.89 o                         
  -1   3   2        220.36        214.62        16.32 o                         
   1   3   2       5310.34       5232.79        73.86 o                         
   3   3   2        244.49        222.61        19.19 o                         
   5   3   2        129.48        104.39        13.97 o                         
   7   3   2        973.79       1008.60        43.33 o                         
   9   3   2        517.08        500.63        33.66 o                         
  11   3   2        122.60         71.70        21.62 o                         
  13   3   2        241.63        258.69        34.07 o                         
  15   3   2          0.66        -18.88        33.59 o                         
  17   3   2        128.11         24.55        51.05 o                         
  19   3   2          9.37        -25.16        65.22 o                         
 -22   4   2        254.09        227.92        89.22 o                         
 -20   4   2        149.73        126.73        57.85 o                         
 -18   4   2         31.45         16.20        34.77 o                         
 -16   4   2        267.78        235.75        47.56 o                         
 -14   4   2        386.64        389.14        42.71 o                         
 -12   4   2        687.56        670.69        42.97 o                         
 -10   4   2        147.13        191.23        22.34 o                         
  -8   4   2        753.54        791.63        42.57 o                         
  -6   4   2       2228.69       2317.91        58.88 o                         
  -4   4   2       1629.09       1561.00        52.03 o                         
  -2   4   2        487.50        455.74        29.12 o                         
   0   4   2          9.86         -6.33         9.40 o                         
   2   4   2         19.76         -7.17        10.75 o                         
   4   4   2       3042.80       3245.64        67.77 o                         
   6   4   2       1093.69       1105.53        37.48 o                         
   8   4   2       1429.65       1646.26        58.98 o                         
  10   4   2         14.26         16.73        20.34 o                         
  12   4   2        698.54        784.39        62.65 o                         
  14   4   2        164.29        166.45        40.21 o                         
  16   4   2         52.00         27.34        45.69 o                         
  18   4   2         47.44        -23.65        57.31 o                         
 -21   5   2         14.72        -31.78        49.72 o                         
 -19   5   2        169.32        129.48        54.25 o                         
 -17   5   2        111.31         66.25        39.18 o                         
 -15   5   2        329.74        342.60        49.89 o                         
 -13   5   2         55.99         36.19        29.49 o                         
 -11   5   2        244.66        254.83        30.00 o                         
  -9   5   2         10.62          2.90        15.68 o                         
  -7   5   2        555.00        548.19        33.60 o                         
  -5   5   2        272.33        235.17        24.38 o                         
  -3   5   2          0.29          7.70        16.05 o                         
  -1   5   2          6.16         -8.09        13.51 o                         
   1   5   2        948.72       1076.73        45.94 o                         
   3   5   2        145.55        107.27        19.36 o                         
   5   5   2         16.71          6.13        16.46 o                         
   7   5   2          0.07         29.28        19.81 o                         
   9   5   2        604.29        739.33        52.23 o                         
  11   5   2        117.40         78.34        31.59 o                         
  13   5   2        592.78        682.03        67.47 o                         
  15   5   2         17.17         49.00        44.33 o                         
  17   5   2         75.02         52.28        49.97 o                         
 -20   6   2         32.57         31.95        77.69 o                         
 -18   6   2          8.68          3.14        48.96 o                         
 -16   6   2          5.80        -50.07        44.16 o                         
 -14   6   2        263.99        219.67        45.74 o                         
 -12   6   2         71.50         58.79        32.27 o                         
 -10   6   2         10.80        -10.28        21.74 o                         
  -8   6   2         13.75         -7.97        21.45 o                         
  -6   6   2        744.73        686.36        46.39 o                         
  -4   6   2          0.09         11.65        20.04 o                         
  -2   6   2          1.31          0.14        18.38 o                         
   0   6   2          7.22         13.95        19.57 o                         
   2   6   2        272.12        283.89        28.98 o                         
   4   6   2         17.61         19.03        19.54 o                         
   6   6   2         35.68         38.92        21.33 o                         
   8   6   2         25.74         27.61        24.43 o                         
  10   6   2        111.03        112.79        39.20 o                         
  12   6   2         40.68         59.54        39.29 o                         
  14   6   2         22.75         45.20        45.28 o                         
  16   6   2         13.17         35.20        47.80 o                         
 -17   7   2        173.31        180.16        88.66 o                         
 -15   7   2         35.15         36.67        46.73 o                         
 -13   7   2         25.73         57.60        40.66 o                         
 -11   7   2         43.41         46.31        35.83 o                         
  -9   7   2          7.40         16.72        28.81 o                         
  -7   7   2        460.41        576.74        58.55 o                         
  -5   7   2          0.27         -8.31        28.21 o                         
  -3   7   2        384.56        325.17        44.69 o                         
  -1   7   2          9.53         24.03        26.63 o                         
   1   7   2          4.89         31.12        22.63 o                         
   3   7   2         28.49         26.51        23.39 o                         
   5   7   2         34.33         49.96        24.56 o                         
   7   7   2         30.69         56.33        28.60 o                         
   9   7   2         56.61         59.94        35.54 o                         
  11   7   2         19.43         71.97        41.94 o                         
  13   7   2         98.22        129.07        57.67 o                         
 -14   8   2         61.61          8.51        54.76 o                         
 -12   8   2        174.18        159.89        57.04 o                         
 -10   8   2          1.68          2.49        42.75 o                         
  -8   8   2         43.88         54.06        44.77 o                         
  -6   8   2         27.71         91.79        41.26 o                         
  -4   8   2        131.35        124.86        42.05 o                         
  -2   8   2          1.91         10.60        38.63 o                         
   0   8   2         94.94         86.95        43.06 o                         
   2   8   2         28.40         74.07        36.84 o                         
   4   8   2          5.72         34.06        29.53 o                         
   6   8   2         29.40         88.08        33.44 o                         
   8   8   2         17.73         28.88        45.48 o                         
  10   8   2          3.06          2.98        47.08 o                         
  -9   9   2          0.83         32.93        62.84 o                         
  -7   9   2         12.27         28.32        58.96 o                         
  -5   9   2          2.91         30.93        46.30 o                         
  -3   9   2          7.05         65.64        57.11 o                         
  -1   9   2          5.16         61.71        51.15 o                         
   1   9   2         48.52        281.49        74.75 o                         
   3   9   2         35.51        177.75        63.11 o                         
   5   9   2         15.55        158.94        87.08 o                         
 -25   1   3          9.00        122.46        76.52 o                         
 -23   1   3        208.58        168.22        56.03 o                         
 -21   1   3        113.36        112.51        37.31 o                         
 -19   1   3        229.26        171.82        33.79 o                         
 -17   1   3        273.23        294.89        31.01 o                         
 -15   1   3       1069.67       1130.84        45.62 o                         
 -13   1   3         25.86          7.12        10.05 o                         
 -11   1   3         33.28         16.34        12.86 o                         
  -9   1   3          0.85        -10.84        10.11 o                         
  -7   1   3       3035.67       3111.17        34.23 o                         
  -5   1   3      24800.37      23885.26       140.36 o                         
  -3   1   3       2836.99       2630.68        28.59 o                         
  -1   1   3       6270.38       6156.19        51.17 o                         
   1   1   3       5243.27       4953.20        52.79 o                         
   3   1   3       1654.67       1624.08        39.48 o                         
   5   1   3        431.51        410.37        19.07 o                         
   7   1   3        229.78        155.44        21.12 o                         
   9   1   3         29.96         41.60        16.35 o                         
  11   1   3        778.81        819.77        49.20 o                         
  13   1   3       1502.05       1455.75        87.24 o                         
  15   1   3        235.95        210.27        42.15 o                         
  17   1   3        588.65        564.08        64.60 o                         
  19   1   3         79.08         94.43        51.56 o                         
 -26   2   3          0.26         94.74        56.25 o                         
 -24   2   3         35.75         96.51        43.73 o                         
 -22   2   3          8.47         48.64        44.52 o                         
 -20   2   3        270.86        286.25        50.76 o                         
 -18   2   3          2.60        -13.82        22.59 o                         
 -16   2   3        338.06        325.47        33.00 o                         
 -14   2   3        214.76        215.49        25.45 o                         
 -12   2   3        896.82        824.76        36.83 o                         
 -10   2   3       9648.11      10120.57       110.24 o                         
  -8   2   3       4694.59       4742.05        49.62 o                         
  -6   2   3       2955.86       2761.76        38.16 o                         
  -4   2   3       2140.49       2051.30        28.65 o                         
  -2   2   3     139541.27     145708.42       707.15 o                         
   0   2   3      10818.14      10917.64        87.44 o                         
   2   2   3         68.15         52.17        10.05 o                         
   4   2   3        379.78        417.17        24.50 o                         
   6   2   3       3780.03       4088.90        67.37 o                         
   8   2   3        296.85        284.43        27.63 o                         
  10   2   3         77.12         63.60        17.95 o                         
  12   2   3        405.88        379.69        41.83 o                         
  14   2   3        272.72        208.21        43.12 o                         
  16   2   3        389.69        470.52        63.28 o                         
  18   2   3          3.92          9.63        36.33 o                         
  20   2   3         23.76        159.57        74.70 o                         
 -25   3   3          0.32        -56.99        52.44 o                         
 -23   3   3         38.21         32.32        45.61 o                         
 -21   3   3          0.31         11.20        39.87 o                         
 -19   3   3        662.59        577.96        57.96 o                         
 -17   3   3        367.54        353.36        44.47 o                         
 -15   3   3        587.43        649.22        41.28 o                         
 -13   3   3        105.26        101.11        17.62 o                         
 -11   3   3          7.00          7.72        10.37 o                         
  -9   3   3         52.90         46.27        13.01 o                         
  -7   3   3         51.14         37.21        13.06 o                         
  -5   3   3        545.55        579.15        22.94 o                         
  -3   3   3         40.60         35.17         9.95 o                         
  -1   3   3       5359.14       5623.82        62.57 o                         
   1   3   3       5430.72       5542.46        78.16 o                         
   3   3   3       3904.98       4130.47        69.11 o                         
   5   3   3         69.78         96.14        15.06 o                         
   7   3   3        527.36        538.20        36.17 o                         
   9   3   3        140.07         96.67        22.04 o                         
  11   3   3         21.54          6.50        18.56 o                         
  13   3   3        388.37        365.58        40.68 o                         
  15   3   3        511.50        421.25        61.11 o                         
  17   3   3          5.33        -24.60        47.40 o                         
  19   3   3         23.61         54.10        47.74 o                         
 -24   4   3          2.02        -21.59        62.33 o                         
 -22   4   3          1.91         49.10        92.26 o                         
 -20   4   3        793.27       1009.01        85.42 o                         
 -18   4   3        137.08         61.86        34.68 o                         
 -16   4   3          5.03          7.05        25.77 o                         
 -14   4   3         29.83         19.72        23.72 o                         
 -12   4   3         98.42         99.29        20.82 o                         
 -10   4   3         37.07         32.52        15.88 o                         
  -8   4   3       2534.78       2827.03        71.79 o                         
  -6   4   3        215.41        186.46        17.44 o                         
  -4   4   3        815.87        783.03        36.48 o                         
  -2   4   3         74.21         64.52        13.56 o                         
   0   4   3        258.43        252.62        23.85 o                         
   2   4   3          0.01        -12.53        11.78 o                         
   4   4   3        942.68        987.54        46.08 o                         
   6   4   3          8.48         24.41        12.65 o                         
   8   4   3          2.37         19.58        19.48 o                         
  10   4   3         25.38         29.27        23.20 o                         
  12   4   3        514.31        502.40        51.73 o                         
  14   4   3        158.13        228.14        54.69 o                         
  16   4   3         99.97         76.14        60.79 o                         
  18   4   3          6.93         -7.03        70.07 o                         
 -23   5   3          0.12        -18.78        70.60 o                         
 -21   5   3         39.26         35.20        86.51 o                         
 -19   5   3         80.29         59.22        44.40 o                         
 -17   5   3         29.37        -30.67        35.18 o                         
 -15   5   3        214.20        154.65        39.20 o                         
 -13   5   3        419.22        377.39        43.51 o                         
 -11   5   3        103.34        120.96        23.57 o                         
  -9   5   3         61.22         56.03        20.19 o                         
  -7   5   3         14.28         16.56        14.29 o                         
  -5   5   3       2034.24       2123.45        66.91 o                         
  -3   5   3       2814.05       3285.84       100.08 o                         
  -1   5   3        280.08        273.87        22.70 o                         
   1   5   3        161.06        129.76        20.32 o                         
   3   5   3         94.47         70.14        18.11 o                         
   5   5   3        146.22        180.46        25.08 o                         
   7   5   3        895.44       1022.39        59.02 o                         
   9   5   3         70.12         64.06        28.26 o                         
  11   5   3        182.82        110.80        37.16 o                         
  13   5   3        100.39         43.08        38.13 o                         
  15   5   3         27.71          5.36        50.24 o                         
  17   5   3         22.65        -47.64        73.21 o                         
 -20   6   3        108.81         91.82        95.56 o                         
 -18   6   3         53.75         28.38        45.24 o                         
 -16   6   3          0.00        -59.38        39.75 o                         
 -14   6   3         15.95          6.28        36.23 o                         
 -12   6   3         17.96         30.17        36.10 o                         
 -10   6   3        307.42        216.08        36.24 o                         
  -8   6   3          0.67        -13.25        19.18 o                         
  -6   6   3          0.64          4.49        18.87 o                         
  -4   6   3          2.41          5.96        19.52 o                         
  -2   6   3         24.56         13.35        18.64 o                         
   0   6   3        523.58        535.84        39.88 o                         
   2   6   3         10.68          6.32        17.79 o                         
   4   6   3         43.31         52.06        21.21 o                         
   6   6   3        260.11        244.53        32.26 o                         
   8   6   3        274.04        222.63        39.60 o                         
  10   6   3         95.19        102.52        37.61 o                         
  12   6   3         10.10         45.74        41.57 o                         
  14   6   3          8.52          2.63        47.84 o                         
 -17   7   3          0.01         16.15        46.21 o                         
 -15   7   3          0.37        -13.20        45.48 o                         
 -13   7   3        178.79        257.83        52.48 o                         
 -11   7   3         34.33         60.60        42.98 o                         
  -9   7   3         46.36         71.66        34.02 o                         
  -7   7   3         58.57         72.07        34.76 o                         
  -5   7   3         22.42         49.17        35.51 o                         
  -3   7   3        157.75        163.41        36.84 o                         
  -1   7   3          4.35        -18.96        23.58 o                         
   1   7   3         25.67          7.98        23.04 o                         
   3   7   3        292.33        335.02        36.92 o                         
   5   7   3         31.58         35.80        25.09 o                         
   7   7   3        277.75        267.89        41.25 o                         
   9   7   3         13.55         26.64        35.19 o                         
  11   7   3          8.13        104.42        50.02 o                         
  13   7   3          3.13         96.90        75.56 o                         
 -14   8   3         18.14         14.53        48.84 o                         
 -12   8   3        136.24        232.04        65.83 o                         
 -10   8   3          1.81          5.20        46.05 o                         
  -8   8   3         54.77        120.66        48.98 o                         
  -6   8   3         22.18         15.21        39.18 o                         
  -4   8   3         46.27         48.11        43.59 o                         
  -2   8   3         34.38         60.68        41.69 o                         
   0   8   3         50.69         89.44        40.76 o                         
   2   8   3         37.16         66.58        32.41 o                         
   4   8   3          0.65        -27.08        30.31 o                         
   6   8   3         15.63         56.73        35.27 o                         
   8   8   3         44.01         77.74        46.23 o                         
  -9   9   3         19.67         74.98        57.12 o                         
  -7   9   3         88.78         74.36        65.46 o                         
  -5   9   3          5.20        -12.12        48.80 o                         
  -3   9   3         10.98         67.19        51.64 o                         
  -1   9   3         70.40        122.63        52.12 o                         
   1   9   3         37.04        101.30        54.12 o                         
   3   9   3         10.28         93.76        56.29 o                         
 -26   0   4         85.18        171.16        84.32 o                         
 -24   0   4        257.06        406.20        97.71 o                         
 -22   0   4        910.01        688.85        85.20 o                         
 -20   0   4       2723.89       2877.94       174.53 o                         
 -18   0   4        342.26        318.64        45.54 o                         
 -16   0   4         53.54          6.62        23.33 o                         
 -14   0   4         69.46         38.04        20.20 o                         
 -12   0   4        721.80        689.27        43.16 o                         
 -10   0   4       8129.53       8154.60       109.49 o                         
  -8   0   4       6923.95       7158.95        90.27 o                         
  -6   0   4       3461.83       3402.38        60.07 o                         
  -4   0   4        308.98        337.19        19.60 o                         
  -2   0   4        169.57        192.83        17.71 o                         
   0   0   4      61337.69      60236.55       485.37 o                         
   2   0   4        573.79        564.19        43.05 o                         
   4   0   4       5606.09       5568.44        96.40 o                         
   6   0   4       8158.69       9207.77       141.57 o                         
   8   0   4        257.28        250.11        32.81 o                         
  10   0   4        161.41        121.10        37.81 o                         
  12   0   4        302.30        340.01        64.18 o                         
  14   0   4       3126.42       3375.28       177.52 o                         
  16   0   4         10.97         25.65        44.64 o                         
  18   0   4         98.98         43.70        61.30 o                         
 -27   1   4          0.75        187.54        88.62 o                         
 -25   1   4         56.33        145.38        47.23 o                         
 -23   1   4         54.61         88.88        47.18 o                         
 -21   1   4        398.59        357.45        46.52 o                         
 -19   1   4        577.12        574.69        44.26 o                         
 -17   1   4        198.49        217.16        24.35 o                         
 -15   1   4        132.62         97.59        13.20 o                         
 -13   1   4          4.19          3.75         8.01 o                         
 -11   1   4       1742.71       1880.32        38.51 o                         
  -9   1   4        579.82        607.58        20.51 o                         
  -7   1   4        369.20        382.91        17.43 o                         
  -5   1   4      69969.52      69336.12       378.35 o                         
  -3   1   4       3143.63       2976.61        37.47 o                         
  -1   1   4        137.14        115.78        13.66 o                         
   1   1   4        870.59        845.27        36.24 o                         
   3   1   4       2893.48       3044.07        50.90 o                         
   5   1   4       2180.33       2345.03        52.28 o                         
   7   1   4        316.08        337.82        28.84 o                         
   9   1   4       1119.53       1291.71        59.72 o                         
  11   1   4        133.30         86.02        24.61 o                         
  13   1   4          0.12         25.70        24.82 o                         
  15   1   4         46.09        -11.42        30.90 o                         
  17   1   4          0.19         23.76        46.29 o                         
  19   1   4          0.00          2.41        49.10 o                         
 -26   2   4          3.65         86.37        52.88 o                         
 -24   2   4        137.15        117.58        46.66 o                         
 -22   2   4        283.90        301.62        65.51 o                         
 -20   2   4        313.59        214.05        40.21 o                         
 -18   2   4        268.30        201.00        30.69 o                         
 -16   2   4        445.25        418.86        37.08 o                         
 -14   2   4        230.19        233.40        35.65 o                         
 -12   2   4       1186.36       1116.09        54.04 o                         
 -10   2   4       1330.95       1429.28        60.08 o                         
  -8   2   4        732.92        834.78        34.25 o                         
  -6   2   4        217.87        194.63        14.35 o                         
  -4   2   4      10918.54      11312.06        85.06 o                         
  -2   2   4      48531.95      50427.73       289.23 o                         
   0   2   4       6504.12       6610.67        72.27 o                         
   2   2   4       3995.03       4099.23        57.18 o                         
   4   2   4        426.58        404.89        26.42 o                         
   6   2   4       1489.95       1529.73        50.38 o                         
   8   2   4        123.78        127.30        22.30 o                         
  10   2   4        163.64        148.44        29.84 o                         
  12   2   4          1.63         -1.16        19.50 o                         
  14   2   4        468.71        423.43        70.32 o                         
  16   2   4         59.10         -4.23        49.54 o                         
  18   2   4          2.44         84.42        54.13 o                         
 -25   3   4         19.27        -25.91        44.71 o                         
 -23   3   4        130.04         69.75        42.50 o                         
 -21   3   4        645.87        563.26        80.07 o                         
 -19   3   4        985.37       1063.26        73.91 o                         
 -17   3   4        141.95         74.62        26.59 o                         
 -15   3   4       1304.43       1343.63        57.21 o                         
 -13   3   4         63.02          4.77        18.89 o                         
 -11   3   4        741.03        738.65        44.25 o                         
  -9   3   4       2014.54       2203.12        56.23 o                         
  -7   3   4        893.58        832.82        30.14 o                         
  -5   3   4       4018.10       4092.16        48.29 o                         
  -3   3   4      10918.47      11815.96       104.84 o                         
  -1   3   4       3304.52       3557.47        51.12 o                         
   1   3   4          9.04          7.14        10.73 o                         
   3   3   4       3153.49       3409.13        58.28 o                         
   5   3   4       1307.95       1404.40        49.43 o                         
   7   3   4        593.38        629.10        40.84 o                         
   9   3   4        346.15        357.64        34.59 o                         
  11   3   4          1.38         11.48        20.71 o                         
  13   3   4        144.13        115.06        36.11 o                         
  15   3   4         75.30         89.41        44.88 o                         
  17   3   4         17.66        -23.07        66.77 o                         
 -24   4   4          0.32         13.83        61.88 o                         
 -22   4   4         12.20         50.09        58.29 o                         
 -20   4   4          5.52         -5.97        33.88 o                         
 -18   4   4        502.42        488.08        53.95 o                         
 -16   4   4        466.83        558.63        50.52 o                         
 -14   4   4          3.38         -4.11        22.92 o                         
 -12   4   4       2102.81       2297.66        60.18 o                         
 -10   4   4         64.16         60.60        16.88 o                         
  -8   4   4       1284.89       1291.03        37.41 o                         
  -6   4   4         31.64         37.97        11.42 o                         
  -4   4   4       1776.98       1787.27        65.76 o                         
  -2   4   4       1634.16       1691.16        45.30 o                         
   0   4   4          0.54         -0.68        13.44 o                         
   2   4   4        926.99       1039.80        48.15 o                         
   4   4   4          0.82        -11.32        15.91 o                         
   6   4   4        239.21        276.80        32.84 o                         
   8   4   4         36.06         16.37        23.03 o                         
  10   4   4        842.32       1007.76        63.71 o                         
  12   4   4        390.41        397.59        50.95 o                         
  14   4   4          0.00        -21.80        45.60 o                         
  16   4   4         11.76        -45.96        54.06 o                         
 -23   5   4         25.80        -41.40        67.92 o                         
 -21   5   4         11.27        -45.47        83.01 o                         
 -19   5   4        255.82        204.72        59.50 o                         
 -17   5   4        297.68        290.22        51.50 o                         
 -15   5   4         98.13        121.97        35.15 o                         
 -13   5   4        443.64        369.11        43.11 o                         
 -11   5   4         21.98         -8.32        19.13 o                         
  -9   5   4       1228.62       1357.01        68.36 o                         
  -7   5   4         59.99         54.74        17.56 o                         
  -5   5   4         27.08         11.58        16.16 o                         
  -3   5   4        333.47        375.62        28.11 o                         
  -1   5   4         34.76         42.33        18.65 o                         
   1   5   4        362.61        309.09        29.10 o                         
   3   5   4         18.09          2.45        16.65 o                         
   5   5   4         29.83         31.90        21.37 o                         
   7   5   4        180.60        185.77        33.65 o                         
   9   5   4        327.91        266.58        44.89 o                         
  11   5   4         77.54         90.34        47.30 o                         
  13   5   4        204.53        235.10        71.70 o                         
  15   5   4          0.17         56.75        50.81 o                         
 -22   6   4          4.19         13.68        96.83 o                         
 -20   6   4         68.92         86.41        69.43 o                         
 -18   6   4        237.58        270.59        71.21 o                         
 -16   6   4        440.83        368.15        69.52 o                         
 -14   6   4        100.12         79.41        39.64 o                         
 -12   6   4         20.71         22.67        34.02 o                         
 -10   6   4        377.29        330.92        41.17 o                         
  -8   6   4        241.47        204.24        33.64 o                         
  -6   6   4        389.94        438.08        40.39 o                         
  -4   6   4         34.25         27.17        20.89 o                         
  -2   6   4        410.52        413.94        38.10 o                         
   0   6   4          8.90          8.70        18.05 o                         
   2   6   4        108.99         86.35        23.28 o                         
   4   6   4         10.12          0.91        19.82 o                         
   6   6   4         52.83         62.25        27.70 o                         
   8   6   4        349.20        328.47        47.66 o                         
  10   6   4         10.99         61.05        39.93 o                         
  12   6   4         51.39         28.17        50.19 o                         
  14   6   4         16.34        -15.52        50.72 o                         
 -19   7   4         34.58         87.50        62.92 o                         
 -17   7   4         11.85         38.55        57.20 o                         
 -15   7   4        179.71        243.53        56.07 o                         
 -13   7   4         23.76         44.06        44.51 o                         
 -11   7   4          3.68        -12.85        38.86 o                         
  -9   7   4         32.80         13.54        32.16 o                         
  -7   7   4         46.60         69.86        36.72 o                         
  -5   7   4        264.76        205.37        38.36 o                         
  -3   7   4         15.31         16.38        28.04 o                         
  -1   7   4        114.18        165.04        32.55 o                         
   1   7   4        319.45        354.15        39.59 o                         
   3   7   4        268.20        317.09        40.39 o                         
   5   7   4        194.12        181.11        33.37 o                         
   7   7   4          2.37        -11.99        31.20 o                         
   9   7   4          5.62         66.54        42.45 o                         
  11   7   4         52.28         63.96        55.20 o                         
 -16   8   4         54.02         99.90        93.28 o                         
 -14   8   4          6.30         61.25        58.94 o                         
 -12   8   4        129.20        176.18        60.40 o                         
 -10   8   4          3.63         66.72        48.55 o                         
  -8   8   4         71.74         95.23        49.48 o                         
  -6   8   4         38.59         79.20        45.68 o                         
  -4   8   4        178.59        189.48        48.17 o                         
  -2   8   4          0.11         23.40        40.40 o                         
   0   8   4          3.56         13.83        33.30 o                         
   2   8   4         34.78         60.75        32.63 o                         
   4   8   4         25.60         15.81        32.69 o                         
   6   8   4          6.71        -40.37        44.31 o                         
   8   8   4          2.62         40.33        51.07 o                         
  -9   9   4          3.47         45.32        60.64 o                         
  -7   9   4         44.28        116.59        64.95 o                         
  -5   9   4         57.22         94.40        49.79 o                         
  -3   9   4         57.28         90.76        46.98 o                         
  -1   9   4         13.29         56.79        44.97 o                         
   1   9   4         70.69         67.85        54.33 o                         
 -27   1   5          1.50        212.94        77.87 o                         
 -25   1   5          2.22         88.88        45.02 o                         
 -23   1   5        165.35        236.94        46.66 o                         
 -21   1   5        136.66        144.22        33.47 o                         
 -19   1   5        316.44        220.01        31.97 o                         
 -17   1   5        234.97        206.61        17.56 o                         
 -15   1   5        174.69        178.62        18.78 o                         
 -13   1   5       5394.53       5761.83        73.31 o                         
 -11   1   5        190.65        159.87        15.62 o                         
  -9   1   5        784.39        835.66        25.14 o                         
  -7   1   5       1681.43       1528.40        29.15 o                         
  -5   1   5       7175.66       7427.73        66.81 o                         
  -3   1   5         52.77         31.83         8.79 o                         
  -1   1   5        758.80        665.28        30.67 o                         
   1   1   5       5905.88       5978.73        86.53 o                         
   3   1   5        135.55        129.67        16.64 o                         
   5   1   5        206.29        195.31        20.10 o                         
   7   1   5         86.62         77.09        14.06 o                         
   9   1   5        223.24        190.08        28.12 o                         
  11   1   5       2775.28       3395.10       134.49 o                         
  13   1   5        253.30        190.38        42.69 o                         
  15   1   5          4.15          0.19        35.36 o                         
  17   1   5         13.73          9.25        46.48 o                         
 -26   2   5         47.24         82.51        51.12 o                         
 -24   2   5        199.19        151.13        48.56 o                         
 -22   2   5       2712.73       2954.11       183.10 o                         
 -20   2   5         20.69        -31.98        24.67 o                         
 -18   2   5         25.58         31.43        22.03 o                         
 -16   2   5       1793.93       1759.89        70.79 o                         
 -14   2   5       2005.32       2177.19        83.62 o                         
 -12   2   5        110.82        111.83        17.40 o                         
 -10   2   5       3372.29       3405.98        49.32 o                         
  -8   2   5        177.92        181.45        11.76 o                         
  -6   2   5       1169.68       1171.81        36.51 o                         
  -4   2   5       7263.72       7528.24        69.17 o                         
  -2   2   5        206.65        224.28        16.11 o                         
   0   2   5        247.98        198.63        16.76 o                         
   2   2   5       4257.27       4395.71        66.56 o                         
   4   2   5       4580.69       4721.40        80.00 o                         
   6   2   5         98.46         68.63        16.74 o                         
   8   2   5         21.27        -11.23        17.03 o                         
  10   2   5       1087.85       1133.94        65.48 o                         
  12   2   5         78.11         47.99        27.79 o                         
  14   2   5          4.16         12.21        30.47 o                         
  16   2   5          3.97         28.85        43.50 o                         
  18   2   5         93.77        186.04        66.95 o                         
 -27   3   5         11.64         48.81        65.99 o                         
 -25   3   5          6.11          6.83        44.00 o                         
 -23   3   5        188.42        149.36        69.77 o                         
 -21   3   5       1193.01       1196.26        81.05 o                         
 -19   3   5        336.90        275.67        42.57 o                         
 -17   3   5        900.30       1012.70        63.41 o                         
 -15   3   5        716.29        682.92        51.77 o                         
 -13   3   5        693.95        718.39        48.94 o                         
 -11   3   5         38.70         34.40        10.96 o                         
  -9   3   5       1305.40       1338.05        31.43 o                         
  -7   3   5      10701.81      11410.71       110.37 o                         
  -5   3   5       5257.70       5567.31        64.20 o                         
  -3   3   5       4909.84       5266.40        70.50 o                         
  -1   3   5        801.67        875.26        30.46 o                         
   1   3   5        109.23         80.58        12.21 o                         
   3   3   5         30.18         26.92        13.18 o                         
   5   3   5        576.17        503.62        36.50 o                         
   7   3   5         35.03         40.19        20.97 o                         
   9   3   5        115.78        122.69        28.12 o                         
  11   3   5        675.80        606.92        57.59 o                         
  13   3   5          5.26         38.26        32.12 o                         
  15   3   5        136.56        130.41        58.95 o                         
  17   3   5          3.30         51.57        55.58 o                         
 -26   4   5          0.81          8.90        64.79 o                         
 -24   4   5          4.24        131.54       109.68 o                         
 -22   4   5        436.66        484.11        81.88 o                         
 -20   4   5         55.05         24.57        31.29 o                         
 -18   4   5         88.65         96.54        34.76 o                         
 -16   4   5         49.95         35.83        27.30 o                         
 -14   4   5        161.55        186.69        33.16 o                         
 -12   4   5        336.78        296.70        30.35 o                         
 -10   4   5          3.64         -8.01        13.61 o                         
  -8   4   5       1043.51       1029.92        32.12 o                         
  -6   4   5        539.85        547.43        28.50 o                         
  -4   4   5      10634.07      11564.44       110.40 o                         
  -2   4   5       2189.53       2244.22        46.65 o                         
   0   4   5       1460.98       1635.47        61.19 o                         
   2   4   5         24.07         11.79        16.09 o                         
   4   4   5        131.52        117.82        22.63 o                         
   6   4   5        537.72        623.07        48.74 o                         
   8   4   5        134.13         79.64        30.37 o                         
  10   4   5          2.89        -19.49        26.26 o                         
  12   4   5         65.54         61.42        38.08 o                         
  14   4   5          0.02        -67.26        48.62 o                         
  16   4   5         70.61        -66.62       100.91 o                         
 -23   5   5         87.00        140.26       104.61 o                         
 -21   5   5        490.77        517.78        83.71 o                         
 -19   5   5        854.33       1012.03       130.71 o                         
 -17   5   5         35.23         28.29        34.79 o                         
 -15   5   5        197.74        227.57        42.25 o                         
 -13   5   5         88.98        127.75        33.43 o                         
 -11   5   5        291.75        239.37        37.57 o                         
  -9   5   5        354.20        386.31        31.29 o                         
  -7   5   5        160.71        162.55        20.32 o                         
  -5   5   5        147.33        134.14        21.98 o                         
  -3   5   5          0.43        -11.69        14.70 o                         
  -1   5   5        274.78        256.70        27.28 o                         
   1   5   5         32.54         28.97        17.80 o                         
   3   5   5        236.21        213.86        30.10 o                         
   5   5   5        113.36         50.48        24.66 o                         
   7   5   5        413.59        373.72        44.31 o                         
   9   5   5         14.27         11.75        28.65 o                         
  11   5   5         35.00         50.35        53.22 o                         
  13   5   5        167.35         93.47        59.30 o                         
 -22   6   5         36.80         54.39        62.90 o                         
 -20   6   5          1.48         41.31        54.62 o                         
 -18   6   5          1.17         21.02        51.54 o                         
 -16   6   5         95.93         91.70        48.34 o                         
 -14   6   5        386.69        373.60        59.86 o                         
 -12   6   5        134.75         92.61        36.77 o                         
 -10   6   5        185.73        154.46        35.12 o                         
  -8   6   5         31.65          1.85        26.12 o                         
  -6   6   5         80.47         57.31        25.70 o                         
  -4   6   5        115.42        127.00        27.96 o                         
  -2   6   5        579.72        622.11        45.78 o                         
   0   6   5         20.88         -2.54        19.30 o                         
   2   6   5        418.89        306.35        34.21 o                         
   4   6   5        106.53         78.17        29.00 o                         
   6   6   5         28.39         66.49        31.76 o                         
   8   6   5         28.75        -16.57        31.09 o                         
  10   6   5         13.43         67.91        49.16 o                         
  12   6   5         22.41        -29.57        48.91 o                         
 -19   7   5         57.04         17.20        64.63 o                         
 -17   7   5        183.38         95.59        55.36 o                         
 -15   7   5         43.70         43.55        51.42 o                         
 -13   7   5         11.23         19.70        42.01 o                         
 -11   7   5         15.82        -24.94        38.32 o                         
  -9   7   5        126.37        118.79        40.07 o                         
  -7   7   5         27.24         78.32        33.81 o                         
  -5   7   5        201.90        186.79        39.26 o                         
  -3   7   5        132.39         96.02        33.71 o                         
  -1   7   5          0.82         -8.91        23.92 o                         
   1   7   5          4.49         16.31        28.06 o                         
   3   7   5        260.29        324.83        40.37 o                         
   5   7   5          3.17         23.53        33.37 o                         
   7   7   5         79.31         54.13        41.76 o                         
   9   7   5          6.52         55.07        46.34 o                         
 -16   8   5         17.81         22.38        61.05 o                         
 -14   8   5          0.07          0.08        56.90 o                         
 -12   8   5         24.74         35.56        54.50 o                         
 -10   8   5         12.75         -2.94        46.98 o                         
  -8   8   5        302.83        182.58        53.30 o                         
  -6   8   5          0.09          7.80        37.83 o                         
  -4   8   5         62.62         18.12        39.39 o                         
  -2   8   5         95.25        101.93        42.99 o                         
   0   8   5        228.17        290.40        50.74 o                         
   2   8   5         27.83         12.54        32.48 o                         
   4   8   5          3.67        -28.96        38.86 o                         
   6   8   5         34.68         48.25        50.26 o                         
  -9   9   5         19.14         43.04        60.92 o                         
  -7   9   5         20.69          0.62        56.87 o                         
  -5   9   5          5.37        -44.86        46.86 o                         
  -3   9   5          1.21         28.75        49.31 o                         
  -1   9   5         17.03         26.82        51.56 o                         
 -26   0   6        102.00        249.50        88.73 o                         
 -24   0   6        943.76        984.57       112.93 o                         
 -22   0   6        416.02        390.40        68.65 o                         
 -20   0   6         12.54         13.58        27.57 o                         
 -18   0   6       2290.13       2190.71       157.86 o                         
 -16   0   6       3585.75       4129.38        97.83 o                         
 -14   0   6       3987.14       4038.92       122.23 o                         
 -12   0   6       6280.89       6405.27       110.76 o                         
 -10   0   6       3848.33       4000.16        90.57 o                         
  -8   0   6       4798.09       4779.52        82.99 o                         
  -6   0   6        548.35        444.97        39.66 o                         
  -4   0   6         26.87         23.54        12.74 o                         
  -2   0   6       6385.08       6327.96       104.22 o                         
   0   0   6       3968.17       3765.59        82.99 o                         
   2   0   6        834.73        920.05        53.57 o                         
   4   0   6        996.07       1023.46        66.26 o                         
   6   0   6        545.61        435.36        50.48 o                         
   8   0   6        221.83        203.63        43.79 o                         
  10   0   6        438.70        445.48        69.56 o                         
  12   0   6         27.44        -59.02        35.75 o                         
  14   0   6        347.69        336.93        78.00 o                         
  16   0   6          0.58         54.06        64.08 o                         
 -27   1   6          0.00        121.95        48.47 o                         
 -25   1   6        258.55        175.95        65.60 o                         
 -23   1   6        168.95        164.98        46.64 o                         
 -21   1   6        249.94        255.16        38.50 o                         
 -19   1   6        192.65        124.72        29.46 o                         
 -17   1   6          0.70        -10.29        12.13 o                         
 -15   1   6        290.18        230.78        18.60 o                         
 -13   1   6        642.72        654.45        29.08 o                         
 -11   1   6       2294.92       2434.24        45.73 o                         
  -9   1   6        120.40        127.03        13.17 o                         
  -7   1   6         23.28         19.52         7.23 o                         
  -5   1   6       3312.81       3545.48        47.57 o                         
  -3   1   6        482.75        475.36        22.85 o                         
  -1   1   6        382.39        339.16        26.79 o                         
   1   1   6       3123.26       3264.30        67.88 o                         
   3   1   6        681.12        691.75        37.38 o                         
   5   1   6         24.63         -0.43        13.87 o                         
   7   1   6        202.02        183.37        24.73 o                         
   9   1   6         42.64         16.63        24.47 o                         
  11   1   6         90.63         56.20        29.98 o                         
  13   1   6         43.23         38.47        33.92 o                         
  15   1   6         31.99         -1.92        32.79 o                         
  17   1   6          1.28         50.92        52.75 o                         
 -28   2   6         16.55        225.50        70.53 o                         
 -26   2   6         15.29        123.45        49.76 o                         
 -24   2   6          0.59         83.94        52.85 o                         
 -22   2   6         12.84         24.38        33.64 o                         
 -20   2   6        134.84        116.45        31.45 o                         
 -18   2   6        194.67        185.41        31.84 o                         
 -16   2   6        302.52        299.82        32.15 o                         
 -14   2   6       1881.50       2101.64        68.38 o                         
 -12   2   6        169.18        142.71        15.38 o                         
 -10   2   6       2055.71       1964.87        36.17 o                         
  -8   2   6        201.70        177.85        14.26 o                         
  -6   2   6         99.98         77.11        10.71 o                         
  -4   2   6        607.22        602.63        24.30 o                         
  -2   2   6       5729.51       6017.28        78.32 o                         
   0   2   6       1904.52       2091.84        48.64 o                         
   2   2   6         87.06         69.18        14.51 o                         
   4   2   6       3219.74       3369.52        70.59 o                         
   6   2   6         99.24         92.66        19.22 o                         
   8   2   6         12.39         16.33        21.43 o                         
  10   2   6        493.64        462.82        49.36 o                         
  12   2   6         22.30         42.83        40.63 o                         
  14   2   6          6.75         16.58        39.83 o                         
  16   2   6          1.42        -62.09        47.34 o                         
 -27   3   6          2.18         49.85        55.89 o                         
 -25   3   6         97.43        226.54        88.64 o                         
 -23   3   6         80.25         53.52        43.40 o                         
 -21   3   6         83.71         52.89        35.41 o                         
 -19   3   6        100.22         63.90        31.32 o                         
 -17   3   6         86.99         74.13        29.37 o                         
 -15   3   6         58.29         56.11        19.95 o                         
 -13   3   6          0.17         -0.56         9.88 o                         
 -11   3   6         36.97         27.56         9.95 o                         
  -9   3   6       1204.57       1247.55        40.62 o                         
  -7   3   6       6365.63       6264.33        84.93 o                         
  -5   3   6        346.90        289.85        24.63 o                         
  -3   3   6         49.94         25.82        11.34 o                         
  -1   3   6        222.68        218.74        19.98 o                         
   1   3   6        570.35        513.65        31.99 o                         
   3   3   6       1413.57       1567.34        56.60 o                         
   5   3   6        396.72        328.75        35.62 o                         
   7   3   6        857.27        848.04        68.14 o                         
   9   3   6        282.16        252.63        52.90 o                         
  11   3   6         34.30         -7.23        30.09 o                         
  13   3   6         36.85         69.41        61.21 o                         
  15   3   6         37.09         88.63        83.72 o                         
 -26   4   6         76.78         69.06        79.59 o                         
 -24   4   6         27.48        -24.16        68.05 o                         
 -22   4   6        288.53        202.27        89.12 o                         
 -20   4   6         24.72         23.99        33.17 o                         
 -18   4   6        201.89        144.79        36.68 o                         
 -16   4   6         57.47         20.65        27.18 o                         
 -14   4   6        937.12       1011.21        55.51 o                         
 -12   4   6         38.85         13.29        17.65 o                         
 -10   4   6         20.74          1.02        14.07 o                         
  -8   4   6        724.84        822.98        44.12 o                         
  -6   4   6       1954.30       2010.20        49.36 o                         
  -4   4   6       6775.15       7136.68        85.53 o                         
  -2   4   6       4776.67       5146.94        70.96 o                         
   0   4   6        712.87        756.91        45.20 o                         
   2   4   6         93.96         69.21        20.64 o                         
   4   4   6        278.00        286.02        33.13 o                         
   6   4   6        276.92        276.57        37.75 o                         
   8   4   6        147.07         74.39        31.23 o                         
  10   4   6          3.46        -30.85        30.08 o                         
  12   4   6         47.58          8.21        43.01 o                         
  14   4   6         23.11         60.41        48.65 o                         
 -25   5   6         15.08        163.88       199.29 o                         
 -23   5   6         12.11         38.40        99.99 o                         
 -21   5   6         45.44         32.06        54.70 o                         
 -19   5   6         21.96         13.17        40.74 o                         
 -17   5   6        412.29        352.28        54.28 o                         
 -15   5   6         64.69         33.18        32.90 o                         
 -13   5   6         39.34         -3.70        25.08 o                         
 -11   5   6        848.58        884.58        57.84 o                         
  -9   5   6          0.42        -15.66        16.69 o                         
  -7   5   6          4.88         -5.20        18.86 o                         
  -5   5   6          2.06        -11.58        16.57 o                         
  -3   5   6         39.03         15.69        19.12 o                         
  -1   5   6        335.06        260.30        28.54 o                         
   1   5   6        780.33        922.05        55.59 o                         
   3   5   6        284.17        333.26        37.09 o                         
   5   5   6         92.00         91.31        30.40 o                         
   7   5   6         77.90         45.63        30.61 o                         
   9   5   6         11.77         37.57        33.43 o                         
  11   5   6          0.67        -26.49        42.25 o                         
  13   5   6          3.66        -17.87        47.07 o                         
 -22   6   6          5.17         -2.58        57.29 o                         
 -20   6   6         29.62        -83.31        44.49 o                         
 -18   6   6          1.51         24.54        48.73 o                         
 -16   6   6          0.20         33.08        37.25 o                         
 -14   6   6        145.87        100.36        43.16 o                         
 -12   6   6         16.68         20.11        33.77 o                         
 -10   6   6        143.22         91.41        33.52 o                         
  -8   6   6         97.26        110.46        31.62 o                         
  -6   6   6        376.83        380.41        39.57 o                         
  -4   6   6         27.61        -13.74        20.72 o                         
  -2   6   6          1.04         -6.94        22.16 o                         
   0   6   6        265.75        263.11        35.36 o                         
   2   6   6          4.51        -17.91        22.68 o                         
   4   6   6         20.22          3.88        24.70 o                         
   6   6   6          0.02        -25.70        30.36 o                         
   8   6   6         22.10         10.48        38.85 o                         
  10   6   6          9.26        -48.96        45.67 o                         
 -19   7   6         36.35        -11.73        58.68 o                         
 -17   7   6        361.06        341.33        71.98 o                         
 -15   7   6         66.61        -10.87        45.48 o                         
 -13   7   6         95.03         57.22        50.38 o                         
 -11   7   6         19.64         55.13        45.92 o                         
  -9   7   6        250.55        275.18        57.16 o                         
  -7   7   6         12.08         -7.65        30.31 o                         
  -5   7   6         14.76         27.60        31.75 o                         
  -3   7   6        165.81        149.36        37.78 o                         
  -1   7   6          0.17          5.49        26.47 o                         
   1   7   6          7.13        -15.16        26.61 o                         
   3   7   6          4.41        -27.28        31.69 o                         
   5   7   6          0.00         27.32        40.55 o                         
   7   7   6         90.72         22.97        49.83 o                         
 -16   8   6         15.23          6.22        64.32 o                         
 -14   8   6         15.69        101.57        62.15 o                         
 -12   8   6        158.28         93.00        58.30 o                         
 -10   8   6         76.11         97.39        60.37 o                         
  -8   8   6         83.28         73.04        44.17 o                         
  -6   8   6         67.02         47.53        43.63 o                         
  -4   8   6          1.07        -27.35        38.06 o                         
  -2   8   6         35.07         55.40        38.17 o                         
   0   8   6         89.78         58.71        40.46 o                         
   2   8   6          0.00          3.85        38.16 o                         
   4   8   6          0.08         -2.87        43.67 o                         
  -9   9   6          6.96         74.72        60.22 o                         
  -7   9   6          0.04         91.00        60.90 o                         
  -5   9   6         14.74         19.79        56.74 o                         
  -3   9   6          7.53         15.88        52.31 o                         
 -29   1   7         19.66        289.47       188.67 o                         
 -27   1   7         14.53        153.92        57.20 o                         
 -25   1   7         73.19         45.76        41.54 o                         
 -23   1   7        730.66        718.23        92.26 o                         
 -21   1   7       1012.82        873.40        59.86 o                         
 -19   1   7        497.03        487.39        55.31 o                         
 -17   1   7         84.61         57.83        15.12 o                         
 -15   1   7       1321.21       1392.68        42.64 o                         
 -13   1   7       1321.52       1319.21        42.61 o                         
 -11   1   7       3717.13       3785.41        57.90 o                         
  -9   1   7        389.90        372.74        21.03 o                         
  -7   1   7       6169.51       6124.41        72.14 o                         
  -5   1   7       8875.61       9066.92        98.31 o                         
  -3   1   7       1941.72       2095.91        43.44 o                         
  -1   1   7         81.13         53.40        14.31 o                         
   1   1   7       1418.70       1408.43        56.65 o                         
   3   1   7       1651.96       1744.30        51.00 o                         
   5   1   7        103.19         55.95        19.09 o                         
   7   1   7         79.05         49.86        23.12 o                         
   9   1   7        786.48        761.89        65.11 o                         
  11   1   7          1.43         21.83        26.96 o                         
  13   1   7          3.81          5.27        33.32 o                         
  15   1   7         14.45         15.90        61.77 o                         
 -28   2   7          4.79        114.19        60.63 o                         
 -26   2   7          4.00         34.73        43.16 o                         
 -24   2   7         23.51         71.15        67.51 o                         
 -22   2   7        916.29       1018.79        72.42 o                         
 -20   2   7         19.32          3.10        23.41 o                         
 -18   2   7          0.27        -18.65        21.94 o                         
 -16   2   7        409.08        354.00        34.55 o                         
 -14   2   7        166.47        168.91        16.04 o                         
 -12   2   7        786.42        826.02        30.17 o                         
 -10   2   7       1592.65       1618.76        39.76 o                         
  -8   2   7        584.63        566.58        28.67 o                         
  -6   2   7        235.92        243.38        16.75 o                         
  -4   2   7         39.63          9.66        10.89 o                         
  -2   2   7        953.16        911.11        36.44 o                         
   0   2   7         78.85         95.54        19.76 o                         
   2   2   7        310.11        263.67        28.04 o                         
   4   2   7        786.38        847.04        46.65 o                         
   6   2   7          0.25         10.44        20.04 o                         
   8   2   7        853.28        829.28        59.95 o                         
  10   2   7         91.65         74.89        31.51 o                         
  12   2   7        677.79        694.48        67.44 o                         
  14   2   7          2.00         88.37        45.22 o                         
 -27   3   7          2.49         48.65        58.92 o                         
 -25   3   7         17.91         -8.26        48.26 o                         
 -23   3   7         33.12         25.72        36.77 o                         
 -21   3   7        653.14        765.68        65.20 o                         
 -19   3   7         30.02         19.45        30.05 o                         
 -17   3   7        144.92         98.24        28.91 o                         
 -15   3   7          1.30         -2.01        11.69 o                         
 -13   3   7        357.26        388.84        23.85 o                         
 -11   3   7       3320.85       3683.93        61.28 o                         
  -9   3   7       2125.20       2108.48        67.02 o                         
  -7   3   7       8395.11       9036.18       106.06 o                         
  -5   3   7       5698.19       6142.75        73.17 o                         
  -3   3   7        862.35        951.77        43.01 o                         
  -1   3   7        430.31        435.56        29.71 o                         
   1   3   7         83.06         64.30        16.35 o                         
   3   3   7          8.78          4.94        17.16 o                         
   5   3   7       1386.55       1596.63        75.56 o                         
   7   3   7        219.00        265.46        39.63 o                         
   9   3   7        600.57        594.98        58.23 o                         
  11   3   7         46.70         55.91        36.10 o                         
  13   3   7          0.27         -6.76        37.73 o                         
 -26   4   7         33.44         83.07        61.02 o                         
 -24   4   7         77.11         31.42        80.07 o                         
 -22   4   7         38.18         13.26        45.20 o                         
 -20   4   7         21.44          5.39        37.89 o                         
 -18   4   7        223.95        188.52        44.55 o                         
 -16   4   7        101.32         74.66        31.63 o                         
 -14   4   7          1.69         35.71        20.98 o                         
 -12   4   7          0.10        -28.89        14.44 o                         
 -10   4   7         99.43         85.49        19.11 o                         
  -8   4   7        399.94        413.68        30.71 o                         
  -6   4   7       3387.90       3528.40        55.92 o                         
  -4   4   7       7865.30       8578.96       104.47 o                         
  -2   4   7        992.19       1088.67        46.83 o                         
   0   4   7          3.66         -5.13        16.40 o                         
   2   4   7        490.20        475.86        40.10 o                         
   4   4   7         93.79         80.53        27.76 o                         
   6   4   7        389.22        372.37        46.45 o                         
   8   4   7         15.48         64.86        32.02 o                         
  10   4   7         87.87         50.78        37.32 o                         
  12   4   7         60.43        107.24        59.78 o                         
 -25   5   7        138.01        202.62       156.19 o                         
 -23   5   7        159.99         62.64        87.71 o                         
 -21   5   7          5.40        -24.22        46.00 o                         
 -19   5   7          9.71          0.88        37.30 o                         
 -17   5   7          8.15          5.60        32.79 o                         
 -15   5   7         10.33         36.31        32.49 o                         
 -13   5   7         38.13         35.97        25.66 o                         
 -11   5   7         58.84         57.30        23.34 o                         
  -9   5   7          1.00         -7.08        19.13 o                         
  -7   5   7         24.26         30.75        20.76 o                         
  -5   5   7        220.72        234.08        31.47 o                         
  -3   5   7        186.26        177.16        27.08 o                         
  -1   5   7         14.99         11.19        19.57 o                         
   1   5   7        451.23        441.67        43.00 o                         
   3   5   7        429.86        446.90        45.74 o                         
   5   5   7         87.22         43.04        29.22 o                         
   7   5   7         38.78         55.10        36.88 o                         
   9   5   7        186.18        269.43        50.14 o                         
  11   5   7          0.95        -26.72        60.37 o                         
 -22   6   7          8.55        -21.69        57.95 o                         
 -20   6   7         67.14         73.03        52.85 o                         
 -18   6   7         33.61         20.61        44.12 o                         
 -16   6   7          0.01        -26.70        32.60 o                         
 -14   6   7        680.72        732.21        73.73 o                         
 -12   6   7         46.67         22.32        31.20 o                         
 -10   6   7        203.55        195.19        44.72 o                         
  -8   6   7        112.50         57.81        34.83 o                         
  -6   6   7        964.08        896.08        66.12 o                         
  -4   6   7         74.93         25.78        25.79 o                         
  -2   6   7          0.10        -14.81        23.43 o                         
   0   6   7          7.08         17.25        28.68 o                         
   2   6   7        101.51         70.10        31.04 o                         
   4   6   7        372.81        383.46        58.06 o                         
   6   6   7          0.07        -14.98        35.76 o                         
   8   6   7         46.55         31.17        46.41 o                         
 -19   7   7          2.83        -10.11        57.78 o                         
 -17   7   7        105.69         67.36        50.16 o                         
 -15   7   7         43.99         30.80        55.34 o                         
 -13   7   7        600.05        596.71        90.47 o                         
 -11   7   7          0.17        -16.99        40.86 o                         
  -9   7   7        170.95        153.64        42.28 o                         
  -7   7   7         18.63         16.05        34.13 o                         
  -5   7   7         30.85         36.35        35.37 o                         
  -3   7   7         92.19         74.83        33.40 o                         
  -1   7   7         37.11         37.09        29.94 o                         
   1   7   7         11.36        -15.11        35.08 o                         
   3   7   7          9.61        -16.01        34.63 o                         
   5   7   7          4.45         -0.83        39.84 o                         
   7   7   7         17.63         66.64        62.12 o                         
 -16   8   7          0.04        -65.20        55.74 o                         
 -14   8   7         23.43         52.89        65.17 o                         
 -12   8   7          9.18          9.78        45.03 o                         
 -10   8   7         20.96         32.57        51.02 o                         
  -8   8   7         12.91          7.58        43.33 o                         
  -6   8   7        128.02         88.79        45.26 o                         
  -4   8   7          3.26         -3.27        39.37 o                         
  -2   8   7          0.14        -22.29        37.12 o                         
   0   8   7          0.02        -42.04        37.60 o                         
   2   8   7         18.84         -0.54        44.30 o                         
 -28   0   8        150.19        356.12       326.81 o                         
 -26   0   8         53.62        102.36        52.20 o                         
 -24   0   8       5514.78       6463.48       229.56 o                         
 -22   0   8         49.42         -8.26        41.41 o                         
 -20   0   8       1473.92       1548.09        72.79 o                         
 -18   0   8         55.99         18.75        22.53 o                         
 -16   0   8       2925.57       3583.84       107.27 o                         
 -14   0   8         52.30         55.65        21.87 o                         
 -12   0   8       2911.09       3102.20        83.71 o                         
 -10   0   8        136.66        109.19        25.05 o                         
  -8   0   8       1248.12       1354.97        65.42 o                         
  -6   0   8        259.19        244.89        29.12 o                         
  -4   0   8         32.09         35.88        16.17 o                         
  -2   0   8         62.16         81.74        18.33 o                         
   0   0   8       6092.15       6451.36       122.95 o                         
   2   0   8        149.46         96.97        30.33 o                         
   4   0   8        131.65        135.61        36.28 o                         
   6   0   8         49.10        -31.02        26.89 o                         
   8   0   8       1742.57       2065.84       134.41 o                         
  10   0   8        461.42        346.80        76.37 o                         
  12   0   8        183.85        207.62        68.92 o                         
  14   0   8         77.23         64.94        92.22 o                         
 -29   1   8         31.12        271.45       131.38 o                         
 -27   1   8          7.81        173.21        46.99 o                         
 -25   1   8        222.55        240.19        47.94 o                         
 -23   1   8        417.79        459.13        54.99 o                         
 -21   1   8        108.94        102.38        26.11 o                         
 -19   1   8         22.95         -2.29        18.79 o                         
 -17   1   8         52.88         40.40        15.51 o                         
 -15   1   8       1056.02       1171.45        47.28 o                         
 -13   1   8        627.89        633.30        33.25 o                         
 -11   1   8       1062.44       1061.35        44.27 o                         
  -9   1   8        706.91        699.83        28.88 o                         
  -7   1   8        757.41        769.80        34.43 o                         
  -5   1   8       7459.37       8253.33        97.41 o                         
  -3   1   8        193.76        187.46        21.54 o                         
  -1   1   8       1071.66       1124.48        53.34 o                         
   1   1   8          9.24          8.25        14.99 o                         
   3   1   8        329.55        378.70        38.32 o                         
   5   1   8        233.94        232.99        32.42 o                         
   7   1   8          0.69         -8.02        24.14 o                         
   9   1   8        191.54        160.82        36.66 o                         
  11   1   8         13.86         42.62        31.80 o                         
  13   1   8         60.85         32.91        42.36 o                         
 -28   2   8          1.34         99.43        55.32 o                         
 -26   2   8          2.11         45.84        59.58 o                         
 -24   2   8        903.28        917.05        90.23 o                         
 -22   2   8        324.11        320.37        45.94 o                         
 -20   2   8         75.13         72.44        24.71 o                         
 -18   2   8        232.89        172.05        28.26 o                         
 -16   2   8         10.35         -4.58        10.73 o                         
 -14   2   8         18.17         10.74        11.23 o                         
 -12   2   8         65.73         59.09        14.06 o                         
 -10   2   8        457.73        440.96        23.11 o                         
  -8   2   8       1169.05       1060.26        39.76 o                         
  -6   2   8        475.00        468.77        35.52 o                         
  -4   2   8       1700.17       1840.51        49.95 o                         
  -2   2   8        227.07        201.55        23.94 o                         
   0   2   8        174.40        139.92        23.43 o                         
   2   2   8          0.30        -25.63        15.38 o                         
   4   2   8         14.03         48.55        21.28 o                         
   6   2   8        369.51        372.22        40.48 o                         
   8   2   8        348.23        319.95        44.93 o                         
  10   2   8          1.70         22.48        33.34 o                         
  12   2   8        111.21        178.46        51.52 o                         
 -27   3   8          1.40         14.25        58.71 o                         
 -25   3   8         57.38         95.49        68.92 o                         
 -23   3   8        268.29        255.00        50.36 o                         
 -21   3   8       1078.85       1178.77        93.18 o                         
 -19   3   8        265.65        302.12        44.27 o                         
 -17   3   8         97.88         96.67        27.16 o                         
 -15   3   8        730.52        738.67        37.79 o                         
 -13   3   8        504.32        490.33        26.50 o                         
 -11   3   8         81.95         68.38        19.03 o                         
  -9   3   8       1307.93       1425.30        63.14 o                         
  -7   3   8       3895.46       4216.41        63.20 o                         
  -5   3   8        277.18        256.46        24.66 o                         
  -3   3   8         38.56         13.83        14.89 o                         
  -1   3   8        506.85        521.51        35.94 o                         
   1   3   8        928.49        959.15        53.87 o                         
   3   3   8          3.98          8.75        19.51 o                         
   5   3   8        332.02        325.78        41.94 o                         
   7   3   8         75.62         36.79        27.13 o                         
   9   3   8        191.16        187.23        40.44 o                         
  11   3   8          5.06         61.28        36.36 o                         
  13   3   8          0.02         64.50        60.35 o                         
 -26   4   8          0.93        -17.08        61.57 o                         
 -24   4   8         15.67          6.39        88.16 o                         
 -22   4   8         54.91         29.18        39.13 o                         
 -20   4   8         39.16          4.12        38.87 o                         
 -18   4   8        281.61        315.38        51.39 o                         
 -16   4   8        399.28        349.61        43.19 o                         
 -14   4   8        298.86        323.82        35.95 o                         
 -12   4   8         54.44         49.14        20.24 o                         
 -10   4   8        265.47        208.02        24.07 o                         
  -8   4   8       1883.42       2206.39        71.24 o                         
  -6   4   8        367.54        394.26        28.24 o                         
  -4   4   8        321.30        263.27        26.21 o                         
  -2   4   8        331.79        312.47        32.98 o                         
   0   4   8        906.96        889.72        57.33 o                         
   2   4   8         35.19         14.65        25.04 o                         
   4   4   8          1.98        -42.91        21.45 o                         
   6   4   8        392.65        323.81        44.17 o                         
   8   4   8          3.17         78.21        38.81 o                         
  10   4   8          1.40         39.23        39.77 o                         
 -25   5   8         20.66         36.42       130.77 o                         
 -23   5   8          5.71          7.50        44.29 o                         
 -21   5   8         49.54          7.35        43.38 o                         
 -19   5   8       1464.23       1438.10       113.27 o                         
 -17   5   8        298.23        287.97        54.73 o                         
 -15   5   8        149.48        116.15        37.75 o                         
 -13   5   8          7.29        -25.70        24.09 o                         
 -11   5   8        460.86        420.85        47.22 o                         
  -9   5   8       1530.95       1646.47        84.15 o                         
  -7   5   8        308.05        288.08        37.78 o                         
  -5   5   8          0.65         17.64        22.26 o                         
  -3   5   8         61.64         56.60        24.04 o                         
  -1   5   8         35.17         42.08        25.21 o                         
   1   5   8        148.77        127.96        31.54 o                         
   3   5   8         78.93         41.54        27.65 o                         
   5   5   8         15.40         26.44        30.54 o                         
   7   5   8          8.88         42.22        38.86 o                         
   9   5   8         26.59         58.69        43.00 o                         
 -24   6   8         24.67          5.21        70.25 o                         
 -22   6   8         40.32        -15.46        60.27 o                         
 -20   6   8         26.59          4.68        50.42 o                         
 -18   6   8        100.81         67.18        43.19 o                         
 -16   6   8         61.91         17.71        36.11 o                         
 -14   6   8         29.25         35.48        37.12 o                         
 -12   6   8        111.97         59.93        33.49 o                         
 -10   6   8        369.13        365.09        52.91 o                         
  -8   6   8         75.85         45.65        34.74 o                         
  -6   6   8         99.34         68.69        28.29 o                         
  -4   6   8        890.40        969.21        67.72 o                         
  -2   6   8       1698.50       1994.57       104.69 o                         
   0   6   8          5.90        -19.89        30.81 o                         
   2   6   8          7.59         36.53        34.65 o                         
   4   6   8          0.38          0.71        39.23 o                         
   6   6   8          3.26         -5.64        38.27 o                         
   8   6   8         89.01        149.80        60.14 o                         
 -21   7   8         28.63         40.66       104.12 o                         
 -19   7   8          0.42        -20.08        52.85 o                         
 -17   7   8          4.48        -13.84        49.45 o                         
 -15   7   8        148.70         70.16        50.20 o                         
 -13   7   8          1.19        -12.17        38.46 o                         
 -11   7   8         44.17         73.61        42.28 o                         
  -9   7   8        188.01        140.65        47.40 o                         
  -7   7   8         73.81         59.36        37.27 o                         
  -5   7   8          6.39        -19.81        30.51 o                         
  -3   7   8        115.39        135.46        38.34 o                         
  -1   7   8         26.23         44.43        41.23 o                         
   1   7   8          0.31          1.41        38.14 o                         
   3   7   8          0.48         -7.01        41.45 o                         
   5   7   8          1.01         57.74        56.52 o                         
 -16   8   8          4.99         28.39        57.55 o                         
 -14   8   8          6.75          2.80        55.46 o                         
 -12   8   8          0.01         -5.56        48.35 o                         
 -10   8   8          0.02          2.21        69.57 o                         
  -8   8   8         14.24         31.10        43.54 o                         
  -6   8   8          0.55        -29.04        39.61 o                         
  -4   8   8         19.53          1.90        39.34 o                         
  -2   8   8         41.25         48.30        45.10 o                         
   0   8   8         14.94         -2.77        46.33 o                         
 -29   1   9          0.85        104.20        56.52 o                         
 -27   1   9        281.55        209.52        66.51 o                         
 -25   1   9         72.44        206.17        73.43 o                         
 -23   1   9         60.61         81.43        34.28 o                         
 -21   1   9        135.90        116.86        25.08 o                         
 -19   1   9         76.15         79.88        18.13 o                         
 -17   1   9          0.97        -10.27        14.43 o                         
 -15   1   9        632.07        587.68        36.06 o                         
 -13   1   9       3823.42       4111.02        65.69 o                         
 -11   1   9         61.10         46.80        12.70 o                         
  -9   1   9         47.22         45.53        11.69 o                         
  -7   1   9        807.88        780.45        36.42 o                         
  -5   1   9        787.09        801.66        37.24 o                         
  -3   1   9         69.20         66.43        16.28 o                         
  -1   1   9       2349.92       2510.27        81.56 o                         
   1   1   9       3383.35       3549.00        95.72 o                         
   3   1   9        334.31        318.94        37.07 o                         
   5   1   9        155.08        101.89        30.54 o                         
   7   1   9        232.27        245.95        40.31 o                         
   9   1   9         58.45         57.63        37.21 o                         
  11   1   9         89.51        208.24        49.52 o                         
 -28   2   9         16.62         42.29        59.98 o                         
 -26   2   9        351.72        480.24       125.96 o                         
 -24   2   9        488.35        447.19        85.18 o                         
 -22   2   9         64.46         63.23        29.25 o                         
 -20   2   9        355.07        305.01        41.70 o                         
 -18   2   9        942.31        953.23        53.55 o                         
 -16   2   9       2964.74       3165.42        69.76 o                         
 -14   2   9         12.16         -5.56        11.31 o                         
 -12   2   9          5.79          0.39        11.52 o                         
 -10   2   9       1367.84       1462.93        45.89 o                         
  -8   2   9        463.59        476.24        19.31 o                         
  -6   2   9        266.26        281.97        23.19 o                         
  -4   2   9        830.73        790.79        43.21 o                         
  -2   2   9        668.33        703.53        42.55 o                         
   0   2   9          2.12        -15.40        15.12 o                         
   2   2   9         71.60         30.85        21.06 o                         
   4   2   9        291.12        253.13        35.44 o                         
   6   2   9          0.01        -21.50        24.65 o                         
   8   2   9         30.91         29.41        33.69 o                         
  10   2   9         42.23         40.61        37.56 o                         
  12   2   9          8.28         78.80        47.48 o                         
 -29   3   9          0.20        123.93        78.19 o                         
 -27   3   9        138.27        198.53        72.80 o                         
 -25   3   9         44.18         33.89        60.08 o                         
 -23   3   9        295.03        221.52        47.59 o                         
 -21   3   9        601.83        520.16        58.45 o                         
 -19   3   9        546.20        566.17        62.09 o                         
 -17   3   9        171.98        191.87        28.83 o                         
 -15   3   9        117.55        111.74        19.85 o                         
 -13   3   9        210.82        198.66        31.33 o                         
 -11   3   9        180.86        212.68        28.53 o                         
  -9   3   9        147.01        105.82        22.32 o                         
  -7   3   9        359.58        361.41        22.77 o                         
  -5   3   9        131.71         88.33        19.45 o                         
  -3   3   9        780.34        875.07        48.89 o                         
  -1   3   9        286.06        272.49        31.13 o                         
   1   3   9        632.09        702.18        48.81 o                         
   3   3   9          6.62         -7.69        22.06 o                         
   5   3   9        104.28        103.29        31.96 o                         
   7   3   9         58.13         89.65        33.98 o                         
   9   3   9         33.27         66.32        36.20 o                         
  11   3   9         60.78        155.08        44.53 o                         
 -26   4   9          0.85         64.57       125.46 o                         
 -24   4   9        245.87        256.53        91.08 o                         
 -22   4   9        488.75        494.12        84.27 o                         
 -20   4   9         12.41         -2.87        32.05 o                         
 -18   4   9         84.57         62.41        33.86 o                         
 -16   4   9        294.67        241.35        40.85 o                         
 -14   4   9        351.83        273.76        37.72 o                         
 -12   4   9         99.58         64.51        24.16 o                         
 -10   4   9          0.45          5.36        18.78 o                         
  -8   4   9        848.33        923.61        58.03 o                         
  -6   4   9        284.02        231.65        28.91 o                         
  -4   4   9        283.91        292.70        31.28 o                         
  -2   4   9         72.12         59.39        23.55 o                         
   0   4   9          7.78         12.99        23.61 o                         
   2   4   9       1758.73       1836.13        94.48 o                         
   4   4   9         13.11         25.98        27.59 o                         
   6   4   9         25.24         24.74        30.69 o                         
   8   4   9          1.95         34.69        36.59 o                         
  10   4   9        116.59        177.12        60.88 o                         
 -25   5   9          2.71         67.72        93.85 o                         
 -23   5   9        144.11        165.86        57.19 o                         
 -21   5   9        119.10         77.94        46.61 o                         
 -19   5   9        428.32        327.09        54.30 o                         
 -17   5   9        323.85        257.80        46.66 o                         
 -15   5   9        584.32        714.42        85.82 o                         
 -13   5   9          9.20        -15.82        26.43 o                         
 -11   5   9          0.42        -49.91        28.55 o                         
  -9   5   9       1122.96       1345.66        74.38 o                         
  -7   5   9       2077.05       2391.69       109.63 o                         
  -5   5   9       2486.54       2875.88       133.61 o                         
  -3   5   9        232.79        211.92        38.54 o                         
  -1   5   9          0.40        -26.92        29.12 o                         
   1   5   9          2.99        -30.75        29.18 o                         
   3   5   9          5.53         43.06        31.66 o                         
   5   5   9         65.02         71.20        34.23 o                         
   7   5   9         25.89         -6.44        38.02 o                         
 -24   6   9         33.92          3.81        80.81 o                         
 -22   6   9         10.80          0.15        58.63 o                         
 -20   6   9         21.22         16.56        42.33 o                         
 -18   6   9          1.73        -15.15        42.54 o                         
 -16   6   9         87.23         80.50        43.25 o                         
 -14   6   9        109.29        129.69        44.39 o                         
 -12   6   9         98.34         89.79        37.98 o                         
 -10   6   9          8.19        -11.04        34.03 o                         
  -8   6   9       1163.43       1165.76        89.81 o                         
  -6   6   9        635.41        706.56        62.11 o                         
  -4   6   9        837.89       1015.75        76.80 o                         
  -2   6   9         17.03         15.42        32.48 o                         
   0   6   9         24.00         36.22        35.64 o                         
   2   6   9         23.74         40.88        39.42 o                         
   4   6   9          9.67          5.12        37.37 o                         
   6   6   9          3.48        -44.85        48.74 o                         
 -21   7   9         51.63         -6.45        81.63 o                         
 -19   7   9          0.02          4.87        57.72 o                         
 -17   7   9          8.73        -59.54        48.35 o                         
 -15   7   9         55.88         53.27        47.41 o                         
 -13   7   9         49.28         38.51        46.43 o                         
 -11   7   9          0.02        -15.27        38.75 o                         
  -9   7   9          3.10        -15.50        37.54 o                         
  -7   7   9          9.74        -31.49        34.53 o                         
  -5   7   9         75.01         61.38        36.74 o                         
  -3   7   9         11.25        -17.81        38.05 o                         
  -1   7   9         12.48        -10.46        37.98 o                         
   1   7   9          0.23        -23.75        40.15 o                         
   3   7   9         22.38        -48.70        48.44 o                         
 -16   8   9          8.12        -36.01        52.84 o                         
 -14   8   9         10.25         10.98        64.13 o                         
 -12   8   9          5.81         40.16        56.89 o                         
 -10   8   9          0.22        -14.67        50.25 o                         
  -8   8   9          5.80         19.36        44.17 o                         
  -6   8   9          0.22        -31.77        38.13 o                         
  -4   8   9         22.48        -35.83        47.78 o                         
  -2   8   9          1.27        -27.74        47.50 o                         
 -30   0  10         49.52        253.81       188.79 o                         
 -28   0  10        125.48        197.21        92.92 o                         
 -26   0  10       1255.81       1495.65       248.92 o                         
 -24   0  10          0.28         47.26        39.80 o                         
 -22   0  10        341.16        301.15        61.38 o                         
 -20   0  10         23.83         12.38        25.31 o                         
 -18   0  10       1434.40       1479.80       103.30 o                         
 -16   0  10        950.47       1010.19        84.77 o                         
 -14   0  10        786.26        765.54        55.92 o                         
 -12   0  10       1408.88       1255.25        75.01 o                         
 -10   0  10        820.72        809.80        66.69 o                         
  -8   0  10        401.72        345.06        37.18 o                         
  -6   0  10         91.92         88.66        25.65 o                         
  -4   0  10        977.10       1075.29        58.93 o                         
  -2   0  10       2340.06       2487.81       151.90 o                         
   0   0  10        829.01        965.92        84.55 o                         
   2   0  10         38.23         47.10        33.52 o                         
   4   0  10         16.86        -53.23        32.24 o                         
   6   0  10       1598.91       1702.50       182.49 o                         
   8   0  10          0.01         41.15        47.64 o                         
  10   0  10        119.12        133.33        55.92 o                         
 -29   1  10         19.37        100.89        56.00 o                         
 -27   1  10          5.81        132.60        47.40 o                         
 -25   1  10        103.35        160.96        43.37 o                         
 -23   1  10        299.01        305.62        41.54 o                         
 -21   1  10        157.92        141.34        38.64 o                         
 -19   1  10        453.61        412.89        33.55 o                         
 -17   1  10        154.28        134.63        21.67 o                         
 -15   1  10        111.15        109.98        19.00 o                         
 -13   1  10        166.41        166.39        19.06 o                         
 -11   1  10         19.63         21.80        12.58 o                         
  -9   1  10         31.27         19.80        12.83 o                         
  -7   1  10       3918.41       4111.40        83.23 o                         
  -5   1  10         19.53         -1.98        10.70 o                         
  -3   1  10        137.97         90.04        20.44 o                         
  -1   1  10          0.00         -6.60        18.22 o                         
   1   1  10         72.02        129.18        27.32 o                         
   3   1  10        468.16        425.70        43.05 o                         
   5   1  10          0.04         -6.58        24.64 o                         
   7   1  10          2.26          1.54        28.80 o                         
   9   1  10         15.36          6.47        34.24 o                         
  11   1  10          0.18         44.01        44.37 o                         
 -30   2  10          0.01         30.72        94.88 o                         
 -28   2  10         31.81         49.71        54.47 o                         
 -26   2  10       1037.47       1467.84       172.34 o                         
 -24   2  10          0.69         44.01        31.63 o                         
 -22   2  10        201.18        164.30        35.85 o                         
 -20   2  10        141.68        106.73        26.60 o                         
 -18   2  10          8.90         22.18        16.92 o                         
 -16   2  10          6.87         -1.90        14.71 o                         
 -14   2  10        175.99        161.10        24.37 o                         
 -12   2  10         39.98         44.29        20.02 o                         
 -10   2  10       1667.11       1762.12        63.33 o                         
  -8   2  10        561.23        578.74        32.66 o                         
  -6   2  10        750.37        788.82        37.81 o                         
  -4   2  10          3.38          9.65        15.16 o                         
  -2   2  10        842.07        904.60        52.53 o                         
   0   2  10         36.54         34.28        22.11 o                         
   2   2  10        118.01        106.12        27.56 o                         
   4   2  10        962.38       1130.25        69.03 o                         
   6   2  10         28.40         20.26        30.57 o                         
   8   2  10         71.48        120.21        41.78 o                         
  10   2  10         29.92         62.90        61.30 o                         
 -29   3  10          0.00         61.46        79.90 o                         
 -27   3  10        144.12        314.67       131.35 o                         
 -25   3  10         45.48         88.38        51.45 o                         
 -23   3  10         14.73         50.72        36.18 o                         
 -21   3  10        919.40        917.10        71.61 o                         
 -19   3  10         35.43          7.26        25.25 o                         
 -17   3  10        304.38        243.35        34.44 o                         
 -15   3  10        289.38        261.82        32.40 o                         
 -13   3  10          6.32         -0.44        18.25 o                         
 -11   3  10        144.39        100.05        25.98 o                         
  -9   3  10        136.73        130.69        24.44 o                         
  -7   3  10          0.17         -6.75        13.83 o                         
  -5   3  10         16.77          5.41        14.60 o                         
  -3   3  10          1.04         16.26        17.72 o                         
  -1   3  10          7.53        -13.18        17.78 o                         
   1   3  10        703.17        737.33        57.76 o                         
   3   3  10         30.23         20.96        24.86 o                         
   5   3  10         65.33         58.50        34.30 o                         
   7   3  10         64.72        100.32        40.74 o                         
   9   3  10          0.31         22.74        41.58 o                         
 -28   4  10          4.20         32.95        84.41 o                         
 -26   4  10          1.21         25.87        84.37 o                         
 -24   4  10        130.06         77.45        50.20 o                         
 -22   4  10          0.12        -23.90        41.77 o                         
 -20   4  10         18.74        -20.47        30.95 o                         
 -18   4  10        211.09        157.98        43.58 o                         
 -16   4  10         29.04         -3.43        26.35 o                         
 -14   4  10        125.75        122.12        28.10 o                         
 -12   4  10       1105.14       1112.76        66.17 o                         
 -10   4  10          2.27         -9.67        21.02 o                         
  -8   4  10        761.94        715.14        56.03 o                         
  -6   4  10         74.05         88.41        27.42 o                         
  -4   4  10        117.68        154.23        32.95 o                         
  -2   4  10         67.94         66.62        25.05 o                         
   0   4  10         41.45         41.30        25.54 o                         
   2   4  10          3.26         38.22        29.64 o                         
   4   4  10         32.45         -2.09        36.68 o                         
   6   4  10          2.07         35.07        35.75 o                         
   8   4  10          7.88         58.51        45.60 o                         
 -25   5  10          3.02         26.93        65.13 o                         
 -23   5  10         16.63         -0.21        44.46 o                         
 -21   5  10         35.14        -19.63        39.08 o                         
 -19   5  10        663.79        556.10        74.76 o                         
 -17   5  10        362.14        258.48        50.06 o                         
 -15   5  10        267.81        231.93        47.10 o                         
 -13   5  10        430.21        372.33        53.15 o                         
 -11   5  10       3033.64       3315.40       163.44 o                         
  -9   5  10        361.91        218.47        45.71 o                         
  -7   5  10        374.80        365.13        48.24 o                         
  -5   5  10          5.94         15.36        27.29 o                         
  -3   5  10         20.44         27.67        29.00 o                         
  -1   5  10          2.44          4.70        36.57 o                         
   1   5  10         24.71         -8.81        31.17 o                         
   3   5  10          4.77          9.80        35.77 o                         
   5   5  10         49.20         36.34        43.79 o                         
 -24   6  10         29.98          7.02        70.55 o                         
 -22   6  10          7.50        -37.19        50.03 o                         
 -20   6  10          0.29        -44.35        40.58 o                         
 -18   6  10         34.49        -22.88        36.93 o                         
 -16   6  10          4.02        -19.78        37.81 o                         
 -14   6  10         21.16        -10.34        33.21 o                         
 -12   6  10         27.39         13.14        31.28 o                         
 -10   6  10        403.25        360.41        54.50 o                         
  -8   6  10          0.35         -3.41        31.71 o                         
  -6   6  10        469.73        454.63        55.54 o                         
  -4   6  10          9.19         33.60        33.08 o                         
  -2   6  10         21.61        -16.55        32.78 o                         
   0   6  10         28.58          5.76        36.63 o                         
   2   6  10          0.33        -14.54        38.11 o                         
   4   6  10         20.16         49.20        51.41 o                         
 -19   7  10         10.33         -3.87        53.49 o                         
 -17   7  10          8.49         42.86        47.84 o                         
 -15   7  10         21.22          5.25        47.31 o                         
 -13   7  10         58.40         85.09        49.59 o                         
 -11   7  10        103.83         30.93        35.04 o                         
  -9   7  10         76.37         29.94        43.76 o                         
  -7   7  10          2.30        -13.17        36.48 o                         
  -5   7  10          0.17          5.34        38.34 o                         
  -3   7  10          1.12        -23.91        36.41 o                         
  -1   7  10          0.01          9.48        40.58 o                         
   1   7  10          0.02          8.45        45.81 o                         
 -14   8  10          1.08        -32.18        58.84 o                         
 -12   8  10          0.00         -9.80        59.32 o                         
 -10   8  10         18.16          9.65        55.98 o                         
  -8   8  10          6.49         56.83        45.77 o                         
  -6   8  10         12.40        -15.66        45.37 o                         
 -29   1  11         61.04        201.09        81.43 o                         
 -27   1  11        144.12        200.97        50.84 o                         
 -25   1  11        126.30        214.45        46.47 o                         
 -23   1  11       1674.71       1892.19       103.39 o                         
 -21   1  11        188.29        226.44        36.08 o                         
 -19   1  11          2.24         10.61        18.04 o                         
 -17   1  11        428.49        444.25        34.00 o                         
 -15   1  11        222.02        191.47        25.60 o                         
 -13   1  11       1385.58       1458.64        50.37 o                         
 -11   1  11        127.55        116.16        18.23 o                         
  -9   1  11        430.42        375.71        29.62 o                         
  -7   1  11       1846.56       1964.08        75.35 o                         
  -5   1  11         19.22          3.91        16.96 o                         
  -3   1  11         97.21        109.52        23.73 o                         
  -1   1  11         79.08         39.78        23.54 o                         
   1   1  11        399.33        434.31        47.60 o                         
   3   1  11        868.67        738.41        59.01 o                         
   5   1  11          0.12        -18.04        31.40 o                         
   7   1  11          8.79         48.86        37.44 o                         
   9   1  11         71.29        102.08        47.33 o                         
 -30   2  11         43.48        197.96       166.28 o                         
 -28   2  11         10.94         27.87        55.10 o                         
 -26   2  11        151.31        289.93        93.97 o                         
 -24   2  11         57.48        104.54        40.71 o                         
 -22   2  11         47.92         48.50        29.78 o                         
 -20   2  11         17.31          3.03        22.77 o                         
 -18   2  11        212.82        156.67        23.71 o                         
 -16   2  11        190.45        219.14        30.48 o                         
 -14   2  11         84.20         69.73        19.38 o                         
 -12   2  11         45.81         35.57        17.34 o                         
 -10   2  11        858.12        816.40        48.47 o                         
  -8   2  11        678.99        758.58        42.22 o                         
  -6   2  11          0.87        -19.11        14.33 o                         
  -4   2  11          0.95          2.99        17.33 o                         
  -2   2  11        604.71        582.81        47.31 o                         
   0   2  11        750.53        684.75        58.57 o                         
   2   2  11          7.68        -17.21        27.03 o                         
   4   2  11        168.42        210.35        64.59 o                         
   6   2  11         74.95        105.15        40.02 o                         
   8   2  11          9.41         94.39        41.01 o                         
 -29   3  11          2.82         61.44        71.15 o                         
 -27   3  11         29.48         -5.23        61.92 o                         
 -25   3  11         63.89         48.95        38.94 o                         
 -23   3  11        448.98        491.80        57.52 o                         
 -21   3  11       1275.88       1334.29       138.57 o                         
 -19   3  11         29.77         50.36        29.86 o                         
 -17   3  11          6.27         -3.99        25.91 o                         
 -15   3  11        460.99        432.75        41.04 o                         
 -13   3  11        585.73        557.67        48.81 o                         
 -11   3  11        203.53        208.91        34.10 o                         
  -9   3  11         73.61         79.15        24.63 o                         
  -7   3  11         67.79         24.87        27.97 o                         
  -5   3  11          0.00         -1.09        19.11 o                         
  -3   3  11        143.49        119.69        27.64 o                         
  -1   3  11        296.06        262.77        38.28 o                         
   1   3  11        257.14        163.44        42.37 o                         
   3   3  11          5.54         -1.83        29.27 o                         
   5   3  11          5.00        -11.37        35.06 o                         
   7   3  11        163.62        222.80        67.48 o                         
 -28   4  11         21.38          1.17        64.61 o                         
 -26   4  11         13.02         80.80        81.45 o                         
 -24   4  11          9.88         17.86        43.76 o                         
 -22   4  11          6.05        -31.54        48.45 o                         
 -20   4  11         34.37         41.94        34.95 o                         
 -18   4  11          0.17         55.25        35.67 o                         
 -16   4  11        380.90        307.03        48.87 o                         
 -14   4  11        145.24        119.64        33.46 o                         
 -12   4  11        121.60         96.03        27.90 o                         
 -10   4  11         29.55          2.47        22.92 o                         
  -8   4  11        114.34        111.74        30.60 o                         
  -6   4  11        255.47        185.53        38.13 o                         
  -4   4  11        515.32        493.07        52.36 o                         
  -2   4  11        119.07         71.44        31.87 o                         
   0   4  11          0.05        -27.39        28.15 o                         
   2   4  11        131.39        126.05        43.49 o                         
   4   4  11         54.87         52.97        41.42 o                         
   6   4  11          1.42        -34.52        40.76 o                         
 -25   5  11         20.58         43.00        62.29 o                         
 -23   5  11          0.08        -29.24        55.26 o                         
 -21   5  11         74.32         32.15        40.25 o                         
 -19   5  11          0.01        -36.14        35.57 o                         
 -17   5  11        111.88         49.54        35.17 o                         
 -15   5  11        234.76        181.43        45.62 o                         
 -13   5  11         20.93        -19.43        27.59 o                         
 -11   5  11         33.09        -13.06        26.49 o                         
  -9   5  11        554.51        504.41        57.11 o                         
  -7   5  11         17.63         45.31        29.26 o                         
  -5   5  11         32.34         27.75        31.65 o                         
  -3   5  11          4.80        -27.72        31.42 o                         
  -1   5  11         12.85         32.91        36.86 o                         
   1   5  11          3.89        -21.87        37.59 o                         
   3   5  11         15.37         -5.61        43.55 o                         
   5   5  11          0.06        -74.76        51.02 o                         
 -24   6  11         71.89         14.02        64.38 o                         
 -22   6  11          4.30        -43.03        75.86 o                         
 -20   6  11          2.15        -37.25        42.99 o                         
 -18   6  11         36.96         -1.10        44.86 o                         
 -16   6  11          3.50        -52.45        41.63 o                         
 -14   6  11          0.23         43.57        44.62 o                         
 -12   6  11          0.04          8.61        33.45 o                         
 -10   6  11         70.98         10.37        41.06 o                         
  -8   6  11        238.79        294.63        54.64 o                         
  -6   6  11         10.87         31.57        35.89 o                         
  -4   6  11         40.44          2.65        34.86 o                         
  -2   6  11         34.16         32.60        36.77 o                         
   0   6  11         50.09         54.53        43.39 o                         
   2   6  11          0.11        -21.96        44.07 o                         
 -19   7  11         75.24         47.32       102.48 o                         
 -17   7  11          0.01        -16.97        46.80 o                         
 -15   7  11          0.08          2.71        51.87 o                         
 -13   7  11        116.59         39.98        53.10 o                         
 -11   7  11         25.04         -2.76        44.64 o                         
  -9   7  11         66.80        -10.21        46.91 o                         
  -7   7  11         96.03         34.05        44.82 o                         
  -5   7  11         33.03        -17.64        44.39 o                         
  -3   7  11          0.25        -17.47        45.86 o                         
  -1   7  11          1.62          2.02        43.58 o                         
 -30   0  12          6.36       -109.98       211.05 o                         
 -28   0  12         17.18        141.78        82.85 o                         
 -26   0  12        877.14       1125.13       204.93 o                         
 -24   0  12        336.35        391.52       148.28 o                         
 -22   0  12          0.99         -3.60        38.21 o                         
 -20   0  12         66.55         65.72        30.39 o                         
 -18   0  12       1576.35       1692.01       167.92 o                         
 -16   0  12        205.05        162.01        35.16 o                         
 -14   0  12        131.24        164.72        35.57 o                         
 -12   0  12       2734.65       2891.90       126.44 o                         
 -10   0  12       6290.80       6586.33       142.34 o                         
  -8   0  12        115.08         79.65        30.78 o                         
  -6   0  12         19.56         22.73        30.08 o                         
  -4   0  12          8.70          5.46        27.68 o                         
  -2   0  12        173.38        121.95        43.24 o                         
   0   0  12         52.06         48.17        42.75 o                         
   2   0  12       1009.94       1050.68       103.59 o                         
   4   0  12         35.86         48.80        42.07 o                         
   6   0  12          0.76        -22.61        50.70 o                         
 -31   1  12          4.66         17.27        82.14 o                         
 -29   1  12        115.38        275.64       107.41 o                         
 -27   1  12         15.54        204.50        63.05 o                         
 -25   1  12        123.92        193.85        62.83 o                         
 -23   1  12          1.90         10.08        31.17 o                         
 -21   1  12        308.68        275.75        39.45 o                         
 -19   1  12         27.26         25.13        22.12 o                         
 -17   1  12        330.62        306.36        33.17 o                         
 -15   1  12         20.81         -7.67        18.33 o                         
 -13   1  12         54.53         36.09        18.31 o                         
 -11   1  12        102.55        112.89        21.26 o                         
  -9   1  12        276.30        246.47        28.70 o                         
  -7   1  12        195.77        134.88        24.63 o                         
  -5   1  12        402.69        479.29        41.63 o                         
  -3   1  12         17.27         19.19        29.96 o                         
  -1   1  12       1972.12       2149.54        94.47 o                         
   1   1  12         56.17         67.83        30.80 o                         
   3   1  12          0.30        -36.82        29.61 o                         
   5   1  12          0.06        -38.20        29.99 o                         
   7   1  12          9.81        -21.09        52.07 o                         
 -30   2  12         13.09        161.89        88.66 o                         
 -28   2  12        186.85        185.21        63.21 o                         
 -26   2  12        259.31        382.83        81.65 o                         
 -24   2  12        151.63        211.77        41.72 o                         
 -22   2  12         27.15         48.10        27.77 o                         
 -20   2  12         16.52         22.30        27.53 o                         
 -18   2  12         79.53         22.82        21.89 o                         
 -16   2  12        364.66        312.09        36.54 o                         
 -14   2  12        439.77        405.30        44.78 o                         
 -12   2  12         42.56         37.20        19.81 o                         
 -10   2  12        388.81        388.12        37.25 o                         
  -8   2  12          0.45        -11.15        18.02 o                         
  -6   2  12         17.94         14.41        19.70 o                         
  -4   2  12         31.71         24.21        22.57 o                         
  -2   2  12         22.27         -7.60        22.55 o                         
   0   2  12        434.75        395.82        48.70 o                         
   2   2  12          2.86         20.60        31.57 o                         
   4   2  12         18.83         52.01        36.76 o                         
   6   2  12          4.82         37.61        41.53 o                         
 -29   3  12         38.97        137.46        75.91 o                         
 -27   3  12         34.38         43.97        51.65 o                         
 -25   3  12         68.48         98.08        48.79 o                         
 -23   3  12         12.71         30.01        44.26 o                         
 -21   3  12        733.77        618.06        62.05 o                         
 -19   3  12        752.69        741.62        65.70 o                         
 -17   3  12        248.20        224.39        36.08 o                         
 -15   3  12        503.91        548.30        58.76 o                         
 -13   3  12         62.79         35.29        26.93 o                         
 -11   3  12          4.98        -12.45        22.89 o                         
  -9   3  12        485.30        379.33        68.64 o                         
  -7   3  12       1065.35       1115.32        80.76 o                         
  -5   3  12        403.25        309.48        41.30 o                         
  -3   3  12         33.52         18.91        24.68 o                         
  -1   3  12         73.67         29.25        29.96 o                         
   1   3  12          0.05        -10.35        35.70 o                         
   3   3  12         30.60         49.56        42.19 o                         
   5   3  12         43.73         69.42        38.58 o                         
 -28   4  12        121.56        166.92        79.49 o                         
 -26   4  12        103.09        162.92        51.54 o                         
 -24   4  12         12.67        -15.35        45.79 o                         
 -22   4  12         40.13         18.28        34.86 o                         
 -20   4  12         13.05         -5.76        47.23 o                         
 -18   4  12        400.09        339.09        51.30 o                         
 -16   4  12         29.82        -13.63        27.97 o                         
 -14   4  12        289.18        259.82        38.58 o                         
 -12   4  12         15.39         16.47        28.04 o                         
 -10   4  12        490.62        406.66        49.54 o                         
  -8   4  12          7.44         -9.81        27.56 o                         
  -6   4  12          3.74        -13.45        26.73 o                         
  -4   4  12        722.35        750.40        62.73 o                         
  -2   4  12         51.00         77.54        34.02 o                         
   0   4  12         76.23         -1.27        40.21 o                         
   2   4  12          4.00        -23.15        37.99 o                         
   4   4  12          4.25         64.51        51.64 o                         
 -25   5  12         37.76         34.24        68.26 o                         
 -23   5  12          0.42        -32.12        47.62 o                         
 -21   5  12          6.04        -40.67        36.53 o                         
 -19   5  12         23.25        -12.25        38.37 o                         
 -17   5  12        273.76        219.57        53.29 o                         
 -15   5  12          7.75         -4.27        37.90 o                         
 -13   5  12        588.76        569.69        64.87 o                         
 -11   5  12         38.76         22.25        31.16 o                         
  -9   5  12         48.59         62.50        32.22 o                         
  -7   5  12         32.86          5.32        31.61 o                         
  -5   5  12         74.85         68.16        35.73 o                         
  -3   5  12          8.34        -45.48        30.18 o                         
  -1   5  12          7.72        -15.80        38.36 o                         
   1   5  12          4.07        -21.84        39.09 o                         
   3   5  12          1.85        -44.16        47.74 o                         
 -22   6  12          7.18        -19.59        48.85 o                         
 -20   6  12         34.16        -13.54        54.15 o                         
 -18   6  12          5.72         -8.92        49.59 o                         
 -16   6  12         12.54        -34.71        51.61 o                         
 -14   6  12         35.44         -2.10        41.94 o                         
 -12   6  12         49.27        -25.16        40.39 o                         
 -10   6  12         24.69         28.67        41.27 o                         
  -8   6  12         17.03        -22.60        35.53 o                         
  -6   6  12         14.43         15.76        39.17 o                         
  -4   6  12         20.35        -11.48        44.72 o                         
  -2   6  12        152.81        183.19        51.84 o                         
   0   6  12         77.10         40.86        54.27 o                         
 -19   7  12          0.09          1.65        46.96 o                         
 -17   7  12          0.98        -48.82        54.61 o                         
 -15   7  12          0.07        -28.16        51.99 o                         
 -13   7  12        151.67        225.75        62.02 o                         
 -11   7  12         74.95         47.35        44.91 o                         
  -9   7  12        201.65        143.81        55.74 o                         
  -7   7  12        240.13        191.11        55.85 o                         
  -5   7  12         31.38        -45.31        46.41 o                         
 -31   1  13          0.65        136.53       228.62 o                         
 -29   1  13        214.14        281.50        72.16 o                         
 -27   1  13          0.07         18.08        48.32 o                         
 -25   1  13        829.98       1102.61       129.52 o                         
 -23   1  13       1032.31       1079.67        82.01 o                         
 -21   1  13        650.08        602.52        51.32 o                         
 -19   1  13         16.61         -4.23        19.84 o                         
 -17   1  13        235.62        233.31        33.33 o                         
 -15   1  13        223.85        221.27        30.19 o                         
 -13   1  13        671.65        611.04        49.52 o                         
 -11   1  13          0.08        -15.44        15.86 o                         
  -9   1  13          0.12         14.69        18.39 o                         
  -7   1  13         22.47         10.51        22.33 o                         
  -5   1  13         20.35         -9.02        22.16 o                         
  -3   1  13         35.68         54.75        27.14 o                         
  -1   1  13          1.34        -25.27        25.99 o                         
   1   1  13        226.78        151.91        41.66 o                         
   3   1  13          7.71         17.11        33.45 o                         
   5   1  13          7.35         12.68        34.98 o                         
 -30   2  13          5.18         91.77        83.35 o                         
 -28   2  13        166.16        311.68       111.93 o                         
 -26   2  13          0.58        161.27        82.43 o                         
 -24   2  13        255.18        299.70        50.09 o                         
 -22   2  13         64.48         74.69        32.68 o                         
 -20   2  13        317.66        234.65        39.40 o                         
 -18   2  13        239.71        223.36        38.92 o                         
 -16   2  13        135.89        105.47        29.29 o                         
 -14   2  13        132.14        131.20        27.90 o                         
 -12   2  13        539.11        532.57        44.58 o                         
 -10   2  13        691.73        660.17        48.34 o                         
  -8   2  13        253.50        251.52        34.54 o                         
  -6   2  13        449.71        540.43        52.44 o                         
  -4   2  13       1237.31       1371.01        93.95 o                         
  -2   2  13        226.75        190.16        37.01 o                         
   0   2  13          8.18         -6.78        31.05 o                         
   2   2  13          0.01         -7.11        34.22 o                         
   4   2  13         44.14         33.43        43.66 o                         
 -29   3  13          0.29        130.13        64.51 o                         
 -27   3  13         79.24        172.73        67.88 o                         
 -25   3  13         18.68         19.16        36.79 o                         
 -23   3  13         98.12        166.25        41.01 o                         
 -21   3  13        415.19        322.85        48.06 o                         
 -19   3  13        880.76        955.00        81.14 o                         
 -17   3  13        146.47        138.02        32.36 o                         
 -15   3  13         13.07        -16.58        23.92 o                         
 -13   3  13       1162.34       1328.85        80.49 o                         
 -11   3  13        105.27         79.52        29.24 o                         
  -9   3  13        257.66        198.25        37.00 o                         
  -7   3  13        260.53        255.88        41.36 o                         
  -5   3  13         19.30          9.96        26.85 o                         
  -3   3  13         71.49         72.76        36.29 o                         
  -1   3  13         89.41         47.37        35.37 o                         
   1   3  13         16.25         13.96        37.66 o                         
   3   3  13          1.35         12.73        37.64 o                         
 -28   4  13        144.42        127.60        71.06 o                         
 -26   4  13          0.46         22.81        47.96 o                         
 -24   4  13         96.26         68.69        43.58 o                         
 -22   4  13         80.75         22.21        48.53 o                         
 -20   4  13        221.09        180.75        47.01 o                         
 -18   4  13         29.71        -18.09        32.24 o                         
 -16   4  13         92.43         66.26        36.95 o                         
 -14   4  13         23.67        -16.32        27.10 o                         
 -12   4  13         53.84         32.07        35.47 o                         
 -10   4  13        468.14        471.14        56.06 o                         
  -8   4  13        336.03        351.41        48.21 o                         
  -6   4  13         92.05         74.01        37.89 o                         
  -4   4  13         77.85         53.06        39.66 o                         
  -2   4  13         39.19          9.13        40.22 o                         
   0   4  13          8.07        -26.41        40.98 o                         
   2   4  13          5.35          3.82        44.87 o                         
 -25   5  13         69.40         80.79        69.88 o                         
 -23   5  13         36.23         33.71        48.50 o                         
 -21   5  13         33.88         25.05        44.79 o                         
 -19   5  13          0.03        -56.23        43.03 o                         
 -17   5  13         15.44        -61.89        59.00 o                         
 -15   5  13         18.31        -33.59        60.92 o                         
 -13   5  13         20.35          0.78        37.47 o                         
 -11   5  13         68.32          0.74        35.39 o                         
  -9   5  13          2.04        -21.31        29.94 o                         
  -7   5  13         52.20         47.14        44.34 o                         
  -5   5  13         30.38          4.17        33.75 o                         
  -3   5  13         17.70        -35.92        35.48 o                         
  -1   5  13         14.90          5.89        45.36 o                         
 -22   6  13          0.38        -85.41        79.96 o                         
 -20   6  13          5.24        -72.12        87.64 o                         
 -18   6  13          1.46       -110.51        77.62 o                         
 -16   6  13          2.92         19.08        51.88 o                         
 -14   6  13         51.43          6.70        47.32 o                         
 -12   6  13         24.08         31.21        43.76 o                         
 -10   6  13         17.08         24.81        38.19 o                         
  -8   6  13          3.44         -9.16        38.22 o                         
  -6   6  13          3.24         26.79        38.76 o                         
  -4   6  13          0.28        -15.79        39.98 o                         
 -17   7  13          1.01        -38.08        53.91 o                         
 -15   7  13         70.00        -21.84        54.35 o                         
 -13   7  13         88.55         32.90        58.35 o                         
 -11   7  13         30.67         38.74        55.75 o                         
  -9   7  13        167.52        232.27        61.14 o                         
 -28   0  14        356.23        415.08       102.85 o                         
 -26   0  14        650.56        829.80       179.03 o                         
 -24   0  14        438.29        729.71       214.77 o                         
 -22   0  14         19.46         70.07        61.15 o                         
 -20   0  14          3.22         39.17        42.74 o                         
 -18   0  14        238.03        241.88        56.19 o                         
 -16   0  14         47.08         63.82        36.28 o                         
 -14   0  14        263.64        129.91        56.68 o                         
 -12   0  14         64.20          3.48        30.07 o                         
 -10   0  14        397.26        297.33        49.66 o                         
  -8   0  14          0.00        -23.04        30.61 o                         
  -6   0  14         21.18         23.16        33.96 o                         
  -4   0  14         87.94         72.14        65.27 o                         
  -2   0  14       1232.22       1243.35       181.58 o                         
   0   0  14          0.04        -82.17        57.37 o                         
   2   0  14        346.97        325.17        71.86 o                         
 -29   1  14          3.18        198.16        99.34 o                         
 -27   1  14         40.90        226.22        77.28 o                         
 -25   1  14         45.10         93.16        53.07 o                         
 -23   1  14        479.61        552.47        62.82 o                         
 -21   1  14        186.42        197.46        46.47 o                         
 -19   1  14         71.39         63.19        26.81 o                         
 -17   1  14         10.08          6.80        22.21 o                         
 -15   1  14        110.69         99.65        25.30 o                         
 -13   1  14          7.62         -3.66        19.81 o                         
 -11   1  14         14.85         -0.54        21.17 o                         
  -9   1  14        154.99        186.65        29.89 o                         
  -7   1  14         63.70         53.07        28.17 o                         
  -5   1  14        114.48        101.99        30.12 o                         
  -3   1  14         89.31         55.63        28.25 o                         
  -1   1  14        724.59        814.70        72.79 o                         
   1   1  14        223.28        210.02        49.46 o                         
   3   1  14          0.34        -19.37        45.07 o                         
 -30   2  14          1.57        289.91        74.93 o                         
 -28   2  14         67.70        124.59        69.34 o                         
 -26   2  14        346.69        284.48        81.85 o                         
 -24   2  14        103.03        153.36        55.58 o                         
 -22   2  14         13.92         27.06        33.30 o                         
 -20   2  14         31.71         67.40        33.96 o                         
 -18   2  14         20.33         -7.01        25.16 o                         
 -16   2  14        517.81        607.40        53.49 o                         
 -14   2  14         73.94         47.03        27.06 o                         
 -12   2  14       1255.64       1216.57        73.41 o                         
 -10   2  14         35.99         19.05        28.07 o                         
  -8   2  14         46.76         57.10        28.04 o                         
  -6   2  14        135.25        114.96        33.96 o                         
  -4   2  14         57.38         22.07        31.34 o                         
  -2   2  14          9.44         -8.68        28.79 o                         
   0   2  14         72.91         31.24        37.41 o                         
   2   2  14         23.10        -65.41        38.65 o                         
 -29   3  14          0.08         32.67        62.83 o                         
 -27   3  14         66.56        138.07        64.50 o                         
 -25   3  14         86.27        186.42        83.61 o                         
 -23   3  14        212.57        217.08        65.70 o                         
 -21   3  14         44.71         74.63        38.49 o                         
 -19   3  14        245.01        195.34        45.59 o                         
 -17   3  14        358.33        329.92        45.29 o                         
 -15   3  14        385.51        375.14        48.33 o                         
 -13   3  14        152.17        128.96        34.82 o                         
 -11   3  14        148.41        143.76        33.05 o                         
  -9   3  14         90.28        119.48        33.40 o                         
  -7   3  14         11.84        -16.65        29.80 o                         
  -5   3  14         10.71         29.46        33.39 o                         
  -3   3  14          9.59        -31.66        29.44 o                         
  -1   3  14          6.20        -28.08        40.90 o                         
   1   3  14          0.75         -8.52        33.41 o                         
 -26   4  14          0.10         82.21        57.61 o                         
 -24   4  14          6.49          7.12        57.63 o                         
 -22   4  14         27.90        -18.26        39.93 o                         
 -20   4  14         64.88         54.48        38.80 o                         
 -18   4  14          0.04         -8.99        37.40 o                         
 -16   4  14         12.94         -0.09        31.61 o                         
 -14   4  14          4.27         -1.01        34.46 o                         
 -12   4  14          0.78        -25.27        31.92 o                         
 -10   4  14         35.33         -3.46        29.85 o                         
  -8   4  14         11.57          9.54        32.09 o                         
  -6   4  14        160.77        159.35        47.31 o                         
  -4   4  14          2.31         -5.07        34.17 o                         
  -2   4  14          4.83         57.29        49.13 o                         
   0   4  14         21.57          5.64        49.18 o                         
 -25   5  14          5.37          9.86        74.24 o                         
 -23   5  14         19.52         22.36        47.24 o                         
 -21   5  14         34.19          4.87        67.99 o                         
 -19   5  14         19.88        -21.92        43.42 o                         
 -17   5  14          0.98          8.84        48.32 o                         
 -15   5  14         94.35         52.62        67.84 o                         
 -13   5  14         15.08          1.37        41.07 o                         
 -11   5  14         77.33         56.24        36.36 o                         
  -9   5  14          7.98         28.41        38.16 o                         
  -7   5  14         12.10        -32.25        35.27 o                         
  -5   5  14          1.04         26.94        43.39 o                         
  -3   5  14         47.56        -50.46        40.67 o                         
 -22   6  14         12.71          2.02        89.59 o                         
 -20   6  14         24.07          3.95        85.45 o                         
 -18   6  14         94.29         44.15        50.13 o                         
 -16   6  14         10.05         26.65        57.90 o                         
 -14   6  14          0.13        -53.89        76.47 o                         
 -12   6  14          2.82         16.88        48.78 o                         
 -10   6  14          4.66         -7.75        45.07 o                         
  -8   6  14          0.21        -42.15        53.97 o                         
  -6   6  14          9.11         39.95        46.74 o                         
 -29   1  15          9.04        -48.23       221.67 o                         
 -27   1  15         34.85        143.42       114.19 o                         
 -25   1  15         54.09        136.82        51.90 o                         
 -23   1  15        208.84        264.96        80.44 o                         
 -21   1  15        528.06        496.67        62.51 o                         
 -19   1  15          0.02         29.60        42.75 o                         
 -17   1  15         12.65         40.25        25.26 o                         
 -15   1  15        476.24        394.79        39.67 o                         
 -13   1  15          6.26        -31.23        21.49 o                         
 -11   1  15         92.37         53.99        25.42 o                         
  -9   1  15        164.68        153.21        32.40 o                         
  -7   1  15        317.76        272.87        51.37 o                         
  -5   1  15        136.55         86.78        40.44 o                         
  -3   1  15         99.17        102.10        49.82 o                         
  -1   1  15          5.24        -29.94        36.05 o                         
   1   1  15          1.02         -1.46        41.36 o                         
 -30   2  15         18.39        362.87       139.02 o                         
 -28   2  15        134.09        139.22        70.85 o                         
 -26   2  15         18.78        157.18        61.79 o                         
 -24   2  15         68.81        147.10        71.93 o                         
 -22   2  15         16.91         57.96        44.89 o                         
 -20   2  15        266.66        325.92        49.17 o                         
 -18   2  15         29.77         28.48        29.86 o                         
 -16   2  15        124.03        138.39        36.93 o                         
 -14   2  15         48.19         50.79        27.84 o                         
 -12   2  15         41.13         60.49        31.55 o                         
 -10   2  15         52.90         29.80        29.66 o                         
  -8   2  15         71.17         52.26        35.26 o                         
  -6   2  15         11.18         -3.40        42.35 o                         
  -4   2  15        111.46        113.37        41.72 o                         
  -2   2  15          0.01         10.12        38.29 o                         
   0   2  15         59.95         21.08        51.91 o                         
 -27   3  15          1.11         65.81        56.28 o                         
 -25   3  15          3.48        156.92        63.60 o                         
 -23   3  15         13.35         70.86        55.38 o                         
 -21   3  15        104.05        128.84        44.42 o                         
 -19   3  15        198.89        266.59        53.47 o                         
 -17   3  15         29.04          1.04        31.10 o                         
 -15   3  15        582.07        504.51        58.12 o                         
 -13   3  15        127.84        120.35        35.76 o                         
 -11   3  15         63.54         64.85        34.33 o                         
  -9   3  15        272.44        250.36        47.04 o                         
  -7   3  15          3.02         10.08        32.16 o                         
  -5   3  15          1.21         -5.05        37.05 o                         
  -3   3  15         63.15         85.13        50.27 o                         
  -1   3  15         33.48        -40.74        55.10 o                         
 -26   4  15          3.75         42.94        47.66 o                         
 -24   4  15          8.06         35.58        43.14 o                         
 -22   4  15         14.88         11.00        42.98 o                         
 -20   4  15        100.75        122.01        47.47 o                         
 -18   4  15          2.61         53.87        47.52 o                         
 -16   4  15         11.75        -53.32        36.27 o                         
 -14   4  15         14.57         -9.01        35.36 o                         
 -12   4  15          1.04         -0.17        33.90 o                         
 -10   4  15          3.66         34.65        38.36 o                         
  -8   4  15         12.57         12.81        29.91 o                         
  -6   4  15         32.79        -20.93        38.50 o                         
  -4   4  15          9.36         59.91        50.57 o                         
 -23   5  15          0.11        -79.90        66.42 o                         
 -21   5  15         11.73         12.65        60.32 o                         
 -19   5  15         16.50          7.22        47.66 o                         
 -17   5  15         90.84        151.97        60.80 o                         
 -15   5  15        105.07         89.85        53.75 o                         
 -13   5  15         10.64         13.33        41.15 o                         
 -11   5  15          5.67         -9.39        36.47 o                         
  -9   5  15         21.85         40.29        44.78 o                         
  -7   5  15          1.10         19.30        53.44 o                         
  -5   5  15          0.40         -0.76        49.04 o                         
 -20   6  15          5.10         13.86        72.20 o                         
 -18   6  15         28.75         28.25        75.34 o                         
 -16   6  15         18.53          2.82        65.24 o                         
 -14   6  15         25.01          9.88        83.50 o                         
 -12   6  15          0.02        -35.18        49.15 o                         
 -10   6  15         13.00        -25.71        43.67 o                         
 -28   0  16        110.72        429.49       133.47 o                         
 -26   0  16         23.42        218.40       115.06 o                         
 -24   0  16         28.32         87.40        68.26 o                         
 -22   0  16          3.04         47.15        41.87 o                         
 -20   0  16          2.45        108.99        74.32 o                         
 -18   0  16        853.53       1050.47        94.82 o                         
 -16   0  16         57.37         84.48        48.95 o                         
 -14   0  16         53.95         24.01        39.83 o                         
 -12   0  16        574.55        684.04        79.91 o                         
 -10   0  16        677.04        957.58       115.46 o                         
  -8   0  16          4.98         65.76        53.00 o                         
  -6   0  16        828.60       1020.57       126.55 o                         
  -4   0  16        333.00        368.62        84.76 o                         
  -2   0  16         36.50         -6.39        58.37 o                         
 -29   1  16         14.35        218.34       175.14 o                         
 -27   1  16         80.37        196.64       120.63 o                         
 -25   1  16          6.64         78.03        51.51 o                         
 -23   1  16        219.46        316.13        95.71 o                         
 -21   1  16        959.08       1138.75       128.15 o                         
 -19   1  16        200.35        307.45        47.28 o                         
 -17   1  16         92.42         66.55        33.37 o                         
 -15   1  16         21.98         52.18        31.47 o                         
 -13   1  16         75.73         79.93        38.64 o                         
 -11   1  16          0.19         58.75        34.06 o                         
  -9   1  16        131.94        128.09        34.46 o                         
  -7   1  16         51.78         44.25        30.35 o                         
  -5   1  16          1.79        -13.56        31.79 o                         
  -3   1  16        208.53        212.88        51.86 o                         
 -28   2  16         60.14        153.31        74.84 o                         
 -26   2  16          0.50        233.13       157.60 o                         
 -24   2  16         53.55        153.63       100.64 o                         
 -22   2  16        112.85        115.50        80.07 o                         
 -20   2  16         23.91         62.13        42.24 o                         
 -18   2  16        240.71        270.33        43.87 o                         
 -16   2  16         27.92         34.10        27.97 o                         
 -14   2  16         12.19         47.11        31.13 o                         
 -12   2  16        969.18       1034.77        89.94 o                         
 -10   2  16        301.77        199.18        67.34 o                         
  -8   2  16         32.83         96.71        38.82 o                         
  -6   2  16         56.75         89.47        41.00 o                         
  -4   2  16        138.77         88.27        52.13 o                         
  -2   2  16          4.42        -43.35        63.61 o                         
 -27   3  16          2.32         34.16        64.97 o                         
 -25   3  16         13.50        112.24        78.73 o                         
 -23   3  16        149.49        169.92        82.88 o                         
 -21   3  16          2.42         91.95        66.39 o                         
 -19   3  16         16.11          0.43        37.69 o                         
 -17   3  16          0.06          2.28        30.62 o                         
 -15   3  16          6.68        -15.68        29.88 o                         
 -13   3  16         92.20         90.04        37.47 o                         
 -11   3  16         10.05        -45.03        34.64 o                         
  -9   3  16          5.31         37.88        32.36 o                         
  -7   3  16          0.04         29.42        58.57 o                         
  -5   3  16          0.39        -46.26        42.65 o                         
  -3   3  16        192.42        204.77        57.16 o                         
 -26   4  16         56.12        185.16       123.85 o                         
 -24   4  16         41.15        169.85        91.32 o                         
 -22   4  16         22.13         64.04        61.90 o                         
 -20   4  16         80.25         74.40        46.53 o                         
 -18   4  16          9.28        -14.33        49.34 o                         
 -16   4  16          5.70         17.74        39.61 o                         
 -14   4  16        133.29         74.41        42.49 o                         
 -12   4  16         38.65          1.00        38.55 o                         
 -10   4  16         20.11         13.47        38.96 o                         
  -8   4  16         23.74         18.65        45.00 o                         
  -6   4  16         37.44         19.42        45.66 o                         
 -23   5  16         35.29        148.08        69.22 o                         
 -21   5  16          1.10          8.44        85.92 o                         
 -19   5  16         12.40         34.03        88.12 o                         
 -17   5  16          1.07         46.36        58.14 o                         
 -15   5  16          4.58         -6.52        56.83 o                         
 -13   5  16          1.10         20.57        45.05 o                         
 -11   5  16        108.54        137.35        51.03 o                         
  -9   5  16          1.25          7.00        43.96 o                         
 -27   1  17         22.44        232.58       105.88 o                         
 -25   1  17        542.07        429.96        78.36 o                         
 -23   1  17        638.98        687.26        84.54 o                         
 -21   1  17         49.22        106.71        75.39 o                         
 -19   1  17         15.97         56.94        35.16 o                         
 -17   1  17        342.21        369.50        49.43 o                         
 -15   1  17         85.45        106.88        36.70 o                         
 -13   1  17        137.81        166.67        39.63 o                         
 -11   1  17         52.93         94.02        38.51 o                         
  -9   1  17        115.11        116.49        55.40 o                         
  -7   1  17        163.32        170.22        54.90 o                         
  -5   1  17          0.07         -6.27        42.17 o                         
 -28   2  17         52.28        223.74       129.32 o                         
 -26   2  17        134.24        109.67       114.34 o                         
 -24   2  17         88.73        145.15        80.82 o                         
 -22   2  17        106.28        208.78       101.20 o                         
 -20   2  17         35.28         36.82        50.54 o                         
 -18   2  17          0.85        -21.12        38.47 o                         
 -16   2  17         42.17         45.66        34.83 o                         
 -14   2  17         10.34          0.23        32.18 o                         
 -12   2  17         22.27         62.61        41.28 o                         
 -10   2  17         87.63        189.15        43.77 o                         
  -8   2  17         25.67         13.33        72.22 o                         
  -6   2  17        118.55         28.89        57.44 o                         
 -27   3  17         63.23        164.94       100.06 o                         
 -25   3  17          1.17        139.38        72.20 o                         
 -23   3  17         68.72        120.79        82.80 o                         
 -21   3  17          0.12         10.00        67.89 o                         
 -19   3  17         33.17         40.84        62.58 o                         
 -17   3  17         39.99         41.59        38.10 o                         
 -15   3  17          9.65         17.34        37.29 o                         
 -13   3  17         20.59         18.78        44.68 o                         
 -11   3  17          0.04          3.23        31.35 o                         
  -9   3  17          1.20         40.09        56.66 o                         
  -7   3  17          0.76        -67.46        43.31 o                         
 -24   4  17          6.83         57.78        77.93 o                         
 -22   4  17         51.55         46.45        82.52 o                         
 -20   4  17         17.06        -12.56        47.63 o                         
 -18   4  17         10.94          4.73        61.26 o                         
 -16   4  17          5.62         48.85        41.34 o                         
 -14   4  17        107.76         62.67        42.46 o                         
 -12   4  17          4.99        -11.64        39.70 o                         
 -10   4  17         12.88         12.63        42.54 o                         
 -19   5  17         19.82        119.41       111.22 o                         
 -17   5  17         34.90         72.78        61.68 o                         
 -15   5  17          8.06         93.08        50.96 o                         
 -26   0  18        459.46        622.31       131.81 o                         
 -24   0  18          0.28         61.32        79.29 o                         
 -22   0  18         38.25        178.82        60.04 o                         
 -20   0  18         69.91        156.53        67.77 o                         
 -18   0  18        416.76        415.61        89.17 o                         
 -16   0  18          2.91        -20.30       104.59 o                         
 -14   0  18        523.81        592.33       100.59 o                         
 -12   0  18        632.96        862.95       103.41 o                         
 -10   0  18          3.92         86.25        85.33 o                         
  -8   0  18          7.60          6.95        67.41 o                         
 -23   1  18         32.08        156.07       122.66 o                         
 -21   1  18        136.43        211.71        84.62 o                         
 -19   1  18         23.45         36.40        34.13 o                         
 -17   1  18         22.90          6.43        39.34 o                         
 -15   1  18         15.67         41.19        44.21 o                         
 -13   1  18         39.96         78.40        57.49 o                         
 -11   1  18          0.71         42.33        62.49 o                         
  -9   1  18          5.84         75.69        48.31 o                         
  -7   1  18         22.03        110.17        52.12 o                         
 -26   2  18         51.56        286.10       173.90 o                         
 -24   2  18          0.83         73.02        61.43 o                         
 -22   2  18         12.22        146.04        81.82 o                         
 -20   2  18          1.92         33.14        58.88 o                         
 -18   2  18         19.51         25.25        34.88 o                         
 -16   2  18         11.11         48.66        40.34 o                         
 -14   2  18         41.87         19.97        43.66 o                         
 -12   2  18         31.28        135.91        46.81 o                         
 -10   2  18          3.26         94.90        61.08 o                         
  -8   2  18          7.63          6.86        45.25 o                         
 -25   3  18         17.40         90.79        59.27 o                         
 -23   3  18         23.46        202.38       134.27 o                         
 -21   3  18         15.44         50.97        79.04 o                         
 -19   3  18         12.11         27.19        50.49 o                         
 -17   3  18         28.78          7.72        39.14 o                         
 -15   3  18         10.28         39.22        39.11 o                         
 -13   3  18          8.46         61.59        49.75 o                         
 -11   3  18          0.28        -19.61        59.86 o                         
 -20   4  18          3.64        105.89        87.23 o                         
 -18   4  18          1.52         21.06        48.09 o                         
 -16   4  18          0.14          7.23        43.87 o                         
 -14   4  18        109.67         14.37        46.69 o                         
 -25   1  19          4.15        163.69        91.47 o                         
 -23   1  19        222.94        296.41        88.82 o                         
 -21   1  19         25.75         52.25        45.97 o                         
 -19   1  19         53.84         33.56        59.79 o                         
 -17   1  19        138.50        125.61        49.84 o                         
 -15   1  19        302.29        426.15        63.63 o                         
 -13   1  19          0.09         -9.06        51.65 o                         
 -11   1  19         15.82         90.90        55.43 o                         
 -24   2  19          2.19        186.40       178.36 o                         
 -22   2  19          0.56         45.30        50.24 o                         
 -20   2  19        140.81        142.61        48.00 o                         
 -18   2  19         15.93         76.25        44.27 o                         
 -16   2  19          2.62         89.03        63.98 o                         
 -14   2  19          5.34         98.95        61.16 o                         
 -21   3  19          4.83        100.08        63.19 o                         
 -19   3  19          4.93         33.09        52.58 o                         
 -17   3  19         25.20         30.15        59.58 o                         
 -22   0  20         47.68        180.96       133.03 o                         
 -20   0  20         39.13        110.13       154.97 o                         
 -18   0  20         34.67         96.12       150.29 o                         
 -21   1  20         17.45         89.32        78.48 o                         
 -19   1  20         22.48        125.83        76.16 o                         
                                                                                
